# Supplementary material for: A multi-scale approach reveals that NF-κB cRel enforces a B-cell decision to divide
Source: Mol Syst Biol. 2015 Feb 13;11(2):783. doi: 10.15252/msb.20145554 (PMC4358656; doi:10.15252/msb.20145554)
Supplement: Supplementary file 11 [file msb0011-0783-sd11.xlsx]

## Sheet: Table S3
#	Species	x0	#	Species	x0	#	Species	x0	#	Species	x0
1	tIkBa	0	37	IkBbA50n	0	73	pC3	10000	109	CytoC	0
2	IkBa	0	38	IkBeA50	0	74	C8-pC3	0	110	Apaf	100000
3	IkBan	0	39	IkBeA50n	0	75	C3	0	111	Apaf-CytoC	0
4	tIkBb	0	40	IkBdA50	0	76	pC6	10000	112	act_Apaf	0
5	IkBb	0	41	IkBdA50n	0	77	C3-pC6	0	113	pC9	100000
6	IkBbn	0	42	5050	0	78	C6	0	114	Apop	0
7	tIkBe	0	43	5050n	0	79	C6-pC8	0	115	Apop-pC3	0
8	IkBe	0	44	IkBa5050	0	80	XIAP	100000	116	cSmac	0
9	IkBen	0	45	IkBa5050n	0	81	XIAP-C3	0	117	Apop-XIAP	0
10	tIkBd	0	46	IkBb5050	0	82	PARP	1000000	118	cSmac-XIAP	0
11	IkBd	0	47	IkBb5050n	0	83	C3-PARP	0	119	C3_Ub	0
12	IkBdn	0	48	IkBe5050	0	84	CPARP	0	120	CycA	0.014254
13	tRelA	0	49	IkBe5050n	0	85	Bid	60000	121	CycB	2.22899
14	RelA	0	50	IkBd5050	0	86	C8-Bid	0	122	CycD	0.411217
15	RelAn	0	51	IkBd5050n	0	87	tBid	0	123	CycE	0.170235
16	tP50	0	52	C50	0	88	Mcl1	20000	124	tCycD	0
17	P50	0	53	C50n	0	89	Mcl1-tBid	0	125	tBclXL	1000
18	P50n	0	54	IkBaC50	0	90	Bax	80000	126	Cdh1	1
19	tcRel	0	55	IkBaC50n	0	91	tBid-Bax	0	127	CA	0.001343
20	cRel	0	56	IkBbC50	0	92	act_Bax	0	128	CD	0.039049
21	cReln	0	57	IkBbC50n	0	93	Baxm	0	129	CDc20	0.610581
22	AA	0	58	IkBeC50	0	94	BclXL	30000	130	CDc20T	2.96753
23	AAn	0	59	IkBeC50n	0	95	Baxm-Bcl2	0	131	CE	0.016231
24	IkBaAA	0	60	IkBdC50	0	96	Bax2	0	132	GM	0.747611
25	IkBaAAn	0	61	IkBdC50n	0	97	Bax2-Bcl2	0	133	IEP	0.791894
26	IkBbAA	0	62	L	0	98	Bax4	0	134	Mass	0.930762
27	IkBaAAn	0	63	R	1000	99	Bax4-Bcl2	0	135	p27	0.024804
28	IkBeAA	0	64	L-R	0	100	M	500000	136	PPX	1
29	IkBeAAn	0	65	DISC	0	101	Bax4-M	0	137	pp-Rb	9.8594
30	IkBdAA	0	66	flip	2000	102	AMito	0	138	E2F	1.2212
31	IkBdAAn	0	67	flip-DISC	0	103	mCytoC	500000	139	p-E2F	3.63917
32	A50	0	68	pC8	100000	104	AMito-mCytoC	0	140	Rb	0.000975
33	A50n	0	69	DISC-pC8	0	105	aCytoC	0	141	E2F-Rb	0.035082
34	IkBaA50	0	70	C8	0	106	mSmac	100000	142	p-E2F-Rb	0.104543
35	IkBaA50n	0	71	Bar	1000	107	AMito-mSmac	0	143	Myc	0
36	IkBbA50	0	72	Bar-C8	0	108	aSmac	0	144	tMyc	0

## Sheet: Table S4
#	Parameter	Description	Value		Units		Justification
1	ki(1,a)	®tIkba	0.0009		nM min-1		Parameter value chosen to fit mRNA and protein Expression profiles as measure by RNase Protection (RPA) and Western blot assays, reformulated from (Werner et al, 2008)to fit a Hill function where Hill coefficient = 1.1
2	ki(2,a)	tIkba®	0.0438		min-1		(Shih et al, 2009)
3	ki(3,a)	tIkba®Ikba	12		Proteins/ mRNA min-1		Derived from the elongation rate of the ribosome and corrected for th nucleotide spacing between adjacent ribosomes on the same transcript: 30 nt sec-1/150 nt = 12 min-1
4	ki(4,a)	Ikba®	0.12		min-1		As in #2
5	ki(5,a)	nIkba®	0.12		min-1		As in #2
6	ki(6,a)	Ikba® nIkba	0.06		min-1		As in #2
7	ki(7,a)	nIkba® Ikba	0.012		min-1		As in #2
8	ki(8,a)	transcription delay	0		min		As in #1
9	ki(9,a)	Hill c for inducible txn.	1.1				(Alves et al, 2014)
10	ki(10,a)	Hill Kd	150		nM		As in #1
11	ki(11,a)	Ikba+IKK®IKK	0.00135		nM-1 min-1		Based on measured IkB degradation time courses given numerical input
12	ki(12,a)	Ikba:NFkB+IKK®IKK	0.00135		nM-1 min-1		As in #11
13	ki(13,a)	Ikba:NFkB®	0.00024		min-1		Based on estimated 48 h half-life
14	ki(14,a)	nIkba:NFkB®	0.00024		min-1		As in #13
15	ki(1,b)	®tIkbb	0.0006		nM min-1		As in #1
16	ki(2,b)	tIkbb®	0.00288		min-1		As in #2
17	ki(3,b)	tIkbb®Ikbb	12		Proteins/ mRNA min-1		As in #3
18	ki(4,b)	Ikbb®	0.12		min-1		As in #2
19	ki(5,b)	nIkbb®	0.12		min-1		As in #2
20	ki(6,b)	Ikbb® nIkbb	0.009		min-1		As in #2
21	ki(7,b)	nIkbb® Ikbb	0.012		min-1		As in #2
22	ki(8,b)	transcription delay	45		min		As in #1
23	ki(9,b)	Hill c for inducible txn.	1.1				As in #9
24	ki(10,b)	Hill Kd	150		nM		As in #1
25	ki(11,b)	Ikbb+IKK®IKK	0.00045		nM-1 min-1		As in #11
26	ki(12,b)	Ikbb:NFkB+IKK®IKK	0.00045		nM-1 min-1		As in #11
27	ki(13,b)	Ikbb:NFkB®	0.00024		min-1		As in #13
28	ki(14,b)	nIkbb:NFkB®	0.00024		min-1		As in #13
29	ki(1,e)	®tIkbe	7.2e-05		nM min-1		As in #1
30	ki(2,e)	tIkbe®	0.00384		min-1		As in #2
31	ki(3,e)	tIkbe®Ikbe	12		Proteins/ mRNA min-1		As in #3
32	ki(4,e)	Ikbe®	0.01155		min-1		Schuerenberg and Hoffmann, in preparation
33	ki(5,e)	nIkbe®	0.01155		min-1		As in #32
34	ki(6,e)	Ikbe® nIkbe	0.045		min-1		As in #2
35	ki(7,e)	nIkbe® Ikbe	0.012		min-1		As in #2
36	ki(8,e)	transcription delay	45		min		As in #1
37	ki(9,e)	Hill c for inducible txn.	1.1				As in #9
38	ki(10,e)	Hill Kd	150		nM		As in #1
39	ki(11,e)	Ikbe+IKK®IKK	0.0003375		nM-1 min-1		As in #11
40	ki(12,e)	Ikbe:NFkB+IKK®IKK	0.0003375		nM-1 min-1		As in #11
41	ki(13,e)	Ikbe:NFkB®	0.00024		min-1		As in #13
#	Name	Description	Value		Units		Justification
42	ki(14,e)	nIkbe:NFkB®	0.00024		min-1		As in #13
43	km(1,RelA)	®tRelA	7.2e-05		nM min-1		As in #1
44	km(2,RelA)	tRelA®	0.00288		min-1		As in #2
45	km(3,RelA)	tRelA®RelA	12		Proteins/ mRNA min		As in #3
46	km(4,RelA)	RelA®	0.0231		min-1		Based on estimated 30 min half-life of NFkB monomers
47	km(5,RelA)	nRelA®	0.0231		min-1		As in #46
48	km(6,RelA)	transcription delay	60		min		Based on estimated 1 h delay from RPA experiments
49	km(7,RelA)	Hill c for inducible txn.	1				Assumed to be similar to #9
50	km(8,RelA)	Hill Kd	150		nM		As in #1
51	km(1,p50)	®tp50	4.68e-05		nM min-1		Reduced to account for induced expression and a basal steady state of 4 nM RelA:p50 and 2 nM cRel:p50 in the nucleus.
52	km(2,p50)	tp50®	0.00288		min-1		As in #2
53	km(3,p50)	tp50®p50	12		Proteins/ mRNA min		As in #3
54	km(4,p50)	p50®	0.0231		min-1		As in #46
55	km(5,p50)	np50®	0.0231		min-1		As in #46
56	km(6,p50)	transcription delay	60		min		As in #48
57	km(7,p50)	Hill c for inducible txn.	1				As in #49
58	km(8,p50)	Hill Kd	150		nM		As in #1
59	km(1,cRel)	®tcRel	4.68e-05		nM min-1		As in #51
60	km(2,cRel)	tcRel®	0.00288		min-1		As in #2
61	km(3,cRel)	tcRel®cRel	12		Proteins/ mRNA min		As in #3
62	km(4,cRel)	cRel®	0.0231		min-1		As in #46
63	km(5,cRel)	ncRel®	0.0231		min-1		As in #46
64	km(6,cRel)	transcription delay	60		min		As in #48
65	km(7,cRel)	Hill c for inducible txn.	1				As in #49
66	km(8,cRel)	Hill Kd	150		nM		As in #1
67	kd(1,AA)	RelA+RelA®AA	0.0006		nM-1 min-1		Tsui et al. in press
68	kd(2,AA)	nRelA+nRelA®nAA	0.0006		nM-1 min-1		As in #67
69	kd(3,AA)	AA® RelA+RelA	0.48		min-1		As in #67
70	kd(4,AA)	nAA®nRelA+nRelA	0.048		min-1		As in #67
71	kd(5,AA)	AA®nAA	5.4		min-1		As in #2
72	kd(6,AA)	nAA®AA	0.0048		min-1		As in #2
73	kd(7,AA)	AA®	0.00024		min-1		Based on estimated 48 hour half-life
74	kd(8,AA)	nAA®	0.00024		min-1		As in #73
75	kd(9,AA)	IkB:AA®IkB	0.00024		min-1		See #13
76	kd(10,AA)	nIkB:AA®nIkB	0.00024		min-1		See #13
77	kd(1,A50)	RelA+p50®A50	0.001896		nM-1 min-1		As in #67
78	kd(2,A50)	nRelA+np50®nA50	0.001896		nM-1 min-1		As in #67
79	kd(3,A50)	A50® RelA+p50	0.01896		min-1		As in #67
80	kd(4,A50)	nA50®nRelA+np50	0.001896		min-1		As in #67
81	kd(5,A50)	A50®nA50	5.4		min-1		As in #2
82	kd(6,A50)	nA50®A50	0.0048		min-1		As in #2
83	kd(7,A50)	A50®	0.00024		min-1		As in #73
84	kd(8,A50)	nA50®	0.00024		min-1		As in #73
85	kd(9,A50)	IkB:A50®IkB	0.00024		min-1		See #13
86	kd(10,A50)	nIkB:A50®nIkB	0.00024		min-1		See #13
87	kd(1,5050)	p50+p50®A50	0.0018		nM-1 min-1		As in #67
88	kd(2,5050)	np50+np50®nA50	0.0018		nM-1 min-1		As in #67
#	Name	Description	Value		Units		Justification
89	kd(3,5050)	5050® p50+p50	0.054		min-1		As in #67
90	kd(4,5050)	N5050®np50+np50	0.0054		min-1		As in #67
91	kd(5,5050)	5050®n5050	5.4		min-1		As in #2
92	kd(6,5050)	N5050®5050	0.0048		min-1		As in #2
93	kd(7,5050)	5050®	0.00024		min-1		As in #73
94	kd(8,5050)	N5050®	0.00024		min-1		As in #73
95	kd(9,5050)	IkB:5050®IkB	0.00024		min-1		See #13
96	kd(10,5050)	nIkB:5050®nIkB	0.00024		min-1		See #13
97	kd(1,C50)	cRel+p50®A50	0.0018		nM-1 min-1		As in #67
98	kd(2,C50)	ncRel +np50®nA50	0.0018		nM-1 min-1		As in #67
99	kd(3,C50)	C50® cRel +p50	0.054		min-1		As in #67
100	kd(4,C50)	nC50®ncRel+np50	0.0054		min-1		As in #67
101	kd(5,C50)	C50®nC50	5.4		min-1		As in #2
102	kd(6,C50)	nC50®C50	0.0048		min-1		As in #2
103	kd(7,C50)	C50®	0.00024		min-1		As in #73
104	kd(8,C50)	nC50®	0.00024		min-1		As in #73
105	kd(9,C50)	IkB:C50®IkB	0.00024		min-1		See #13
106	kd(10,C50)	nIkB:C50®nIkB	0.00024		min-1		See #13
107	kdm(AA,A)	Monomer induction	0				RelA is not induced by NFkB dimers.
108	kdm(AA,50)	Monomer induction	0				Set to 0 since RelA homodimer is 1000 fold less than RelA:p50 or cRel:p50 heterodimers in the nucleus.
109	kdm(AA,C)	Monomer induction.	0				As in #108
110	kdm(A50,A)	Monomer induction	0				As in #107
111	kdm(A50,50)	Monomer induction	10				Manually calibrated to ensure late-phase signaling of cRel:p50 heterodimer.
112	kdm(A50,C)	Monomer induction.	10				As in #111
113	kdm(5050,A)	Monomer induction	0				As in #107, also p50 homodimer does not induce gene expression.
114	kdm(5050,50)	Monomer induction	0				As in #113
115	kdm(5050,C)	Monomer induction.	0				As in #113
116	kdm(C50,A)	Monomer induction	0				As in #107
117	kdm(C50,50)	Monomer induction	10				As in #111
118	kdm(C50,C)	Monomer induction.	10				As in #111
119	kp(1,AA,a)	AA+IkBa®AA:IkBa	0.001344		nM-1 min-1		As in #67
120	kp(2,AA,a)	AA:IkBa® AA+IkBa	0.001344		min-1		As in #67
121	kp (3,AA,a)	nAA+nIkBa®nAA:IkBa	2.68e-05		nM-1 min-1		As in #67
122	kp(4,AA,a)	nAA:IkBa® nAA+IkBa	2.68e-05		min-1		As in #67
123	kp(5,AA,a)	AA:IkBa® nAA:IkBa	0.276		min-1		As in #2
124	kp(6,AA,a)	nAA:IkBa® AA:IkBa	0.84		min-1		As in #2
125	kp(7,AA,a)	Induction strength	25				As in #1
126	kp(1,AA,b)	AA+IkBb®AA:IkBb	0.3		nM-1 min-1		As in #67
127	kp(2,AA,b)	AA:IkBb® AA+IkBb	0.3		min-1		As in #67
128	kp (3,AA,b)	nAA+nIkbb®nAA:IkBb	0.0012		nM-1 min-1		As in #67
129	kp(4,AA,b)	nAA:IkBb® nAA+IkBb	0.0012		min-1		As in #67
130	kp(5,AA,b)	AA:IkBb® nAA:IkBb	0.0276		min-1		As in #2
131	kp(6,AA,b)	nAA:IkBb® AA:IkBb	0.42		min-1		As in #2
132	kp(7,AA,b)	Induction strength	1				As in #1
133	kp(1,AA,e)	AA+IkBe®AA:IkBe	0.000213		nM-1 min-1		As in #67
134	kp(2,AA,e)	AA:IkBe® AA+IkBe	0.000213		min-1		As in #67
135	kp (3,AA,e)	nAA+nIkbe®nAA:IkBe	0.01692		nM-1 min-1		As in #67
136	kp(4,AA,e)	nAA:IkBe® nAA+IkBe	0.01692		min-1		As in #67
137	kp(5,AA,e)	AA:IkBe® nAA:IkBe	0.138		min-1		As in #2
138	kp(6,AA,e)	nAA:IkBe® AA:IkBe	0.42		min-1		As in #2
#	Name	Description	Value		Units		Justification
139	kp(7,AA,e)	Induction strength	25				As in #1
140	kp(1,A50,a)	A50+IkBa®A50:IkBa	0.004806		nM-1 min-1		As in #67
141	kp(2,A50,a)	A50:IkBa® A50+IkBa	0.004806		min-1		As in #67
142	kp (3,A50,a)	nA50+nIkBa®nA50:IkBa	0.0006		nM-1 min-1		As in #67
143	kp(4,A50,a)	nA50:IkBa® nA50+IkBa	0.0006		min-1		As in #67
144	kp(5,A50,a)	A50:IkBa® nA50:IkBa	0.276		min-1		As in #2
145	kp(6,A50,a)	nA50:IkBa® A50:IkBa	0.84		min-1		As in #2
146	kp(7,A50,a)	Induction strength	200				As in #1
147	kp(1,A50,b)	A50+IkBb®A50:IkBb	0.000213		nM-1 min-1		As in #67
148	kp(2,A50,b)	A50:IkBb® A50+IkBb	0.000213		min-1		As in #67
149	kp (3,A50,b)	nA50+nIkbb®nA50:IkBb	0.01692		nM-1 min-1		As in #67
150	kp(4,A50,b)	nA50:IkBb® nA50+IkBb	0.01692		min-1		As in #67
151	kp(5,A50,b)	A50:IkBb® nA50:IkBb	0.0276		min-1		As in #2
152	kp(6,A50,b)	nA50:IkBb® A50:IkBb	0.42		min-1		As in #2
153	kp(7,A50,b)	Induction strength	1				As in #1
154	kp(1,A50,e)	A50+IkBe®A50:IkBe	0.001344		nM-1 min-1		As in #67
155	kp(2,A50,e)	A50:IkBe® A50+IkBe	0.001344		min-1		As in #67
156	kp (3,A50,e)	nA50+nIkbe®nA50:IkBe	0.006		nM-1 min-1		As in #67
157	kp(4,A50,e)	nA50:IkBe® nA50+IkBe	0.006		min-1		As in #67
158	kp(5,A50,e)	A50:IkBe® nA50:IkBe	0.138		min-1		As in #2
159	kp(6,A50,e)	nA50:IkBe® A50:IkBe	0.42		min-1		As in #2
160	kp(7,A50,e)	Induction strength	25				As in #1
161	kp(1,5050,a)	5050+IkBa®5050:IkBa	0		nM-1 min-1		As in #67
162	kp(2,5050,a)	5050:IkBa® 5050+IkBa	0		min-1		As in #67
163	kp (3,5050,a)	n5050+nIkBa®n5050:IkBa	0		nM-1 min-1		As in #67
164	kp(4,5050,a)	n5050:IkBa® n5050+IkBa	0		min-1		As in #67
165	kp(5,5050,a)	5050:IkBa® n5050:IkBa	0		min-1		As in #2
166	kp(6,5050,a)	n5050:IkBa® 5050:IkBa	0		min-1		As in #2
167	kp(7,5050,a)	Induction strength	0				As in #1
168	kp(1,5050,b)	5050+IkBb®5050:IkBb	0		nM-1 min-1		As in #67
169	kp(2,5050,b)	5050:IkBb® 5050+IkBb	0		min-1		As in #67
170	kp (3,5050,b)	n5050+nIkbb®n5050:IkBb	0		nM-1 min-1		As in #67
171	kp(4,5050,b)	n5050:IkBb® 50A50+IkBb	0		min-1		As in #67
172	kp(5,5050,b)	5050:IkBb® 50A50:IkBb	0		min-1		As in #2
173	kp(6,5050,b)	n5050:IkBb® 5050:IkBb	0		min-1		As in #2
174	kp(7,5050,b)	Induction strength	0				As in #1
175	kp(1,5050,e)	5050+IkBe®5050:IkBe	0		nM-1 min-1		As in #67
176	kp(2,5050,e)	5050:IkBe® 5050+IkBe	0		min-1		As in #67
177	kp (3,5050,e)	n5050+nIkbe®n5050:IkBe	0		nM-1 min-1		As in #67
178	kp(4,5050,e)	n5050:IkBe® n5050+IkBe	0		min-1		As in #67
179	kp(5,5050,e)	5050:IkBe® n5050:IkBe	0		min-1		As in #2
180	kp(6,5050,e)	n5050:IkBe® 5050:IkBe	0		min-1		As in #2
181	kp(7,5050,e)	Induction strength	0				As in #1
182	kp(1,C50,a)	C50+IkBa®A50:IkBa	0.003006		nM-1 min-1		As in #67
183	kp(2,C50,a)	C50:IkBa® A50+IkBa	0.003006		min-1		As in #67
184	kp (3,C50,a)	nC50+nIkBa®nA50:IkBa	0.0048		nM-1 min-1		As in #67
185	kp(4,C50,a)	nC50:IkBa® nA50+IkBa	0.0048		min-1		As in #67
186	kp(5,C50,a)	C50:IkBa® nA50:IkBa	0.276		min-1		As in #2
187	kp(6,C50,a)	nC50:IkBa® A50:IkBa	0.84		min-1		As in #2
188	kp(7,C50,a)	Induction strength	1				As in #1
189	kp(1,C50,b)	C50+IkBb®C50:IkBb	0.000213		nM-1 min-1		As in #67
190	kp(2,C50,b)	C50:IkBb® C50+IkBb	0.000213		min-1		As in #67
191	kp (3,C50,b)	nC50+nIkbb®nC50:IkBb	0.01692		nM-1 min-1		As in #67
192	kp(4,C50,b)	nC50:IkBb® nC50+IkBb	0.01692		min-1		As in #67
193	kp(5,C50,b)	C50:IkBb® nC50:IkBb	0.0276		min-1		As in #2
194	kp(6,C50,b)	nC50:IkBb® C50:IkBb	0.42		min-1		As in #2
195	kp(7,C50,b)	Induction strength	1				As in #1
196	kp(1,C50,e)	C50+IkBe®C50:IkBe	0.001344		nM-1 min-1		As in #67
197	kp(2,C50,e)	C50:IkBe® C50+IkBe	0.001344		min-1		As in #67
#	Name	Description	Value		Units		Justification
198	kp (3,C50,e)	nC50+nIkbe®nC50:IkBe	2.68e-05		nM-1 min-1		As in #67
199	kp(4,C50,e)	nC50:IkBe® nC50+IkBe	2.68e-05		min-1		As in #67
200	kp(5,C50,e)	C50:IkBe® nC50:IkBe	0.138		min-1		As in #2
201	kp(6,C50,e)	nC50:IkBe® C50:IkBe	0.42		min-1		As in #2
202	kp(7,C50,e)	Induction strength	250				As in #1
203	ka(1)	L+R®L:R	2.4e-05		mol-1 min-1		Constants were derived using py-substitution to achieve similar steady state concentrations of species as described in an extant model of mammalian apoptosis (Albeck et al, 2008), while also allowing cells to survive low doses of stimulation. See (Loriaux et al, 2013).
204	ka(2)	L:R®L+R	6e-05		min-1		As in #203. Note that we kept L low and constant.
205	ka(3)	L:R®DISC (R*)	0.6		min-1		As in #203
206	ka(4)	flip + DISC ® flip:DISC	6e-05		mol-1 min-1		As in #203
207	ka(5)	flip:DISC ® flip + DISC	0.06		min-1		As in #203
208	ka(6)	pC8 + DISC ® DISC:pC8	6e-06		mol-1 min-1		As in #203
209	ka(7)	DISC:pC8 ® pC8 + DISC	0.06		min-1		As in #203
210	ka(8)	DISC:pC8 ® C8 + DISC	60		min-1		As in #203
211	ka(9)	C8 + BAR ® BAR:C8	6e-05		mol-1 min-1		As in #203
212	ka(10)	BAR:C8 ® C8 + BAR	0.06		min-1		As in #203
213	ka(11)	pC3 + C8 ® pC3:C8	6e-06		mol-1 min-1		As in #203
214	ka(12)	pC3:C8 ® pC3 + C8	0.06		min-1		As in #203
215	ka(13)	pC3:C8 ® C3 + C8	60		min-1		As in #203
216	ka(14)	pC6 + C3 ® pC6:C3	6e-06		mol-1 min-1		As in #203
217	ka(15)	pC6:C3 ® pC6 + C3	0.06		min-1		As in #203
218	ka(16)	pC6:C3 ® C6 + C3	60		min-1		As in #203
219	ka(17)	pC8 + C6 ®pC8:C6	6e-06		mol-1 min-1		As in #203
220	ka(18)	pC8:C6 ® pC8 + C6	0.06		min-1		As in #203
221	ka(19)	pC8:C6 ® C8 + C6	60		min-1		As in #203
222	ka(20)	XIAP + C3 ® XIAP:C3	0.00012		mol-1 min-1		As in #203
223	ka(21)	XIAP:C3 ®XIAP + C3	0.06		min-1		As in #203
224	ka(22)	XIAP:C3 ®XIAP + C3_U	6		min-1		As in #203
225	ka(23)	PARP + C3 ® PARP:C3	6e-05		mol-1 min-1		As in #203
226	ka(24)	PARP:C3 ® PARP + C3	0.06		min-1		As in #203
227	ka(25)	PARP:C3 ® CPARP + C3	1200		min-1		As in #203
228	ka(26)	Bid + C8 ® Bid:C8	6e-06		mol-1 min-1		As in #203
229	ka(27)	Bid:C8 ® Bid + C8	0.06		min-1		As in #203
230	ka(28)	Bid:C8® tBid + C8	60		min-1		As in #203
231	ka(29)	tBid + Bcl2c ® tBid:Bcl2c	6e-05		mol-1 min-1		As in #203
232	ka(30)	tBid:Bcl2c ® tBid + Bcl2c	0.06		min-1		As in #203
233	ka(31)	Bax + tBid ®Bax:tBid	6e-06		mol-1 min-1		As in #203
234	ka(32)	Bax:tBid ® Bax + tBid	0.06		min-1		As in #203
235	ka(33)	Bax:tBid ® aBax + tBid	60		min-1		As in #203
236	ka(34)	aBax ® MBax	0.6		min-1		As in #203
237	ka(35)	MBax ® aBax	60		min-1		As in #203
238	ka(36)	MBax + BclXL ® MBax:BclXL	6e-05		mol-1 min-1		As in #203
239	ka(37)	MBax:BclXL ® MBax + BclXL	0.06		min-1		As in #203
240	ka(38)	MBax + MBax ® Bax2	6e-05		min-1		As in #203
241	ka(39)	Bax2 ® MBax + MBax	0.06		min-1		As in #203
242	ka(40)	Bax2 + Bcl2 ® MBax2:Bcl2	6e-05		mol-1 min-1		As in #203
243	ka(41)	MBax2:Bcl2 ®Bax2 + Bcl2	0.06		min-1		As in #203
244	ka(42)	Bax2 + Bax2® Bax4	6e-05		mol-1 min-1		As in #203
245	ka(43)	Bax4 ® Bax2 + Bax2	0.06		min-1		As in #203
246	ka(44)	Bax4 + Bcl2 ® MBax4:Bcl2	6e-05		mol-1 min-1		As in #203
247	ka(45)	MBax4:cl2®Bax4 + Bcl2	0.06		min-1		As in #203
248	ka(46)	Bax4 + Mito ® Bax4:Mito	6e-05		mol-1 min-1		As in #203
249	ka(47)	Bax4:Mito ®Bax4 + Mito	0.06		min-1		As in #203
250	ka(48)	Bax4:Mito ® AMito	60		min-1		As in #203
#	Name	Description	Value		Units		Justification
251	ka(49)	AMito + mCytoC ® AMito:mCytoC	0.00012		mol-1 min-1		As in #203
252	ka(50)	AMito:mCytoC ® AMito + mCytoC	0.06		min-1		As in #203
253	ka(51)	AMito:mCytoC ® AMito + ACytoC	600		min-1		As in #203
254	ka(52)	AMito + mSMac ® AMito:mSmac	0.00012		mol-1 min-1		As in #203
255	ka(53)	AMito:mSMac ®AMito + mSmac	0.06		min-1		As in #203
256	ka(54)	AMito + mSMac® AMito + ASmac	600		mol-1 min-1		As in #203
257	ka(55)	ACytoC ® cCytoC	60		min-1		As in #203
258	ka(56)	cCytoC ® ACytoC	0.6		min-1		As in #203
259	ka(57)	Apaf + cCytoC ® Apaf:cCytoC	3e-05		mol-1 min-1		As in #203
260	ka(58)	Apaf:cCytoC ® Apaf + cCytoC	0.06		min-1		As in #203
261	ka(59)	Apaf:cCytoC ® Apaf* + cCytoC	60		min-1		As in #203
262	ka(60)	Apaf* + Procasp9® Apoptosome	3e-06		mol-1 min-1		As in #203
263	ka(61)	Apoptosome ®Apaf* + Procasp9	0.06		min-1		As in #203
264	ka(62)	Apop + pC3®Apop:pC3	3e-07		mol-1 min-1		As in #203
265	ka(63)	Apop:pC3 ® Apop + pC3	0.06		min-1		As in #203
266	ka(64)	Apop:pC3®Apop + C3	60		min-1		As in #203
267	ka(65)	ASmac ®cSmac	60		min-1		As in #203
268	ka(66)	cSmac ®ASmac	0.6		min-1		As in #203
269	ka(67)	Apop + XIAP®Apop:XIAP	0.00012		mol-1 min-1		As in #203
270	ka(68)	Apop:XIAP ® Apop + XIAP	0.06		min-1		As in #203
271	ka(69)	cSmac + XIAP® cSmac:XIAP	0.00042		mol-1 min-1		As in #203
272	ka(70)	cSmac:XIAP®cSmac + XIAP	0.06		min-1		As in #203
273	ka(71)	®R	2.31244		mol/min		As in #203
274	ka(72)	R ®	0.0115525		min-1		As in #203
275	ka(73)	®flip	1.15719		mol/min		As in #203
276	ka(74)	flip®	0.0115525		min-1		As in #203
277	ka(75)	flip:DISC®	0.0115525		min-1		As in #203
278	ka(76)	®pC8	233.519		mol/min		As in #203
279	ka(77)	pC8®	0.0115525		min-1		As in #203
280	ka(78)	® BAR	21.1716		mol/min		As in #203
281	ka(79)	BAR®	0.0346574		min-1		As in #203
282	ka(80)	BAR:C8®	0.115525		min-1		As in #203
283	ka(81)	®Bid	477.095		mol/min		As in #203
284	ka(82)	Bid®	0.0115525		min-1		As in #203
285	ka(83)	®Mcl1	246.045		mol/min		As in #203
286	ka(84)	Mcl1®	0.0115525		min-1		As in #203
287	ka(85)	tBid:Bcl2c ®	0.0115525		min-1		As in #203
288	ka(86)	®Bax	1201.64		mol/min		As in #203
289	ka(87)	Bax ®	0.0115525		min-1		As in #203
290	ka(88)	BclXLt ®BclXL	0.307		min-1		Value was derived such that the steady-state flux was identical to the original BclXL production flux, which did not explicitly model translation from transcript.
291	ka(89)	BclXL®	0.0115525		min-1		As in #203
292	ka(90)	Baxm:BclXL ®	0.0115525		min-1		As in #203
293	ka(91)	Bax2:BclXL®	0.0115525		min-1		As in #203
294	ka(92)	Bax4:BclXL®	0.0115525		min-1		As in #203
295	ka(93)	AMito®Mito	0.115525		min-1		As in #203
296	ka(94)	Apaf*®Apaf	0.115525		min-1		As in #203
297	ka(95)	®XIAP	69321		mol/min		As in #203
298	ka(96)	XIAP®	0.0115525		min-1		As in #203
299	ka(97)	®mSmac	69315.2		mol/min		As in #203
#	Name	Description	Value		Units		Justification
300	ka(98)	mSmac ®	0.0115525		min-1		As in #203
301	ka(99)	cSmac ®	0.0115525		min-1		As in #203
302	ka(100)	cSmac:XIAP®	0.0115525		min-1		As in #203
303	ka(101)	® pC3	7156.43		mol/min		As in #203
304	ka(102)	pC3 ®	0.0115525		min-1		As in #203
305	ka(103)	C3_U ®	0.0115525		min-1		As in #203
306	ka(104)	®pC6	6942.82		mol/min		As in #203
307	ka(105)	pC6®	0.0115525		min-1		As in #203
308	ka(106)	C6 ®	0.115525		min-1		As in #203
309	ka(107)	Apop:XIAP ® Apop	0.0115525		min-1		As in #203
310	ka(108)	®Parp	11571.2		mol/min		As in #203
311	ka(109)	Parp®	0.0115525		min-1		As in #203
312	ka(110)	cParp®	0.0693147		min-1		As in #203
313	ka(111)	®L	0		mol/min		Set to zero to mimic a constant low death stimulus observed under non-stimulated conditions (see Fig 8).
314	ka(112)	L ®	0		min-1		As in #313
315	ka(113)	®mCytoC	5776.27		mol/min		As in #203
316	ka(114)	mCytoC ®	0.0115525		min-1		As in #203
317	ka(115)	cCytoC®	0.115525		min-1		As in #203
399	PP1A	kcc(44)/(kcc(43)*(kcc(45)*([CycA]+[CycE])+kcc(46)*[CycB])+1)					As in #318
318	kcc(1)	Early and Delayed Response Genes (ERG/DERG) parameters in the original model that have been replaced with NFkB-mediated activation of the cell-cycle. See also Table E9.	0.004167		Units are arbitrary and non-biological. All rate constants are per min as with the NFkB and apoptosis models.	Refer to (Conradie et al, 2010) for details.
319	kcc(2)		0.004167		As in #318	As in #318
320	kcc(3)		0.1		As in #318	As in #318
321	kcc(4)		0.005833		As in #318	As in #318
322	kcc(5)		0.000833		As in #318	As in #318
323	kcc(6)		0.3		As in #318	As in #318
324	kcc(7)		0.166667		As in #318	As in #318
325	kcc(8)	kcc(77)kcc(8)[tCycD]	0.833333		As in #318	As in #318
326	kcc(9)	kcc(9)[CD]	0.083333		As in #318	As in #318
		kcc(9)[CycD]
327	kcc(10)	kcc(10)[p27][CycD]	16.6667		As in #318	As in #318
328	kcc(11)	kcc(11)[CD]	0.166667		As in #318	As in #318
329	kcc(12)	kcc(77)(kcc(12)+kcc(13)[E2F])	0		As in #318	As in #318
330	kcc(13)		0.01		As in #318	As in #318
331	kcc(14)	V8	0.001667		As in #318	As in #318
332	kcc(15)	V8	0.033333		As in #318	As in #318
333	kcc(16)	kcc(16)[p27][CycE]	16.6667		As in #318	As in #318
		kcc(16)[p27][CycA]
334	kcc(17)	kcc(17)[CE]	0.166667		As in #318	As in #318
		kcc(17)[CA]
335	kcc(18)	V8	0.1		As in #318	As in #318
336	kcc(19)		1		As in #318	As in #318
337	kcc(20)		0.05		As in #318	As in #318
338	kcc(21)	kcc(77)kcc(21)[E2F]max(0,GMAct*(vcc(33)-vcc(55))*300)) if [Mass] > 0.5, 0 otherwise	0.008333		As in #318	As in #318
339	kcc(22)	kcc(22)[CDc20][CycA]	0.333333		As in #318	As in #318
		kcc(22)[CDc20][CA]
#	Name	Description	Value		Units	Justification
340	kcc(23)	kcc(77)(kcc(24)*(([CycB]/kcc(25))^2/([CycB]/kcc(25))^2+1))+kcc(23)	0.001667		As in #318	As in #318
341	kcc(24)		0.01		As in #318	As in #318
342	kcc(25)		0.1		As in #318	As in #318
343	kcc(26)	V2	0.000833		As in #318	As in #318
344	kcc(27)		0.333333		As in #318	As in #318
345	kcc(28)		0.016667		As in #318	As in #318
346	kcc(29)	kcc(77)kcc(29)	0.333333		As in #318	As in #318
347	kcc(30)	V6	0.166667		As in #318	As in #318
348	kcc(31)		1.66667		As in #318	As in #318
349	kcc(32)		0.5		As in #318	As in #318
350	kcc(33)		1		As in #318	As in #318
351	kcc(34)		0.5		As in #318	As in #318
352	kcc(35)	RB total (not used)	1.66667		As in #318	As in #318
353	kcc(36)	[E2F-Rb](kcc(40) (([CycD]+[CD])kcc(36)+kcc(39)[CycA]+kcc(38)[CycB]+kcc(37)[CycD]))	3.3		As in #318	As in #318
354	kcc(37)	[p-E2F-Rb](kcc(40) (([CycD]+[CD])kcc(36)+kcc(39)[CycA]+kcc(38)[CycB]+kcc(37)[CycD]))	5		As in #318	As in #318
355	kcc(38)		5		As in #318	As in #318
356	kcc(39)		3		As in #318	As in #318
357	kcc(40)		0.166667		As in #318	As in #318
358	kcc(41)	[pp-Rb](kcc(41)(kcc(44)-PP1A)+kcc(42)PP1A)	0		As in #318	As in #318
359	kcc(42)		0.333333		As in #318	As in #318
360	kcc(43)	PP1A	1		As in #318	As in #318
361	kcc(44)	[pp-Rb](kcc(41)(kcc(44)-PP1A)+kcc(42)PP1A)	1		As in #318	As in #318
362	kcc(45)	PP1A	25		As in #318	As in #318
363	kcc(46)	PP1A	2		As in #318	As in #318
364	kcc(47)	((kcc(47)+kcc(48)[CDc20](1-[Cdh1]))/(kcc(49)-[Cdh1]+1) if [Cdh1] <=1 else 0	0.125		As in #318	As in #318
365	kcc(48)		2.33333		As in #318	As in #318
366	kcc(49)		0.01		As in #318	As in #318
367	kcc(50)	V4[Cdh1])/(kcc(50)+[Cdh1])	0.01		As in #318	As in #318
368	kcc(51)	V4	0.666667		As in #318	As in #318
369	kcc(52)		0		As in #318	As in #318
370	kcc(53)		1		As in #318	As in #318
371	kcc(54)		0.3		As in #318	As in #318
372	kcc(55)	kcc(77)kcc(55)	0.000833		As in #318	As in #318
373	kcc(56)	kcc(56)[PPX]	0.000833		As in #318	As in #318
374	kcc(57)	(kcc(57)[CycB](1-[IEP]))/(kcc(59)-[IEP]+1)	0.011667		As in #318	As in #318
375	kcc(58)	(kcc(58)[PPX][IEP])/(kcc(60)+[IEP])	0.03		As in #318	As in #318
376	kcc(59)	(kcc(57)[CycB](1-[IEP]))/(kcc(59)-[IEP]+1)	0.01		As in #318	As in #318
377	kcc(60)	(kcc(58)[PPX][IEP])/(kcc(60)+[IEP])	0.01		As in #318	As in #318
378	kcc(61)	kcc(77)(kcc(61)+kcc(62)[CycB])	0		As in #318	As in #318
379	kcc(62)		0.025		As in #318	As in #318
380	kcc(63)	kcc(63)[CDc20T] kcc(63)[CDc20]	0.025		As in #318	As in #318
381	kcc(64)	(kcc(64)[IEP]([CDc20T]-[CDc20]))/(kcc(66)-[CDc20]+[CDc20T])	0.083333		As in #318	As in #318
382	kcc(65)	kcc(65)[CDc20]/(kcc(67)+[CDC20])	0.041667		As in #318	As in #318
383	kcc(66)	(kcc(64)[IEP]([CDc20T]-[CDc20]))/(kcc(66)-[CDc20]+[CDc20T])	0.005		As in #318	As in #318
384	kcc(67)	kcc(65)[CDc20]/(kcc(67)+[CDC20])	0.005		As in #318	As in #318
385	kcc(68)	E2F Total (not used)	0.833333		As in #318	As in #318
386	kcc(69)	[p-E2F]kcc(69)	0.016667		As in #318	As in #318
387	kcc(70)	[E2F](kcc(70)+kcc(71) *([CycA]+[CycB])))	8.33e-05		As in #318	As in #318
388	kcc(71)		0.016667		As in #318	As in #318
389	kcc(72)	[E2F][Rb]kcc(72)	166.667		As in #318	As in #318
		[Rb][p-E2F]kcc(72)
390	kcc(73)	[p-E2F-Rb]kcc(73)	3.33333		As in #318	As in #318
391	kcc(74)	kcc(74)(0.01+0.99*GMAct*GMSize) if RbFrac < 0.8, kcc(74)*0.01 else	0.002		As in #318	As in #318
#	Name	Description	Value		Units	Justification
392	kcc(75)	kcc(75)[GM]	0.00015		As in #318	As in #318
393	kcc(76)	kcc(77)kcc(76)[GM]	0.0045		As in #318	As in #318
394	kcc(77)	Eps, the efficiency of protein translation reactions.	1 or 0.7 when simulating rapamycin		As in #318	As in #318
						0.7 was manually derived to fit rapamycin treated data in this study. See also Table E9 for further details.
395	kcc(78)	kcc(78)CycDAct	0.003		As in #318	Free parameter (see Table E9).
396	kcc(79)	kcc(79)[tCycD]	0.002		As in #318	As in #395
397	kcc(80)	max(kcc(80)BclAct,0.01kcc(80)	8		As in #318	As in #395
398	kcc(81)	kcc(81)[tBcl2]	0.005		As in #318	As in #395
399	kcc(82)	kcc(82)[tMycTor]	0.0035		As in #318	As in #395
400	kcc(83)	kcc(83)[MycTor]	0.0025		As in #318	As in #395
401	kcc(84)	kcc(84)[Mass]	0.0025		As in #318	As in #395
402	kcc(85)	kcc(85)MycAct	1		As in #318	As in #395
403	kcc(86)	kcc(86)[tMycTor]	0.0231		As in #318	Reported 30 min half-life (Jones & Cole, 1987)
404	V2	kcc(28)*[CDc20]+kcc(26)*(1-[Cdh1])+kcc(27)*[Cdh1]				As in #318
405	V4	kcc(51)*(kcc(54)[CycA]+kcc(53)[CycB]+kcc(52)[CycE])				As in #318
406	V6	kcc(30)+kcc(31)*(kcc(34)[CycA]+kcc(33)[CycB]+kcc(32)[CycE]				As in #318
407	V8	((kcc(19)*([CycA]+[CycE])+kcc(20)[CycB]))*kcc(15))/				As in #318
		([CycE]+[CE]_kcc(18))+kcc(14)
408	H	Hill coefficient for Myc/Bcl/CycD/GM promoter activation		2		Set to 2 to ensure delayed dynamics in generation 0 cells as observed in this study.
409	k(1,Myc/TOR)	d[tMyc]/dt parameter		0.45		Derived from (Grumont et al, 2002) and from pS6/IF measurements in this study
410	k(2,Myc/TOR)	d[tMyc]/dt parameter		0.45		As in #409
411	k(3,Myc/TOR)	d[tMyc]/dt parameter		0.1		NFkB independent activity assumed to be low
						As in #409
412	k(4,Myc/TOR)	d[tMyc]/dt parameter		1		Scaling factor
413	k(5,Myc/TOR)	d[tMyc]/dt parameter		0.01		Basal transcription
413	k(1,Bcl)	d[tBclXL]/dt parameter		0.3		Derived from IF and RT-PCR in this study
414	k(2,Bcl)	d[tBclXL]/dt parameter		0.6		As in #413
415	k(3,Bcl)	d[tBclXL]/dt parameter		0.1		NFkB independent activity assumed to be low
416	k(4,Bcl)	d[tBclXL]/dt parameter		1		As in #412
417	k(5,Bcl)	d[tBclXL]/dt parameter		0.01		As in #413
418	k(1,CycD)	d[tCycD]/dt parameter		0.45		We assumed equal NFkB RelA and cRel dependence for Cyclin D transcription as it is unclear how each monomer contributes to cyclin D2 or 3 mediated cell-cycle progression.(Piatelli et al, 2003)
419	k(2,CycD)	d[tCycD]/dt parameter		0.45
420	k(3,CycD)	d[tCycD]/dt parameter		0.1		NFkB independent activity assumed to be low to ensure the observed dynamics.
421	k(4,CycD)	d[tCycD]/dt parameter		1		As in #412
422	k(5,CycD)	d[tCycD]/dt parameter		0.01		As in #413
423	MycKd	NFkB scaling parameter that determines NFkB-mediated Myc activation		40 nM		Manually fitted to ensure wildtype B cell population dynamics.
424	BclXLKd	NFkB scaling parameter that determines NFkB-mediated BclXL activation		40 nM		As in #423
425	CycDKd	NFkB scaling parameter that determines NFkB-mediated CycD activation		40 nM		As in #423
426	GMKd	Myc scaling parameter that determines Myc -mediated GM growth		40 nM		As in #423
#	Name	Description		Units		Justification
427	MycAct	(((k(1,Myc)[nA50]+k(2,Myc)[nC50]+k(3,Myc)[IKK*])/MycKd)^H)/(k(4,Myc)+ ((k(1,Myc)[nA50]+k(2,Myc)[nC50]+k(3,Myc)[IKK*])/MycTorKd)^H)*(1-k(5,Myc))+k(5,Myc)		Unitless 0-1		Hill-based expression of Myc transcription activity. See #408-413
428	BclAct	(((k(1,Bcl)[nA50]+k(2, Bcl)[nC50]+k(3, Bcl)[IKK*])/ Bcl XLKd)^H)/(k(4, Bcl)+ ((k(1, Bcl)[nA50]+k(2, Bcl)[nC50]+k(3, Bcl)[IKK*])/ BclXL Kd)^H)*(1-k(5,Bcl))+k(5,Bcl)		Unitless 0-1		Hill-based expression of BclXL transcription activity. See #413-417
429	CycDAct	(((k(1,CycD)[nA50]+k(2,CycD)[nC50]+k(3,CycD)[IKK*])/CycDKd)^H)/(k(4,CycD)+ ((k(1,CycD)[nA50]+k(2,CycD)[nC50]+k(3,CycD)[IKK*])/CycDKd)^H)*(1-k(5,CycD))+k(5,CycD)		Unitless 0-1		Hill-based expression of CycD transcription activity. See #418-422
430	GMAct	([Myc]/GMKd)^H/(1+([Myc]/GMKd)^H)		Unitless 0-1		Assume basic Hill relationships between Myc and the accumulation of general machinery in the cell. See (Link & Hurlin, 2014; Nie et al, 2012; Wang et al, 2011) and (Limon & Fruman, 2012; Zeng & Chi, 2013) reviewing myc and mTOR in the context of B-cell growth.
431	RbFrac	([Rb]+[E2F-Rb]+[p-E2F-Rb])/( [Rb]+[E2F-Rb]+[p-E2F-Rb]+[pp-Rb])		Unitless 0-1		As in #318
432	IKK_Kd	1950 for 250 nM condition, 1500 for 10 nM condition.		nM-1		Manually fitted to produce experimentally observed population behavior in wildtype cells. See also Table E9.

## Sheet: Table S5
#	Name	Flux equation	Justification
2014-01-04	vd(1,dÎ{AA,A50,5050,C50})	kd(1,d)[mÎ{RelA,RelA,p50,cRel}][ nÎ{RelA,p50,p50,p50}]	See (Alves et al, 2014)
2014-05-08	vd(2, dÎ{AA,A50,5050,C50})	kd(2,d) [mÎ{nRelA,nRelA,np50,ncRel}][ nÎ{nRelA,np50,np50,np50}]	As in #1
2014-09-12	vd(3,dÎ{AA,A50,5050,C50})	kd(3,d)[d]	As in #1
13-16	vd(4,dÎ{AA,A50,5050,C50})	kd(4,d)[ eÎ{nAA,nA50,n5050,nC50}]	As in #1
17-20	vd(5,dÎ{AA,A50,5050,C50})	kd(5,d)[d]	As in #1
21-24	vd(6,dÎ{AA,A50,5050,C50})	kd(6,d)[ eÎ{nAA,nA50,n5050,nC50}]	As in #1
25-28	vd(7,dÎ{AA,A50,5050,C50})	kd(7,d)[d]	As in #1
29-32	vd(8,dÎ{AA,A50,5050,C50})	kd(8,d)[ eÎ{nAA,nA50,n5050,nC50}]	As in #1
33-44	vdi(1, dÎ{AA,A50,5050,C50}, iÎ{a,b,Î})	kp(1,d,i)[d][ jÎ{IkBa, IkBb,IkBÎ}]	As in #1
45-56	vdi(2, dÎ{AA,A50,5050,C50}, iÎ{a,b,Î})	kp(2,d,i)[e Î{nAA,nA50,n5050,nC50}][jÎ{nIkBa, nIkBb,nIkBÎ}]	As in #1
57-68	vdi(3, dÎ{AA,A50,5050,C50}, iÎ{a,b,Î})	kp(3,d,i)[d: jÎ{IkBa, IkBb,IkBÎ}]	As in #1
69-80	vdi(4, dÎ{AA,A50,5050,C50}, iÎ{a,b,Î})	kp(4,d,i)[ e Î{nAA,nA50,n5050,nC50} : jÎ{nIkBa, nIkBb,nIkBÎ}]	As in #1
81-92	vdi(5, dÎ{AA,A50,5050,C50}, iÎ{a,b,Î})	kp(5,d,i)[d: jÎ{IkBa, IkBb,IkBÎ}]	As in #1
93-104	vdi(6, dÎ{AA,A50,5050,C50}, iÎ{a,b,Î})	kp(6,d,i)[ e Î{nAA,nA50,n5050,nC50} : jÎ{nIkBa, nIkBb,nIkBÎ}]	As in #1
105-116	vdi(7, dÎ{AA,A50,5050,C50}, iÎ{a,b,Î})	ki(12, jÎ{IkBa, IkBb,IkBÎ}) [d: jÎ{IkBa, IkBb,IkBÎ}][IKK*]	As in #1
117-128	vdi(8, dÎ{AA,A50,5050,C50}, iÎ{a,b,Î})	ki(13, i)[d: jÎ{IkBa, IkBb,IkBÎ}]	As in #1
129-140	vdi(9, dÎ{AA,A50,5050,C50}, iÎ{a,b,Î})	ki(14, i)[ e Î{nAA,nA50,n5050,nC50} : jÎ{nIkBa, nIkBb,nIkBÎ}]	As in #1
141-152	vdi(10, dÎ{AA,A50,5050,C50}, iÎ{a,b,Î})	kd(9, d)[d: jÎ{IkBa, IkBb,IkBÎ}]	As in #1
153-164	vdi(11, dÎ{AA,A50,5050,C50}, iÎ{a,b,Î})	ki(10, d)[ e Î{nAA,nA50,n5050,nC50} : jÎ{nIkBa, nIkBb,nIkBÎ}]	As in #1
165-167	vi(iÎ{a,b,Î},t)	ki(1,i)(1+SdÎ(AA,A50,C50)(kp(7,i)([e Î{nAA,nA50,n5050,nC50}]|t-ki(8,i) /ki(10,i))^ ki(9, i))/ (1+SdÎ(AA,A50,C50)(([e Î{nAA,nA50,n5050,nC50}]|t-ki(8,i) /ki(10,i))^ ki(9, i))/	As in #1. The transcription rate is computed using a modified hill function which uses a sum of weighted contributions from each dimer and an explicit transcriptional delay to compute the transcription rate of each IkB transcript.
168-170	vm(mÎ{A,50,C},t)	km(1,m)(1+SdÎ(AA,A50,C50)(kdm(d,m)([e Î{nAA,nA50,n5050,nC50}]|t-km(6,i) /km(8,m))^ km(7,m)) /(1+SdÎ(AA,A50,C50)(([e Î{nAA,nA50,n5050,nC50}]|t-km(6,i) /km(8,m))^km(7,m))	As in #165-167. The transcription rate is computed using a modified hill function which uses a sum of weighted contributions from each dimer and an explicit transcriptional delay to compute the transcription rate of each NFkB monomer.
171	vtm(1,mÎ{A,50,C})	km(2,m)[nÎ{tRelA,tp50,tcRel}]	As in #1
172	vtm(2,mÎ{A,50,C})	kcc(77)km(3,m)[nÎ{tRelA,tp50,tcRel}]	As in #1
173	vtm(3,mÎ{A,50,C})	km(4,m)[m]	As in #1
174	vtm(4,mÎ{A,50,C})	km(5,m)[ nÎ{nRelA,np50,ncRel}]]	As in #1
175	vti(1, iÎ{a,b,Î})	ki(2,i)[ jÎ{tIkBa, tIkBb,tIkBÎ}]	As in #1
#	Name	Flux equation	Justification
176	vti(2, iÎ{a,b,Î})	kcc(77)ki(3,i)[ jÎ{tIkBa, tIkBb,tIkBÎ}]	As in #1
177	vti(3, iÎ{a,b,Î})	ki(11,i) [ jÎ{IkBa, IkBb,IkBÎ}][IKK*]	As in #1
178	vti(4, iÎ{a,b,Î})	ki(4,i) [ jÎ{IkBa, IkBb,IkBÎ}]	As in #1
179	vti(5, iÎ{a,b,Î})	ki(5,i) [ jÎ{nIkBa, nIkBb,nIkBÎ}]	As in #1
180	vti(6, iÎ{a,b,Î})	ki(6,i) [ jÎ{IkBa, IkBb,IkBÎ}]	As in #1
181	vti(7, iÎ{a,b,Î})	ki(7,i) [ jÎ{nIkBa, nIkBb,nIkBÎ}]	As in #1
182	va(1)	ka(1)[L][R]	(Loriaux et al, 2013)
183	va(2)	ka(2)[L-R]	As in #182
184	va(3)	ka(3)[flip][DISC]	As in #182
185	va(4)	ka(4)[flip-DISC]	As in #182
186	va(5)	ka(5)[pC8][DISC]	As in #182
187	va(6)	ka(6)[DISC-pC8]	As in #182
188	va(7)	ka(7)[DISC-pC8]	As in #182
189	va(8)	ka(8)[C8][BAR]	As in #182
190	va(9)	ka(9)[BAR-C8]	As in #182
191	va(10)	ka(10)[pC3][C8]	As in #182
192	va(11)	ka(11)[pC3-C8]	As in #182
193	va(12)	ka(12)[pC3-C8]	As in #182
194	va(13)	ka(13)[pC6][C3]	As in #182
195	va(14)	ka(14)[pC6-C3]	As in #182
196	va(15)	ka(15)[pC6-C3]	As in #182
197	va(16)	ka(16)[pC8][C6]	As in #182
198	va(17)	ka(17)[pC8-C6]	As in #182
199	va(18)	ka(18)[pC8-C6]	As in #182
200	va(19)	ka(19)[XIAP][C3]	As in #182
201	va(20)	ka(20)[XIAP-C3]	As in #182
202	va(21)	ka(21)[XIAP-C3]	As in #182
203	va(22)	ka(22)[PARP][C3]	As in #182
204	va(23)	ka(23)[PARP-C3]	As in #182
205	va(24)	ka(24)[PARP-C3]	As in #182
206	va(25)	ka(25)[Bid][C8]	As in #182
207	va(26)	ka(26)[Bid-C8]	As in #182
208	va(27)	ka(27)[Bid-C8]	As in #182
209	va(28)	ka(28)[tBid][Mcl1]	As in #182
210	va(29)	ka(29)[tBid-Mcl1]	As in #182
211	va(30)	ka(30)[Bax][tBid]	As in #182
212	va(31)	ka(31)[Bax-tBid]	As in #182
213	va(32)	ka(32)[Bax-tBid]	As in #182
214	va(33)	ka(33)[aBax]	As in #182
215	va(34)	ka(34)[mBax]	As in #182
216	va(35)	ka(35)[mBax][BclXL]	As in #182
217	va(36)	ka(36)[mBax-BclXL]	As in #182
218	va(37)	ka(37)[mBax]^2	As in #182
219	va(38)	ka(38)[Bax2]	As in #182
220	va(39)	ka(39)[Bax2][BclXL]	As in #182
221	va(40)	ka(40)[mBax2-BclXL]	As in #182
222	va(41)	ka(41)[Bax2]^2	As in #182
223	va(42)	ka(42)[Bax4]	As in #182
224	va(43)	ka(43)[Bax4][BclXL]	As in #182
225	va(44)	ka(44)[mBax4-BclXL]	As in #182
226	va(45)	ka(45)[Bax4][Mito]	As in #182
227	va(46)	ka(46)[Bax4-Mito]	As in #182
228	va(47)	ka(47)[Bax4-Mito]	As in #182
229	va(48)	ka(48)[AMito][mCytoC]	As in #182
230	va(49)	ka(49)[AMito-mCytoC]	As in #182
231	va(50)	ka(50)[AMito-mCytoC]	As in #182
232	va(51)	ka(51)[AMito][mSMac]	As in #182
233	va(52)	ka(52)[AMito-mSMac]	As in #182
234	va(53)	ka(53)[AMito][mSMac]	As in #182
235	va(54)	ka(54)[aCytoC]	As in #182
236	va(55)	ka(55)[cCytoC]	As in #182
237	va(56)	ka(56)[Apaf][cCytoC]	As in #182
238	va(57)	ka(57)[Apaf-cCytoC]	As in #182
#	Name	Flux equation	Justification
239	va(58)	ka(58)[Apaf-cCytoC]	As in #182
240	va(59)	ka(59)[Apaf*][ProC9]	As in #182
241	va(60)	ka(60)[Apop]	As in #182
242	va(61)	ka(61)[Apop][pC3]	As in #182
243	va(62)	ka(62)[Apop-pC3]	As in #182
244	va(63)	ka(63)[Apop-pC3]	As in #182
245	va(64)	ka(64)[aSmac]	As in #182
246	va(65)	ka(65)[cSmac]	As in #182
247	va(66)	ka(66)[Apop][XIAP]	As in #182
248	va(67)	ka(67)[Apop-XIAP]	As in #182
249	va(68)	ka(68)[cSmac][XIAP]	As in #182
250	va(69)	ka(69)[cSmac-XIAP]	As in #182
251	va(70)	ka(70)	As in #182
252	va(71)	ka(71)[R}	As in #182
253	va(72)	ka(72)	As in #182
254	va(73)	ka(73)[flip]	As in #182
255	va(74)	ka(74)[flip-DISC]	As in #182
256	va(75)	ka(75)	As in #182
257	va(76)	ka(76)[pC8]	As in #182
258	va(77)	ka(77)	As in #182
259	va(78)	ka(78)[BAR}	As in #182
260	va(79)	ka(79)[BAR-C8]	As in #182
261	va(80)	ka(80)	As in #182
262	va(81)	ka(81)[Bid]	As in #182
263	va(82)	ka(82)	As in #182
264	va(83)	ka(83)[Mcl1]	As in #182
265	va(84)	ka(84)[tBid-Mcl1]	As in #182
266	va(85)	ka(85)	As in #182
267	va(86)	ka(86)[Bax]	As in #182
268	va(87)	ka(87)	As in #182
269	va(88)	ka(88)[BclXL]	As in #182
270	va(89)	ka(89)[mBax-BclXL]	As in #182
271	va(90)	ka(90)[Bax2-BclXL]	As in #182
272	va(91)	ka(91)[Bax4-BclXL]	As in #182
273	va(92)	ka(92)[AMito]	As in #182
274	va(93)	ka(93)[Apaf*]	As in #182
275	va(94)	ka(94)	As in #182
276	va(95)	ka(95)[XIAP]	As in #182
277	va(96)	ka(96)	As in #182
278	va(97)	ka(97)[mSmac]	As in #182
279	va(98)	ka(98)[cSmac]	As in #182
280	va(99)	ka(99)[cSmac-XIAP]	As in #182
281	va(100)	ka(100)	As in #182
282	va(101)	ka(101)[pC3]	As in #182
283	va(102)	ka(102)[C3_U]	As in #182
284	va(103)	ka(103)	As in #182
285	va(104)	ka(104)[pC6]	As in #182
286	va(105)	ka(105)[C6]	As in #182
287	va(106)	ka(106)[Apop-XIAP]	As in #182
288	va(107)	ka(107)	As in #182
289	va(108)	ka(108)[Parp]	As in #182
290	va(109)	ka(109)[cParp]	As in #182
291	va(110)	ka(110)	As in #182
292	va(111)	ka(111)[L]	As in #182
293	va(112)	ka(112)	As in #182
294	va(113)	ka(113)[mCytoC]	As in #182
295	va(114)	ka(114)[cCytoC]	As in #182
296	vcc(1)	kcc(79)[tCycD]	See the original paper (Conradie et al, 2010).
297	vcc(2)	kcc(81)[tBcl2]	As in #296
298	vcc(3)	kcc(9)[CD]	As in #296
299	vcc(4)	kcc(9)[CycD]	As in #296
300	vcc(5)	kcc(16)[p27][CycE]	As in #296
#	Name	Flux equation	Justification
301	vcc(6)	kcc(16)[p27][CycA]	As in #296
302	vcc(7)	kcc(10)[p27][CycD]	As in #296
303	vcc(8)	kcc(11)[CD]	As in #296
304	vcc(9)	kcc(22)[CDc20][CycA]	As in #296
305	vcc(10)	kcc(22)[CDc20][CA]	As in #296
306	vcc(11)	kcc(17)[CE]	As in #296
307	vcc(12)	kcc(17)[CA]	As in #296
308	vcc(13)	V8[CE]	As in #296
309	vcc(14)	V8[CycE]	As in #296
310	vcc(15)	V6[p27]	As in #296
311	vcc(16)	V6[CE]	As in #296
312	vcc(17)	V6[CD]	As in #296
313	vcc(18)	V6[CA]	As in #296
314	vcc(19)	V2[CycB]	As in #296
315	vcc(20)	((kcc(47)+kcc(48)[CDc20](1-[Cdh1]))/(kcc(49)-[Cdh1]+1) if [Cdh1] <=1 else 0	As in #296
316	vcc(21)	V4[Cdh1])/(kcc(50)+[Cdh1])	As in #296
317	vcc(22)	kcc(56)[PPX]	As in #296
318	vcc(23)	(kcc(57)[CycB](1-[IEP]))/(kcc(59)-[IEP]+1)	As in #296
319	vcc(24)	(kcc(58)[PPX][IEP])/(kcc(60)+[IEP])	As in #296
320	vcc(25)	kcc(63)[CDc20T]	As in #296
321	vcc(26)	(kcc(64)[IEP]([CDc20T]-[CDc20]))/(kcc(66)-[CDc20]+[CDc20T])	As in #296
322	vcc(27)	kcc(65)[CDc20]/(kcc(67)+[CDC20])	As in #296
323	vcc(28)	kcc(63)[CDc20]	As in #296
324	vcc(29)	[E2F-Rb](kcc(40)(([CycD]+[CD])kcc(36)+kcc(39)[CycA]+kcc(38)[CycB]+kcc(37)[CycD]))	As in #296
325	vcc(30)	[p-E2F- Rb](kcc(40)(([CycD]+[CD])kcc(36)+ kcc(39)[CycA]+kcc(38)[CycB]+kcc(37)[CycD]))	As in #296
326	vcc(31)	kcc(74)(0.01+0.99*GMAct*GMSize) if RbFrac < 0.8, kcc(74)*0.01 otherwise	As in #296
327	vcc(32)	kcc(75)[GM]	As in #296
328	vcc(33)	kcc(77)kcc(76)[GM]	As in #296
329	vcc(34)	kcc(78)CycDAct	As in #296
330	vcc(35)	kcc(77)(kcc(61)+kcc(62)[CycB])	As in #296
331	vcc(36)	kcc(77)kcc(21)[E2F]max(0,GMAct*(vcc(33)-vcc(55))*300)) if [Mass] > 0.5, 0 otherwise	As in #296
332	vcc(37)	kcc(77)kcc(55)	As in #296
333	vcc(38)	kcc(77)(kcc(12)+kcc(13)[E2F])	As in #296
334	vcc(39)	kcc(77)kcc(8)[tCycD]	As in #296
335	vcc(40)	kcc(77)kcc(29)	As in #296
336	vcc(41)	max(kcc(80)BclAct,0.01kcc(80)	As in #296
337	vcc(42)	kcc(77)(kcc(24)*(([CycB]/kcc(25))^2/([CycB]/kcc(25))^2+1))+kcc(23)	As in #296
338	vcc(43)	[Rb](kcc(40)*([CycD]+[CD]kcc(36)+kcc(39)[CycA]+kcc(38)[CycB]+kcc(37)[CycE]))	As in #296
339	vcc(44)	[pp-Rb](kcc(41)(kcc(44)-PP1A)+kcc(42)PP1A)	As in #296
340	vcc(45)	[E2F-Rb]kcc(73)	As in #296
341	vcc(46)	[E2F](kcc(70)+kcc(71)([CycA]+[CycB])))	As in #296
342	vcc(47)	[p-E2F]kcc(69)	As in #296
343	vcc(48)	[E2F][Rb]kcc(72)	As in #296
344	vcc(49)	[p-E2F-Rb]kcc(73)	As in #296
345	vcc(50)	[Rb][p-E2F]kcc(72)	As in #296
346	vcc(51)	[p-E2F-Rb]kcc(69)	As in #296
347	vcc(52)	[E2F-Rb](kcc(70)+kcc(71)([CycA]+[CycB])))	As in #296
348	vcc(53)	kcc(82)[tMycTor]	As in #296
349	vcc(54)	kcc(83)[MycTor]	As in #296
350	vcc(55)	kcc(84)[Mass]	As in #296
351	vcc(56)	kcc(85)MycAct	As in #296
341	vcc(57)	kcc(86)[tMycTor]	As in #296

## Sheet: Table S6
#	Species	Reaction	Justification
1	d[tRelA]/dt	vm(RelA)-vtm(1,RelA)[tRelA]	See (Alves et al, 2014)
2	d[tp50]/dt	vm(p50)-vtm(1,p50)[tp50]	As in #1
3	d[tcRel]/dt	vm(cRel)-vtm(1,cRel)[tcRel]	As in #1
4	d[RelA]/dt	vd(3,AA)*2+vd(3,A50)-vd(1,AA)-vd(1,A50)+vtm(2,RelA)[tRelA]-vtm(3,RelA)[RelA]	As in #1
5	d[nRelA]/dt	vd(4,AA)*2+vd(4,A50)-vd(2,AA)-vd(2,A50)-vtm(4,RelA)[nRelA]	As in #1
6	d[p50]/dt	vd(3,5050)*2+vd(3,A50)-+vd(3,C50)-vd(1,A50)-vd(1,C50)-vd(1,5050) )+vtm(2,p50)[tp50]-vtm(3,p50)[p50]	As in #1
7	d[np50]/dt	vd(4,5050)*2+vd(4,A50)-+vd(4,C50)-vd(2,A50)-vd(2,C50)-vd(2,5050) -vtm(4,p50)[np50]	As in #1
8	d[cRel]/dt	vd(3,C50)-vd(1,C50) )+vtm(2,cRel)[tcRel]-vtm(3,cRel)[cRel]	As in #1
9	d[ncRel]/dt	vd(4,C50)-vd(2,C50) -vtm(4,cRel)[ncRel]	As in #1
10	d[AA]/dt	vd(1,AA)-vd(3,AA)-vd(5,AA)+vd(6,AA)-vd(7,AA)-vdi(1,AA,[a,b,e])+vdi(2,AA, [a,b,e])+vdi(7,AA, [a,b,e])+vdi(8,AA,[a,b,e])	As in #1
11	d[A50]/dt	vd(1,A50)-vd(3,A50)-vd(5,A50)+vd(6,A50)-vd(7,A50)-vdi(1,A50,[a,b,e])+vdi(2,A50, [a,b,e])+vdi(7,A50, [a,b,e])+vdi(8,A50,[a,b,e])	As in #1
12	d[5050]/dt	vd(1,5050)-vd(3,5050)-vd(5,5050)+vd(6,5050)-vd(7,5050)-vdi(1,5050,[a,b,e])+vdi(2,5050, [a,b,e])+vdi(7,5050, [a,b,e])+vdi(8,5050,[a,b,e])	As in #1
13	d[C50]/dt	vd(1,C50)-vd(3,C50)-vd(5,C50)+vd(6,C50)-vd(7,C50)-vdi(1,C50,[a,b,e])+vdi(2,C50, [a,b,e])+vdi(7,C50, [a,b,e])+vdi(8,C50,[a,b,e])	As in #1
14	d[nAA]/dt	vd(2,AA)-vd(4,AA)-vd(6,AA)+vd(5,AA)-vd(8,AA)-vdi(2,AA,[a,b,e])+vdi(4,AA, [a,b,e])+vdi(9,AA, [a,b,e])	As in #1
15	d[nA50]/dt	vd(2,A50)-vd(4,A50)-vd(6,A50)+vd(5,A50)-vd(8,A50)-vdi(2,A50,[a,b,e])+vdi(4,A50, [a,b,e])+vdi(9,A50, [a,b,e])	As in #1
16	d[n5050]/dt	vd(2,5050)-vd(4,5050)-vd(6,5050)+vd(5,5050)-vd(8,5050)-vdi(2,5050,[a,b,e])+vdi(4,5050, [a,b,e])+vdi(9,5050, [a,b,e])	As in #1
17	d[nC50]/dt	vd(2,C50)-vd(4,C50)-vd(6,C50)+vd(5,C50)-vd(8,C50)-vdi(2,C50,[a,b,e])+vdi(4,C50, [a,b,e])+vdi(9,C50, [a,b,e])	As in #1
18	d[AA:IkBa,AA:IkBb, AA:IkBe]/dt	vdi(1,AA, [a,b,e])-vdi(3,AA, [a,b,e])-vdi(5,AA, [a,b,e])+vdi(6,AA, [a,b,e])-vdi(7,AA, [a,b,e])-vdi(8,AA, [a,b,e])-vdi(10,AA, [a,b,e])	As in #1
19	d[A50:IkBa,A50:IkBb, A50:IkBe]/dt	vdi(1,A50, [a,b,e])-vdi(3,A50, [a,b,e])-vdi(5,A50, [a,b,e])+vdi(6,A50, [a,b,e])-vdi(7,A50, [a,b,e])-vdi(8,A50, [a,b,e])-vdi(10,A50, [a,b,e])	As in #1
20	d[5050:IkBa, 5050:IkBb, 5050:IkBe]/dt	vdi(1,5050, [a,b,e])-vdi(3,5050, [a,b,e])-vdi(5,5050, [a,b,e])+vdi(6,5050, [a,b,e])-vdi(7,5050, [a,b,e])-vdi(8,5050, [a,b,e])-vdi(10,5050, [a,b,e])	As in #1
21	d[C50:IkBa,C50:IkBb, C50:IkBe]/dt	vdi(1,C50, [a,b,e])-vdi(3,C50, [a,b,e])-vdi(5,C50, [a,b,e])+vdi(6,C50, [a,b,e])-vdi(7,C50, [a,b,e])-vdi(8,C50, [a,b,e])-vdi(10,c50, [a,b,e])	As in #1
22	d[nAA:nIkBa,nAA:nIkBb, nAA:nIkBe]/dt	vdi(2,AA, [a,b,e])-vdi(4,AA, [a,b,e])-vdi(6,AA, [a,b,e])+vdi(5,AA, [a,b,e])-vdi(9,AA, [a,b,e])-vdi(11,AA, [a,b,e])	As in #1
23	d[nA50:nIkBa, nA50:nIkBb, nA50:nIkBe]/dt	vdi(2,A50, [a,b,e])-vdi(4,A50, [a,b,e])-vdi(6,A50, [a,b,e])+vdi(5,A50, [a,b,e])-vdi(9,A50, [a,b,e])-vdi(11,A50, [a,b,e])	As in #1
24	d[n5050:nIkBa, n5050:nIkBb, n5050:nIkBe]/dt	vdi(2,5050, [a,b,e])-vdi(4,5050, [a,b,e])-vdi(6,5050, [a,b,e])+vdi(5,5050, [a,b,e])-vdi(9,5050, [a,b,e])-vdi(11,5050, [a,b,e])	As in #1
25	d[nA50:nIkBa, nA50:nIkBb, nA50:nIkBe]/dt	vdi(2,C50, [a,b,e])-vdi(4,C50, [a,b,e])-vdi(6,C50, [a,b,e])+vdi(5,C50, [a,b,e])-vdi(9,C50, [a,b,e])-vdi(11,C50, [a,b,e])	As in #1
26	d[tIkba,tIkBb,tIkBe]/dt	vi([a,b,Î])- vti(1, [a,b,e])[tIkba,tIkBb,tIkBe]	As in #1
27	d[Ikba,IkBb,IkBe]/dt	Sd=[AA,A50,5050,C50]{vdi(3,d, [Ikba,IkBb,IkBe])+vdi(10,d, [Ikba,IkBb,IkBe])- vdi(1,d, [Ikba,IkBb,IkBe])}+vti(2, [a,b,e])[tIkba,tIkBb,tIkBe]-vti(3, [a,b,e])[Ikba,IkBb,IkBe]- vti(4, [a,b,e])[Ikba,IkBb,IkBe]- vti(6, [a,b,e])[nIkba,nIkBb,nIkBe]+ vti(7, [a,b,e])[Ikba,IkBb,IkBe]	As in #1
#	Species	Reaction	Justification
28	d[nIkba,nIkBb,nIkBe]/dt	Sd=[AA,A50,5050,C50]{vdi(4,d, [Ikba,IkBb,IkBe])+vdi(11,d, [Ikba,IkBb,IkBe])- vdi(2,d, [Ikba,IkBb,IkBe])}- vti(5, [a,b,e])[nIkba,nIkBb,nIkBe]+ vti(6, [a,b,e])[Ikba,IkBb,IkBe]- vti(7, [a,b,e])[nIkba,nIkBb,nIkBe]	As in #1
29	d[L]/dt	0	See (Loriaux et al, 2013)
30	d[R]/dt	-va(1) + va(2) + va(71) - va(72)	As in #29
31	d[L-R]/dt	va(1) - va(2) - va(3)	As in #29
32	d[DISC]/dt	va(3) - va(4) + va(5) - va(6) + va(7) + va(8)	As in #29
33	d[flip]/dt	-va(4) + va(5) + va(73) - va(74)	As in #29
34	d[flip-DISC]/dt	va(4) - va(5) - va(75)	As in #29
35	d[pC8]/dt	-va(6) + va(7) - va(17) + va(18) + va(76) - va(77)	As in #29
36	d[DISC-pC8]/dt	va(6) - va(7) - va(8)	As in #29
37	d[C8]/dt	va(8) - va(9) + va(10) - va(11) + va(12) + va(13) + va(19) - va(26) + va(27) + va(28)	As in #29
38	d[Bar]/dt	-va(9) + va(10) + va(78) - va(79)	As in #29
39	d[Bar-C8]/dt	va(9) - va(10) - va(80)	As in #29
40	d[pC3]/dt	-va(11) + va(12) - va(62) + va(63) + va(101) - va(102)	As in #29
41	d[C8-pC3]/dt	va(11) - va(12) - va(13)	As in #29
42	d[C3]/dt	va(13) - va(14) + va(15) + va(16) - va(20) + va(21) - va(23) + va(24) + va(25) + va(64)	As in #29
43	d[pC6]/dt	-va(14) + va(15) + va(104) - va(105)	As in #29
44	d[C3-pC6]/dt	va(14) - va(15) - va(16)	As in #29
45	d[C6]/dt	va(16) - va(17) + va(18) + va(19) - va(106)	As in #29
46	d[C6-pC8]/dt	va(17) - va(18) - va(19)	As in #29
47	d[XIAP]/dt	-va(20) + va(21) + va(22) - va(67) + va(68) - va(69) + va(70) + va(95) - va(96)	As in #29
48	d[XIAP-C3]/dt	va(20) - va(21) - va(22)	As in #29
49	d[PARP]/dt	-va(23) + va(24) + va(108) - va(109)	As in #29
50	d[C3-PARP]/dt	va(23) - va(24) - va(25)	As in #29
51	d[CPARP]/dt	va(25) - va(110)	As in #29
52	d[Bid]/dt	-va(26) + va(27) + va(81) - va(82)	As in #29
53	d[C8-Bid]/dt	va(26) - va(27) - va(28)	As in #29
54	d[tBid]/dt	va(28) - va(29) + va(30) - va(31) + va(32) + va(33)	As in #29
55	d[Mcl1]/dt	-va(29) + va(30) + va(83) - va(84)	As in #29
56	d[Mcl1-tBid]/dt	+ va(29) - va(30) - va(85)	As in #29
57	d[Bax]/dt	-va(31) + va(32) + va(86) - va(87)	As in #29
58	d[tBid-Bax]/dt	va(31) - va(32) - va(33)	As in #29
59	d[act_Bax]/dt	va(33) - va(34) + va(35)	As in #29
60	d[Baxm]/dt	va(34) - va(35) -1/mvol*va(36) + va(37) -1/mvol*2*va(38) +2*va(39)	As in #29
61	d[Bcl2]/dt	-1/mvol*va(36) + va(37) -1/mvol*va(40) + va(41) -1/mvol*va(44) + va(45) + va(88) - va(89)	As in #29
62	d[Baxm-Bcl2]/dt	1/mvol*va(36) - va(37) - va(90)	As in #29
63	d[Bax2]/dt	1/mvol*va(38) - va(39) -1/mvol*va(40) + va(41) -2/mvol*va(42) +2*va(43)	As in #29
64	d[Bax2-Bcl2]/dt	1/mvol*va(40) - va(41) - va(91)	As in #29
65	d[Bax4]/dt	1/mvol*va(42) - va(43)-1/mvol*va(44) + va(45) -1/mvol*va(46) + va(47)	As in #29
66	d[Bax4-Bcl2]/dt	1/mvol*va(44) - va(45) - va(92)	As in #29
67	d[M]/dt	-1/mvol*va(46) + va(47) + va(93)	As in #29
68	d[Bax4-M]/dt	1/mvol*va(46) - va(47) - va(48)	As in #29
69	d[AMito]/dt	va(48) -1/mvol*va(49) + va(50) + va(51) -1/mvol*va(52) + va(53) + va(54) - va(93)	As in #29
70	d[mCytoC]/dt	-1/mvol*va(49) + va(50) + va(113) - va(114)	As in #29
71	d[AMito-mCytoC]/dt	1/mvol*va(49) - va(50) - va(51)	As in #29
72	d[ACytoC]/dt	va(51) - va(55) + va(56)	As in #29
73	d[mSmac]/dt	-1/mvol*va(52) + va(53) + va(97) - va(98)	As in #29
74	d[AMito-mSmac]/dt	1/mvol*va(52) - va(53) - va(54)	As in #29
75	d[ASmac]/dt	va(54) - va(65) + va(66)	As in #29
76	d[CytoC]/dt	va(55) - va(56) - va(58) + va(59) + va(57) - va(115)	As in #29
77	d[Apaf]/dt	-va(58) + va(59) + va(94)	As in #29
78	d[Apaf-CytoC]/dt	va(58) - va(59) - va(57)	As in #29
79	d[act_Apaf]/dt	va(57) - va(60) + va(61) - va(94)	As in #29
#	Species	Reaction	Justification
80	d[pC9]/dt	-va(60) + va(61)	As in #29
81	d[Apop]/dt	va(60) - va(61) - va(62) + va(63) + va(64) - va(67) + va(68) + va(107)	As in #29
82	d[Apop-pC3]/dt	va(62) - va(63) - va(64)	As in #29
83	d[cSmac]/dt	va(65) - va(66) - va(69) + va(70) - va(99)	As in #29
84	d[Apop-XIAP]/dt	va(67) - va(68) - va(107)	As in #29
85	d[cSmac-XIAP]/dt	va(69) - va(70) - va(100)	As in #29
86	d[C3_Ub]/dt	va(22) - va(103)	As in #29
87	d[CycA]/dt	vcc(36)+vcc(12)+vcc(18)-vcc(9)-vcc(6)	See (Conradie et al, 2010)
88	d[CycB]/dt	vcc(42)-vcc(19)	As in #87
89	d[CycD]/dt	vcc(39)+vcc(17)+vcc(8)-vcc(7)-vcc(4)	As in #87
90	d[CycE]/dt	vcc(38)+vcc(11)+vcc(16)-vcc(14)-vcc(5)	As in #87
91	d[mCycD]/dt	vcc(34)-vcc(1)	As in #87
92	d[mBcl2]/dt	vcc(41)-vcc(2)	As in #87
93	d[Cdh1]/dt	vcc(20)-vcc(21)	As in #87
94	d[CA]/dt	vcc(6)-vcc(12)-vcc(18)-vcc(10)	As in #87
95	d[CD]/dt	vcc(7)-vcc(8)-vcc(17)-vcc(3)	As in #87
96	d[CDc20]/dt	vcc(26)-vcc(27)-vcc(28)	As in #87
97	d[CDc20T]/dt	vcc(35)-vcc(25)	As in #87
98	d[CE]/dt	vcc(5)-vcc(11)-vcc(13)-vcc(16)	As in #87
99	d[GM]/dt	vcc(31)-vcc(32)	As in #87
100	d[IEP]/dt	vcc(23)-vcc(24)	As in #87
101	d[Mass]/dt	vcc(33)-vcc(55)	As in #87
102	d[p27]/dt	vcc(40)+vcc(3)+vcc(8)-vcc(15)-vcc(5)-vcc(6)-vcc(7)+vcc(11)+vcc(12)+vcc(13)+vcc(10)	As in #87
103	d[PPX]/dt	vcc(37)-vcc(22)	As in #87
104	d[pp-Rb]/dt	vcc(29)+vcc(30)+vcc(43)-vcc(44)	As in #87
105	d[E2F]/dt	vcc(29)+vcc(45)+vcc(47)-vcc(46)-vcc(48)	As in #87
106	d[p-E2F]/dt	vcc(30)+vcc(49)+vcc(46)-vcc(47)-vcc(50)	As in #87
107	d[Rb]/dt	vcc(44)+vcc(45)+vcc(49)-vcc(48)-vcc(50)-vcc(43)	As in #87
108	d[E2F-Rb]/dt	vcc(51)+vcc(48)-vcc(52)-vcc(29)-vcc(45)	As in #87
109	d[p-E2F-Rb]/dt	vcc(52)+vcc(50)-vcc(51)-vcc(30)-vcc(49)	As in #87
110	d[MYC]/dt	vcc(53)-vcc(54)	As in #87
111	d[mMYC]/dt	vcc(56)-vcc(57)	As in #87
112	d[IKK*]/dt	[IKKt]*(0.5*[(t/50)^2/((t/50)^2+1)]*(1-[(t/IKK_Kd) /((t/ IKK_Kd) +1)]	Form generates typical IKK profile (see (Alves et al, 2014)) with parameters selected such that the nuclear NFkB output qualitatively matches results from experiments ((Lenert et al, 2001).

## Sheet: Table S7
#	Parameter	Value	Description	Justification
1	DegRateCV	0.1	Protein degradation CV	For simplicity we assumed degradation rates were normally distributed with a CV of 0.1 about the parameter value. This is similar to the approach taken in (Loriaux et al, 2013) and results a steady state protein concentration variability with CV ~ 0.25 (Gaudet et al, 2012)
2	TotalProtCV	0.25	If no protein syn/deg then the total free protein abundance CV	We assumed log-normally distributed initial protein concentrations about the x0 mean with a CV of 0.25 as in (Gaudet et al, 2012). This affected IKK, and Rb or E2F containing species in the model.
3	PosCV	0.1 or 0.2	CV of translation rate for NFkB monomers	See #1.
4	NegCV	0.1 or 0.2	CV of translation rate for IkBs	See #1.
5	NonCV	0.1 or 0.2	CV of translation rate for apoptosis and cell-cycle proteins	See #1.
6	PosX	1 or 1.1	Translation rate multiplier for NFkB monomers	Used to test modest increases to the positive regulators of NFkB signaling, the NFkB monomers (See Fig 8).
7	NegX	1 or 1.1	Translation rate multiplier for IkB proteins	Used to test modest increases to the negative regulators of NFkB signaling, the IkBs (See Fig 8).
8	NonX	1 or 1.1	Production rate multiplier for apoptosis and cell-cycle proteins	Used to test modest increases to the proteins participating in the cell-cycle and apoptosis (See Fig 8). Total Rb and E2F species were multiplied by 1.5 during the test since these cell-cycle related proteins are not produced or degraded.
9	PCV	0.07	Partition volume CV	The observed variability in relative volumes was normal with mean 1 and standard deviation of 0.07 from microscopy studies in this work
10	VCV	0.05	Starting volume CV	The observed starting volume variability of viable cells from microscopy studies.
11	N	250	Initial number of cellular agents used in multiscale model.	This number was large enough to ensure that repeated simulations produced very similar results.
12	Tmax	144 h	Total simulation time.	Six days of simulations was sufficient for capturing both the expansion and contraction periods of the population response. This is also the typical duration of time-lapse experiments.
13	AbsTol	1e-05	Absolution simulation tolerance for Matlab function ode15s	This was sufficiently low to produce accurate results. Increasing this number further resulted in noticeable changes in solution accuracy.
14	RelTol	0.001	Relative tolerationce of simulation s using Matlab function ode15s	As in #13

## Sheet: Table S8
Const.	Value	Justification/Description
k1	0.307 min-1	Fitted such that steady-state [BclXL] equal to original model parameter (see Loriaux et al, 2013)
k2	0.01155 min-1	(Loriaux et al, 2013)
k3	1 min-1	Quadrupled to ensure that steady state [CycD] is sufficient to initiate cell cycle given Myc-dependent growth and added extrinsic noise
k4	0.5 min-1	(Conradie et al, 2010)
k5	0.0231 min-1	Experimentally determined 30 min half-life (see Jones and Cole, 1987)
pe	1	Global translation efficiency. We fit a lower value for the rapamycin treated condition. A value of 1 is used for all other conditions (Conradie et al, 2010)
knorm	0.5	Normalization of the maximum activity to ~ 0.45. Trained on EMSA time course (Lenert et al, 2001).
kinc	0.02 min-1	IKK initial activation constant, ensures maximal activity between 0.5 – 2 h. (Alves et al, 2014)
k	2	A Hill coefficient of 2 was used to ensure the observed sharp decay in IKK activity after initial stimulation (Alves et al, 2014).
IKKtot	140 nM	(Alves et al, 2014)
kother	0.1	(Gerondakis et al, 2002) and biochemical experiments in this study.
kA50 Myc	0.45	RelA:p50 and cRel:p50 induction of Myc is assumed to be equal
kA50	0.45	RelA:p50 and cRel:p50 induction of CycD is assumed to be approximately equal since we do not have evidence to the contrary
CycD
kA50 BclXL	0.3	cRel deficient cells have approximately 1/3 the BclXL abundance, cRel:p50 results in roughly twice the induction strength for BclXL
kC50 Myc	0.45	See kA50 Myc above
kC50	0.45	See kA50 CycD above
CycD
kC50 BclXL	0.6	See kA50 BclXL above
km	2e-6 nM min-1	(Alves et al, 2014)
Kd	150 nM	(Alves et al, 2014)
	0-1	Fraction of inactive RB (Conradie et al, 2010)
kb	0.01	Basal promoter activity as in (Alves et al, 2014)
kn	2	Hill coefficient of 2 was necessary to ensure quiescence with basal IKK activation in our model.
kLsyn	0	Since we did not stimulate apoptosis with a death ligand, we assumed constant [L] to mimic lack of survival signaling and to ensure observed Tdie distributions. Ligand binding to receptor in the apoptosis model was assumed to not deplete L

## Sheet: Table S9
Param.	Range	Fitted	High CpG features fitting	Fitted Features missing	+10% Features missing	-10% Features missing
p1	0.001-1 nM×min-1	0.005	M,N,A,E,G0,X0, D0,G1,X1,D1,R0,R1,N0,N1,F0,F1, F3,FP		M,E,R1	M,A,X1,F1,F3
p2	0.001-1 min-1	0.007			M,A,E	M,E,N0,N1,R0,R1
p3	0.001-1 AU×min-1	0.003			M,A,F3	M,N,E
p4	0.001-1 min-1	0.002			M,E,N0,N1,R0,R1	M,E
p5	0.001-1 min-1	1			M,E,N0,N1,R0,R1	M,N,A,E,X1,F3
p6	0.001-1 min-1	0.004			M,N,A,X1,F1,F3,R1	E,R1
p7	0.001-1 min-1	0.002			M,N,A,E,X0,D1,X1,F1,F3	M,A,E,N0,N1, R0,R1
p8	0.001-1 AU×min-1	0.002			M,A,E,N0,N1, R0,R1	M,E
p9	0.0001-0.1 min-1	0.0002			M,F1	A,R1
p10	0.001-1 min-1	0.004			E,X0,N0,N1,R0,R1	E,F1
p11	0.001-1 min-1	0.002			M,A,E	A,E,F1,N0,N1, R0,R1
px	10-100 nM	40			M,N,A,E,D1,X1,F1	N,E
p­CpG	1000-10,000 min	1950			M,N,E,X1	M,N,A,D1,X1, F1,F3,fp
cGM	1-10 AU-2	2.8			E,X1,F1,N0,N1,R0,R1	A,E
dGM	0.01-1 AU-2	0.14			E	N,A,D1,X1,F1,F3,N0,N1,R0,R1
[L]	0.1-10 nM	0.4			N,A,E,X1,F0,F3	E
fbck	1-100 nM-1	10			N,A,E,N0,N1,R0,R1	A,E,N0,N1,R0,R1
Param.	Range	Fitted	Low CpG features fitting	Fitted Features missing	+10% Features missing	-10% Features missing
p¯CpG	1000-10,000 min	1500	m,n,a,e,G0,X0,D0,G1,X1,D1,R0,R1,N0,N1,F0,F1,f3	F1,f3	n,a,e,X1,F1,f3	m,e,X0,D1,X1, F0,F1,R0,R1
Param.	Range	Fitted	Rapamycin features fitting	Fitted Features missing	+10% Features missing	-10% Features missing
pe	0-1 unitless	0.7	u,r,p,e,g0,x0,d0,R0,R1,N0,N1,F0	F0	e,F0,R1	r,e,x0,F0,N0,N1,R0,R1

## Sheet: Table S10
Name	Description	Fitting conditions
M	max total count 1.75-2.25 x starting count	WT 250 nM CpG
N	number of gens is 7+	WT 250 nM CpG
A	avg. total count is 0.9-1.1 x starting count	WT 250 nM CpG
E	total surviving cells 0.1 to 0.5 x starting	WT 250 nM CpG
G0	avg. gen 0 growth time is 5 – 15 h	WT 250 nM/10 nM CpG
X0	avg. gen 0 death time is 20 – 30 h	WT 250 nM/10 nM CpG
D0	avg. gen 0 division time is 25 – 50 h	WT 250 nM/10 nM CpG
G1	average gen 1+ growth time is 0-5 h	WT 250 nM/10 nM CpG
X1	average gen 1+ death time is 5-15 h	WT 250 nM/10 nM CpG
D1	average gen 1+ division time is 7-13 h	WT 250 nM/10 nM CpG
R0	gen 0 growers grow to a mass of 6-8 AU	WT 250 nM/10 nM CpG/WT 250 nM CpG + 1 ng/ml rapamycin pre-treatment
R1	gen 1 growers grow to a mass of 6-8 AU	WT 250 nM/10 nM CpG/WT 250 nM CpG + 1 ng/ml rapamycin pre-treatment
N0	gen 0 growers grow at most to 5 AU	WT 250 nM/10 nM CpG/WT 250 nM CpG + 1 ng/ml rapamycin pre-treatment
N1	gen 1 growers grow at most to 5 AU	WT 250 nM/10 nM CpG/WT 250 nM CpG + 1 ng/ml rapamycin pre-treatment
F0	20%-40% of gen 0 cells dividing	WT 250 nM/10 nM CpG/WT 250 nM CpG + 1 ng/ml rapamycin pre-treatment
F1	60%-100% of gen 1 cells dividing	WT 250 nM/10 nM CpG
F3	40%-80% of gen 3 cells dividing	WT 250 nM CpG
FP	% of gen 0 cells growing then dying < 0.2	WT 250 nM CpG
m	max total count 1.1-1.5 x starting count	WT 10 nM CpG
n	number of gens is < 5	WT 10 nM CpG
a	avg. total count is 0.5-0.7 x starting count	WT 10 nM CpG
p	p = avg. total count is 0.3-0.5 x starting count	WT 10 nM CpG
e	total surviving cells < 0.1 x starting	WT 10 nM CpG
f3	<30% of gen 3 cells dividing	WT 10 nM CpG
u	max total count < starting count	WT 250 nM CpG + 1 ng/ml rapamycin pre-treatment
r	number of gens is 3	WT 250 nM CpG + 1 ng/ml rapamycin pre-treatment
p	avg. total count is 0.3-0.5 x starting count	WT 250 nM CpG + 1 ng/ml rapamycin pre-treatment
e	total surviving cells < 0.1 x starting	WT 250 nM CpG + 1 ng/ml rapamycin pre-treatment
x0	avg. gen 0 death time is 30 – 50 h	WT 250 nM CpG + 1 ng/ml rapamycin pre-treatment
d0	avg. gen 0 division time is 40 – 60 h	WT 250 nM CpG + 1 ng/ml rapamycin pre-treatment
