# Supplementary material for: A multi-scale approach reveals that NF-κB cRel enforces a B-cell decision to divide
Source: Mol Syst Biol. 2015 Feb 13;11(2):783. doi: 10.15252/msb.20145554 (PMC4358656; doi:10.15252/msb.20145554)
Supplement: Supplementary file 12 [file msb0011-0783-sd12.zip]

Archive with 3 entries (3 files):
- Readme.txt
- FAST Cheat Sheet.pdf
- FASTv2.jar
