# Supplementary material for: A multi-scale approach reveals that NF-κB cRel enforces a B-cell decision to divide
Source: Mol Syst Biol. 2015 Feb 13;11(2):783. doi: 10.15252/msb.20145554 (PMC4358656; doi:10.15252/msb.20145554)
Supplement: Supplementary file 17 [file msb0011-0783-sd17.zip › SingleCellRNAseqAnalysis.xlsx]

## Sheet: Spikeins
0.935086	0.300452	0.295516	0.369549	0.289384	1	0.202825	0.444645	0.396793	0.0997556	0.0667518	0.0601846	1
A2Small	C12Small	C7Small	F7Small	H1Small	C1Big	C3Big	E1Big	E3Big	G2Big	Negative	Positive	0h ctrl

## Sheet: Counts
Gene ID	Downregulated in Large	Upregulated in Large	A2Small	C12Small	C7Small	F7Small	H1Small	C1Big	C3Big	E1Big	E3Big	G2Big	Negative	Positive	0h control	Adjusted Counts	A2Small	C12Small	C7Small	F7Small	H1Small	C1Big	C3Big	E1Big	E3Big	G2Big	Negative	Positive	0h control	Smalls	Bigs	Cells	A2Small	C12Small	C7Small	F7Small	H1Small	C1Big	C3Big	E1Big	E3Big	G2Big	Negative	Positive	0h control	Smalls	Bigs	Cells	MaxSmall
ENSMUSG00000000001	1	0.1	1642	2915	0	676	0	284	0	2234	46	0	0	1395	34		1635.41	975.817	100	349.815	100	384	100	1093.34	118.252	100	100	183.957	134	632.208	359.118	495.663	1635.41	975.817	100	349.815	100	384	100	1093.34	118.252	100	100	183.957	134	632.208	359.118	495.663	1635.41
ENSMUSG00000000003	0	0	0	0	0	0	0	0	0	0	0	0	0	0	11		100	100	100	100	100	100	100	100	100	100	100	100	111	100	100	100	100	100	100	100	100	100	100	100	100	100	100	100	111	100	100	100	100
ENSMUSG00000000028	0	-0.1	1313	0	0	6467	17	481	0	4009	194	0	0	0	25		1327.77	100	100	2489.87	104.92	581	100	1882.58	176.978	100	100	100	125	824.512	568.112	696.312	1327.77	100	100	2489.87	104.92	581	100	1882.58	176.978	100	100	100	125	824.512	568.112	696.312	2489.87
ENSMUSG00000000031	0	0	0	0	0	0	0	0	0	0	0	0	0	0	7		100	100	100	100	100	100	100	100	100	100	100	100	107	100	100	100	100	100	100	100	100	100	100	100	100	100	100	100	107	100	100	100	100
ENSMUSG00000000037	0	0	0	0	0	0	0	0	0	0	0	0	0	0	27		100	100	100	100	100	100	100	100	100	100	100	100	127	100	100	100	100	100	100	100	100	100	100	100	100	100	100	100	127	100	100	100	100
ENSMUSG00000000049	0	0	0	0	0	0	0	0	0	0	0	0	0	0	13		100	100	100	100	100	100	100	100	100	100	100	100	113	100	100	100	100	100	100	100	100	100	100	100	100	100	100	100	113	100	100	100	100
ENSMUSG00000000056	0	0	0	0	0	0	0	0	0	0	0	0	0	0	41		100	100	100	100	100	100	100	100	100	100	100	100	141	100	100	100	100	100	100	100	100	100	100	100	100	100	100	100	141	100	100	100	100
ENSMUSG00000000058	0	0	0	0	0	0	0	0	0	0	0	0	0	0	14		100	100	100	100	100	100	100	100	100	100	100	100	114	100	100	100	100	100	100	100	100	100	100	100	100	100	100	100	114	100	100	100	100
ENSMUSG00000000078	-1	-0.35	862	106	82	295	1695	89	2879	1260	3063	2932	0	0	14		906.044	131.848	124.232	209.017	590.506	189	683.933	660.253	1315.38	392.483	100	100	114	392.329	648.209	520.269	906.044	131.848	124.232	209.017	590.506	189	683.933	660.253	1315.38	392.483	100	100	114	392.329	648.209	520.269	906.044
ENSMUSG00000000085	2	0.2	184	0	0	0	2920	0	0	27	31	0	0	2	59		272.056	100	100	100	945.001	100	100	112.005	112.301	100	100	100.12	159	303.411	104.861	204.136	272.056	100	100	100	945.001	100	100	112.005	112.301	100	100	100.12	159	303.411	104.861	204.136	945.001
ENSMUSG00000000088	-1	0.2	402	80	194	105	234	109	686	4	57	42	0	147	3		475.904	124.036	157.33	138.803	167.716	209	239.138	101.779	122.617	104.19	100	108.847	103	212.758	155.345	184.051	475.904	124.036	157.33	138.803	167.716	209	239.138	101.779	122.617	104.19	100	108.847	103	212.758	155.345	184.051	475.904
ENSMUSG00000000093	0	0	0	0	0	0	0	0	0	0	0	0	0	0	13		100	100	100	100	100	100	100	100	100	100	100	100	113	100	100	100	100	100	100	100	100	100	100	100	100	100	100	100	113	100	100	100	100
ENSMUSG00000000094	0	0	0	0	0	0	0	0	0	0	0	0	0	0	17		100	100	100	100	100	100	100	100	100	100	100	100	117	100	100	100	100	100	100	100	100	100	100	100	100	100	100	100	117	100	100	100	100
ENSMUSG00000000103	0	0	0	0	0	0	0	0	0	0	0	0	0	0	0		100	100	100	100	100	100	100	100	100	100	100	100	100	100	100	100	100	100	100	100	100	100	100	100	100	100	100	100	100	100	100	100	100
ENSMUSG00000000120	0	0	0	0	0	0	0	0	0	0	0	0	0	0	23		100	100	100	100	100	100	100	100	100	100	100	100	123	100	100	100	100	100	100	100	100	100	100	100	100	100	100	100	123	100	100	100	100
ENSMUSG00000000125	0	0	0	0	0	0	0	0	0	0	0	0	0	0	18		100	100	100	100	100	100	100	100	100	100	100	100	118	100	100	100	100	100	100	100	100	100	100	100	100	100	100	100	118	100	100	100	100
ENSMUSG00000000126	0	0	0	0	0	0	0	0	0	0	0	0	0	0	20		100	100	100	100	100	100	100	100	100	100	100	100	120	100	100	100	100	100	100	100	100	100	100	100	100	100	100	100	120	100	100	100	100
ENSMUSG00000000127	0	0	0	0	0	0	0	0	0	0	0	0	0	0	31		100	100	100	100	100	100	100	100	100	100	100	100	131	100	100	100	100	100	100	100	100	100	100	100	100	100	100	100	131	100	100	100	100
ENSMUSG00000000131	-1	-0.1	921	2	0	1277	90	298	2	369	591	0	0	260	67		961.214	100.601	100	571.914	126.045	398	100.406	264.074	334.504	100	100	115.648	167	371.955	239.397	305.676	961.214	100.601	100	571.914	126.045	398	100.406	264.074	334.504	100	100	115.648	167	371.955	239.397	305.676	961.214
ENSMUSG00000000134	0	-0.05	677	33	0	0	0	0	0	548	80	0	0	0	50		733.053	109.915	100	100	100	100	100	343.666	131.743	100	100	100	150	228.594	155.082	191.838	733.053	109.915	100	100	100	100	100	343.666	131.743	100	100	100	150	228.594	155.082	191.838	733.053
ENSMUSG00000000142	0	0	0	0	0	0	0	0	0	0	0	0	0	0	15		100	100	100	100	100	100	100	100	100	100	100	100	115	100	100	100	100	100	100	100	100	100	100	100	100	100	100	100	115	100	100	100	100
ENSMUSG00000000148	1	0.2	0	1251	0	84	0	24	0	0	0	0	0	475	48		100	475.865	100	131.042	100	124	100	100	100	100	100	128.588	148	181.381	104.8	143.091	100	475.865	100	131.042	100	124	100	100	100	100	100	128.588	148	181.381	104.8	143.091	475.865
ENSMUSG00000000149	-1	-0.25	0	0	0	0	0	1081	0	0	0	12	0	0	19		100	100	100	100	100	1181	100	100	100	101.197	100	100	119	100	316.439	208.22	100	100	100	100	100	1181	100	100	100	101.197	100	100	119	100	316.439	208.22	100
ENSMUSG00000000154	0	0	0	0	0	0	0	0	0	0	0	0	0	18	21		100	100	100	100	100	100	100	100	100	100	100	101.083	121	100	100	100	100	100	100	100	100	100	100	100	100	100	100	101.083	121	100	100	100	100
ENSMUSG00000000157	0	0	0	0	0	0	0	0	0	0	0	0	0	0	54		100	100	100	100	100	100	100	100	100	100	100	100	154	100	100	100	100	100	100	100	100	100	100	100	100	100	100	100	154	100	100	100	100
ENSMUSG00000000159	0	0	0	0	0	0	0	0	0	0	0	0	0	0	25		100	100	100	100	100	100	100	100	100	100	100	100	125	100	100	100	100	100	100	100	100	100	100	100	100	100	100	100	125	100	100	100	100
ENSMUSG00000000167	0	0	0	0	0	0	0	0	0	0	0	0	0	0	10		100	100	100	100	100	100	100	100	100	100	100	100	110	100	100	100	100	100	100	100	100	100	100	100	100	100	100	100	110	100	100	100	100
ENSMUSG00000000168	0	0	104	0	0	0	0	23	37	55	54	0	0	0	33		197.249	100	100	100	100	123	107.505	124.455	121.427	100	100	100	133	119.45	115.277	117.364	197.249	100	100	100	100	123	107.505	124.455	121.427	100	100	100	133	119.45	115.277	117.364	197.249
ENSMUSG00000000171	0	-0.15	1032	945	26	10	1474	542	0	5248	529	0	0	636	7		1065.01	383.927	107.683	103.695	526.552	642	100	2433.5	309.903	100	100	138.277	107	437.373	717.08	577.227	1065.01	383.927	107.683	103.695	526.552	642	100	2433.5	309.903	100	100	138.277	107	437.373	717.08	577.227	1065.01
ENSMUSG00000000182	0	0	0	0	0	0	0	0	0	0	0	0	0	0	10		100	100	100	100	100	100	100	100	100	100	100	100	110	100	100	100	100	100	100	100	100	100	100	100	100	100	100	100	110	100	100	100	100
ENSMUSG00000000183	0	0	0	0	0	0	0	0	0	0	0	0	0	0	10		100	100	100	100	100	100	100	100	100	100	100	100	110	100	100	100	100	100	100	100	100	100	100	100	100	100	100	100	110	100	100	100	100
ENSMUSG00000000184	0	0.15	1264	1460	0	55	9	55	282	3024	323	76	0	104	36		1281.95	538.66	100	120.325	102.604	155	157.197	1444.61	228.164	107.581	100	106.259	136	428.707	418.51	423.609	1281.95	538.66	100	120.325	102.604	155	157.197	1444.61	228.164	107.581	100	106.259	136	428.707	418.51	423.609	1281.95
ENSMUSG00000000194	0	0	0	0	38	0	0	0	3	0	196	0	0	0	65		100	100	111.23	100	100	100	100.608	100	177.771	100	100	100	165	102.246	115.676	108.961	100	100	111.23	100	100	100	100.608	100	177.771	100	100	100	165	102.246	115.676	108.961	111.23
ENSMUSG00000000197	0	0	0	0	0	0	0	0	0	0	0	0	0	0	56		100	100	100	100	100	100	100	100	100	100	100	100	156	100	100	100	100	100	100	100	100	100	100	100	100	100	100	100	156	100	100	100	100
ENSMUSG00000000202	0	0	0	0	0	0	0	0	0	0	0	0	0	0	13		100	100	100	100	100	100	100	100	100	100	100	100	113	100	100	100	100	100	100	100	100	100	100	100	100	100	100	100	113	100	100	100	100
ENSMUSG00000000204	0	0	0	0	0	0	0	0	0	0	0	0	0	0	27		100	100	100	100	100	100	100	100	100	100	100	100	127	100	100	100	100	100	100	100	100	100	100	100	100	100	100	100	127	100	100	100	100
ENSMUSG00000000214	0	0	0	0	0	0	0	0	0	0	0	0	0	0	18		100	100	100	100	100	100	100	100	100	100	100	100	118	100	100	100	100	100	100	100	100	100	100	100	100	100	100	100	118	100	100	100	100
ENSMUSG00000000215	0	0	0	0	0	0	0	0	0	0	0	0	0	0	11		100	100	100	100	100	100	100	100	100	100	100	100	111	100	100	100	100	100	100	100	100	100	100	100	100	100	100	100	111	100	100	100	100
ENSMUSG00000000216	0	0	0	0	0	0	0	0	0	0	0	1	0	0	21		100	100	100	100	100	100	100	100	100	100.1	100	100	121	100	100.02	100.01	100	100	100	100	100	100	100	100	100	100.1	100	100	121	100	100.02	100.01	100
ENSMUSG00000000223	1	0	0	0	0	514	0	0	0	27	0	0	0	0	70		100	100	100	289.948	100	100	100	112.005	100	100	100	100	170	137.99	102.401	120.195	100	100	100	289.948	100	100	100	112.005	100	100	100	100	170	137.99	102.401	120.195	289.948
ENSMUSG00000000244	-1	-0.3	789	0	0	3	198	215	0	0	79	5666	0	95	32		837.782	100	100	101.109	157.298	315	100	100	131.347	665.215	100	105.718	132	259.238	262.312	260.775	837.782	100	100	101.109	157.298	315	100	100	131.347	665.215	100	105.718	132	259.238	262.312	260.775	837.782
ENSMUSG00000000247	0	0	0	0	0	0	0	0	0	0	0	0	0	0	16		100	100	100	100	100	100	100	100	100	100	100	100	116	100	100	100	100	100	100	100	100	100	100	100	100	100	100	100	116	100	100	100	100
ENSMUSG00000000248	0	0	0	0	0	0	0	0	1	0	0	0	0	11	21		100	100	100	100	100	100	100.203	100	100	100	100	100.662	121	100	100.041	100.02	100	100	100	100	100	100	100.203	100	100	100	100	100.662	121	100	100.041	100.02	100
ENSMUSG00000000253	0	0	0	0	0	0	0	0	0	0	0	0	0	0	9		100	100	100	100	100	100	100	100	100	100	100	100	109	100	100	100	100	100	100	100	100	100	100	100	100	100	100	100	109	100	100	100	100
ENSMUSG00000000263	0	0	0	0	0	0	0	0	0	0	0	0	0	24	20		100	100	100	100	100	100	100	100	100	100	100	101.444	120	100	100	100	100	100	100	100	100	100	100	100	100	100	100	101.444	120	100	100	100	100
ENSMUSG00000000266	0	0	0	0	0	0	0	0	1	0	0	0	0	0	29		100	100	100	100	100	100	100.203	100	100	100	100	100	129	100	100.041	100.02	100	100	100	100	100	100	100.203	100	100	100	100	100	129	100	100.041	100.02	100
ENSMUSG00000000275	1	0.2	679	0	0	25	0	51	0	130	0	0	0	0	40		734.923	100	100	109.239	100	151	100	157.804	100	100	100	100	140	228.832	121.761	175.297	734.923	100	100	109.239	100	151	100	157.804	100	100	100	100	140	228.832	121.761	175.297	734.923
ENSMUSG00000000276	-1	-0.25	57	0	0	3	0	781	15	0	0	0	0	0	40		153.3	100	100	101.109	100	881	103.042	100	100	100	100	100	140	110.882	256.808	183.845	153.3	100	100	101.109	100	881	103.042	100	100	100	100	100	140	110.882	256.808	183.845	153.3
ENSMUSG00000000278	-2	-0.5	123	0	0	0	0	903	520	0	2012	0	0	396	13		215.016	100	100	100	100	1003	205.469	100	898.347	100	100	123.833	113	123.003	461.363	292.183	215.016	100	100	100	100	1003	205.469	100	898.347	100	100	123.833	113	123.003	461.363	292.183	215.016
ENSMUSG00000000282	0	0	0	0	0	0	0	8	0	0	0	0	0	0	11		100	100	100	100	100	108	100	100	100	100	100	100	111	100	101.6	100.8	100	100	100	100	100	108	100	100	100	100	100	100	111	100	101.6	100.8	100
ENSMUSG00000000290	1	-0.05	345	103	620	0	15	1561	0	137	47	0	0	0	40		422.604	130.947	283.22	100	104.341	1661	100	160.916	118.649	100	100	100	140	208.222	428.113	318.168	422.604	130.947	283.22	100	104.341	1661	100	160.916	118.649	100	100	100	140	208.222	428.113	318.168	422.604
ENSMUSG00000000295	2	0.15	161	873	0	762	219	565	0	130	131	971	0	364	21		250.549	362.294	100	381.596	163.375	665	100	157.804	151.98	196.863	100	121.907	121	251.563	254.329	252.946	250.549	362.294	100	381.596	163.375	665	100	157.804	151.98	196.863	100	121.907	121	251.563	254.329	252.946	381.596
ENSMUSG00000000296	0	0	0	0	0	0	0	0	0	0	0	0	0	0	15		100	100	100	100	100	100	100	100	100	100	100	100	115	100	100	100	100	100	100	100	100	100	100	100	100	100	100	100	115	100	100	100	100
ENSMUSG00000000301	0	0	0	0	0	0	0	0	0	20	0	0	0	0	35		100	100	100	100	100	100	100	108.893	100	100	100	100	135	100	101.779	100.889	100	100	100	100	100	100	100	108.893	100	100	100	100	135	100	101.779	100.889	100
ENSMUSG00000000303	0	0	0	0	0	0	0	0	0	0	0	0	0	0	28		100	100	100	100	100	100	100	100	100	100	100	100	128	100	100	100	100	100	100	100	100	100	100	100	100	100	100	100	128	100	100	100	100
ENSMUSG00000000305	0	0	0	0	0	0	0	0	0	0	0	0	0	0	47		100	100	100	100	100	100	100	100	100	100	100	100	147	100	100	100	100	100	100	100	100	100	100	100	100	100	100	100	147	100	100	100	100
ENSMUSG00000000308	0	0	0	0	0	0	0	0	0	0	0	0	0	0	15		100	100	100	100	100	100	100	100	100	100	100	100	115	100	100	100	100	100	100	100	100	100	100	100	100	100	100	100	115	100	100	100	100
ENSMUSG00000000317	0	0	0	0	0	0	0	0	0	0	0	0	0	0	16		100	100	100	100	100	100	100	100	100	100	100	100	116	100	100	100	100	100	100	100	100	100	100	100	100	100	100	100	116	100	100	100	100
ENSMUSG00000000318	0	0	0	0	0	0	0	0	0	0	0	0	0	0	16		100	100	100	100	100	100	100	100	100	100	100	100	116	100	100	100	100	100	100	100	100	100	100	100	100	100	100	100	116	100	100	100	100
ENSMUSG00000000320	0	0	0	0	0	0	0	0	0	0	0	0	0	0	26		100	100	100	100	100	100	100	100	100	100	100	100	126	100	100	100	100	100	100	100	100	100	100	100	100	100	100	100	126	100	100	100	100
ENSMUSG00000000325	0	0	0	0	0	0	0	0	0	0	0	0	0	0	47		100	100	100	100	100	100	100	100	100	100	100	100	147	100	100	100	100	100	100	100	100	100	100	100	100	100	100	100	147	100	100	100	100
ENSMUSG00000000326	-1	-0.25	9	18	2	53	34	758	1	8	158	17	1	91	22		108.416	105.408	100.591	119.586	109.839	858	100.203	103.557	162.693	101.696	100.067	105.477	122	108.768	265.23	186.999	108.416	105.408	100.591	119.586	109.839	858	100.203	103.557	162.693	101.696	100.067	105.477	122	108.768	265.23	186.999	119.586
ENSMUSG00000000339	1	0.2	235	0	0	0	0	0	0	187	0	0	0	0	14		319.745	100	100	100	100	100	100	183.149	100	100	100	100	114	143.949	116.63	130.289	319.745	100	100	100	100	100	100	183.149	100	100	100	100	114	143.949	116.63	130.289	319.745
ENSMUSG00000000340	1	0.2	47	1874	0	0	0	0	0	0	0	0	0	1	18		143.949	663.047	100	100	100	100	100	100	100	100	100	100.06	118	221.399	100	160.7	143.949	663.047	100	100	100	100	100	100	100	100	100	100.06	118	221.399	100	160.7	663.047
ENSMUSG00000000346	-1	-0.2	3216	5036	211	3614	2161	3481	1338	5846	4130	6023	0	1518	13		3107.23	1613.07	162.354	1435.55	725.359	3581	371.38	2699.4	1738.75	700.828	100	191.36	113	1408.71	1818.27	1613.49	3107.23	1613.07	162.354	1435.55	725.359	3581	371.38	2699.4	1738.75	700.828	100	191.36	113	1408.71	1818.27	1613.49	3107.23
ENSMUSG00000000355	0	0.1	466	1204	732	88	0	269	19	125	922	1543	0	218	13		535.75	461.744	316.318	132.52	100	369	103.854	155.581	465.843	253.923	100	113.12	113	309.266	269.64	289.453	535.75	461.744	316.318	132.52	100	369	103.854	155.581	465.843	253.923	100	113.12	113	309.266	269.64	289.453	535.75
ENSMUSG00000000359	0	0	0	0	0	0	0	0	0	0	0	0	0	0	10		100	100	100	100	100	100	100	100	100	100	100	100	110	100	100	100	100	100	100	100	100	100	100	100	100	100	100	100	110	100	100	100	100
ENSMUSG00000000365	0	0	0	0	0	0	0	0	0	0	0	0	0	0	36		100	100	100	100	100	100	100	100	100	100	100	100	136	100	100	100	100	100	100	100	100	100	100	100	100	100	100	100	136	100	100	100	100
ENSMUSG00000000374	0	0	2	0	1	1	1	1	0	95	0	0	0	19	41		101.87	100	100.296	100.37	100.289	101	100	142.241	100	100	100	101.144	141	100.565	108.648	104.607	101.87	100	100.296	100.37	100.289	101	100	142.241	100	100	100	101.144	141	100.565	108.648	104.607	101.87
ENSMUSG00000000378	1	0.4	769	0	3051	0	21	0	0	137	504	0	0	0	30		819.081	100	1001.62	100	106.077	100	100	160.916	299.984	100	100	100	130	425.356	152.18	288.768	819.081	100	1001.62	100	106.077	100	100	160.916	299.984	100	100	100	130	425.356	152.18	288.768	1001.62
ENSMUSG00000000381	0	0	0	0	0	0	0	0	0	0	0	0	0	0	14		100	100	100	100	100	100	100	100	100	100	100	100	114	100	100	100	100	100	100	100	100	100	100	100	100	100	100	100	114	100	100	100	100
ENSMUSG00000000384	1	0.15	517	54	278	2431	71	38	0	837	1	0	0	0	28		583.439	116.224	182.153	998.373	120.546	138	100	472.168	100.397	100	100	100	128	400.147	182.113	291.13	583.439	116.224	182.153	998.373	120.546	138	100	472.168	100.397	100	100	100	128	400.147	182.113	291.13	998.373
ENSMUSG00000000385	0	0	0	0	0	0	0	0	0	0	0	0	0	0	35		100	100	100	100	100	100	100	100	100	100	100	100	135	100	100	100	100	100	100	100	100	100	100	100	100	100	100	100	135	100	100	100	100
ENSMUSG00000000386	0	0	0	0	0	0	0	0	0	0	0	0	0	0	29		100	100	100	100	100	100	100	100	100	100	100	100	129	100	100	100	100	100	100	100	100	100	100	100	100	100	100	100	129	100	100	100	100
ENSMUSG00000000392	0	0	0	0	0	0	0	0	0	0	0	0	0	0	56		100	100	100	100	100	100	100	100	100	100	100	100	156	100	100	100	100	100	100	100	100	100	100	100	100	100	100	100	156	100	100	100	100
ENSMUSG00000000394	0	0	0	0	0	0	0	0	0	0	0	0	0	0	13		100	100	100	100	100	100	100	100	100	100	100	100	113	100	100	100	100	100	100	100	100	100	100	100	100	100	100	100	113	100	100	100	100
ENSMUSG00000000399	0	-0.15	1184	1973	0	2039	0	1028	0	1667	1608	0	0	258	10		1207.14	692.791	100	853.51	100	1128	100	841.223	738.043	100	100	115.528	110	590.688	581.453	586.071	1207.14	692.791	100	853.51	100	1128	100	841.223	738.043	100	100	115.528	110	590.688	581.453	586.071	1207.14
ENSMUSG00000000402	0	0	0	0	0	0	0	0	0	0	0	0	0	0	16		100	100	100	100	100	100	100	100	100	100	100	100	116	100	100	100	100	100	100	100	100	100	100	100	100	100	100	100	116	100	100	100	100
ENSMUSG00000000409	2	0.2	0	0	0	663	396	0	0	63	246	0	0	611	18		100	100	100	345.011	214.596	100	100	128.013	197.611	100	100	136.773	118	171.921	125.125	148.523	100	100	100	345.011	214.596	100	100	128.013	197.611	100	100	136.773	118	171.921	125.125	148.523	345.011
ENSMUSG00000000411	0	0	0	0	0	0	0	0	0	0	0	0	0	0	13		100	100	100	100	100	100	100	100	100	100	100	100	113	100	100	100	100	100	100	100	100	100	100	100	100	100	100	100	113	100	100	100	100
ENSMUSG00000000416	0	0	0	0	0	0	0	0	0	0	0	0	0	0	64		100	100	100	100	100	100	100	100	100	100	100	100	164	100	100	100	100	100	100	100	100	100	100	100	100	100	100	100	164	100	100	100	100
ENSMUSG00000000420	-1	-0.05	406	0	0	0	50	317	425	49	459	0	0	0	18		479.645	100	100	100	114.469	417	186.201	121.788	282.128	100	100	100	118	178.823	221.423	200.123	479.645	100	100	100	114.469	417	186.201	121.788	282.128	100	100	100	118	178.823	221.423	200.123	479.645
ENSMUSG00000000435	0	0	0	0	0	0	0	0	0	0	0	0	0	0	11		100	100	100	100	100	100	100	100	100	100	100	100	111	100	100	100	100	100	100	100	100	100	100	100	100	100	100	100	111	100	100	100	100
ENSMUSG00000000439	0	0.15	0	102	0	2122	1503	169	0	0	816	0	0	273	10		100	130.646	100	884.182	534.944	269	100	100	423.783	100	100	116.43	110	349.954	198.557	274.256	100	130.646	100	884.182	534.944	269	100	100	423.783	100	100	116.43	110	349.954	198.557	274.256	884.182
ENSMUSG00000000440	0	0	0	0	0	0	0	0	0	0	0	0	0	0	12		100	100	100	100	100	100	100	100	100	100	100	100	112	100	100	100	100	100	100	100	100	100	100	100	100	100	100	100	112	100	100	100	100
ENSMUSG00000000441	1	0.2	904	0	236	1	0	14	209	0	1	0	0	0	46		945.317	100	169.742	100.37	100	114	142.39	100	100.397	100	100	100	146	283.086	111.357	197.222	945.317	100	169.742	100.37	100	114	142.39	100	100.397	100	100	100	146	283.086	111.357	197.222	945.317
ENSMUSG00000000486	1	0.1	239	218	1126	464	2528	326	0	1483	487	406	0	241	10		323.485	165.498	432.751	271.471	831.562	426	100	759.409	293.238	140.501	100	114.504	110	404.954	343.829	374.392	323.485	165.498	432.751	271.471	831.562	426	100	759.409	293.238	140.501	100	114.504	110	404.954	343.829	374.392	831.562
ENSMUSG00000000489	0	0	0	0	0	0	0	0	0	0	0	0	0	0	13		100	100	100	100	100	100	100	100	100	100	100	100	113	100	100	100	100	100	100	100	100	100	100	100	100	100	100	100	113	100	100	100	100
ENSMUSG00000000530	0	0	0	0	0	0	0	0	0	0	0	0	0	0	21		100	100	100	100	100	100	100	100	100	100	100	100	121	100	100	100	100	100	100	100	100	100	100	100	100	100	100	100	121	100	100	100	100
ENSMUSG00000000531	0	0	0	0	0	0	0	0	0	0	0	0	0	0	15		100	100	100	100	100	100	100	100	100	100	100	100	115	100	100	100	100	100	100	100	100	100	100	100	100	100	100	100	115	100	100	100	100
ENSMUSG00000000532	0	0	0	0	0	0	0	0	0	0	0	0	0	0	20		100	100	100	100	100	100	100	100	100	100	100	100	120	100	100	100	100	100	100	100	100	100	100	100	100	100	100	100	120	100	100	100	100
ENSMUSG00000000538	0	0	1	0	0	0	0	0	4	0	0	0	0	0	62		100.935	100	100	100	100	100	100.811	100	100	100	100	100	162	100.187	100.162	100.175	100.935	100	100	100	100	100	100.811	100	100	100	100	100	162	100.187	100.162	100.175	100.935
ENSMUSG00000000544	0	0	0	0	0	0	0	0	0	0	0	0	0	0	19		100	100	100	100	100	100	100	100	100	100	100	100	119	100	100	100	100	100	100	100	100	100	100	100	100	100	100	100	119	100	100	100	100
ENSMUSG00000000552	0	0	0	0	4	0	0	0	0	0	0	0	0	0	11		100	100	101.182	100	100	100	100	100	100	100	100	100	111	100.236	100	100.118	100	100	101.182	100	100	100	100	100	100	100	100	100	111	100.236	100	100.118	101.182
ENSMUSG00000000555	0	0	32	0	0	0	0	0	0	0	0	0	0	0	35		129.923	100	100	100	100	100	100	100	100	100	100	100	135	105.985	100	102.992	129.923	100	100	100	100	100	100	100	100	100	100	100	135	105.985	100	102.992	129.923
ENSMUSG00000000560	0	0	0	0	0	0	0	0	0	0	0	0	0	0	17		100	100	100	100	100	100	100	100	100	100	100	100	117	100	100	100	100	100	100	100	100	100	100	100	100	100	100	100	117	100	100	100	100
ENSMUSG00000000561	-1	-0.3	0	0	0	112	2996	573	0	2036	0	0	0	334	28		100	100	100	141.389	966.994	673	100	1005.3	100	100	100	120.102	128	281.677	395.659	338.668	100	100	100	141.389	966.994	673	100	1005.3	100	100	100	120.102	128	281.677	395.659	338.668	966.994
ENSMUSG00000000562	0	0	0	0	0	0	0	0	0	0	0	0	0	0	6		100	100	100	100	100	100	100	100	100	100	100	100	106	100	100	100	100	100	100	100	100	100	100	100	100	100	100	100	106	100	100	100	100
ENSMUSG00000000563	-1	-0.2	3283	2514	271	6929	1349	510	1660	8337	2607	2484	0	1398	27		3169.89	855.336	180.085	2660.6	490.379	610	436.69	3807.01	1134.44	347.793	100	184.138	127	1471.26	1267.19	1369.22	3169.89	855.336	180.085	2660.6	490.379	610	436.69	3807.01	1134.44	347.793	100	184.138	127	1471.26	1267.19	1369.22	3169.89
ENSMUSG00000000567	0	0	0	0	0	0	0	0	0	0	0	0	0	0	4		100	100	100	100	100	100	100	100	100	100	100	100	104	100	100	100	100	100	100	100	100	100	100	100	100	100	100	100	104	100	100	100	100
ENSMUSG00000000568	0	-0.15	1211	269	47	789	902	1051	0	979	969	0	0	87	13		1232.39	180.822	113.889	391.574	361.024	1151	100	535.308	484.492	100	100	105.236	113	455.939	474.16	465.05	1232.39	180.822	113.889	391.574	361.024	1151	100	535.308	484.492	100	100	105.236	113	455.939	474.16	465.05	1232.39
ENSMUSG00000000579	0	0	0	0	0	0	0	0	0	0	0	0	0	0	0		100	100	100	100	100	100	100	100	100	100	100	100	100	100	100	100	100	100	100	100	100	100	100	100	100	100	100	100	100	100	100	100	100
ENSMUSG00000000581	-1	-0.3	1198	0	0	261	311	696	13	2556	91	0	0	727	17		1220.23	100	100	196.452	189.998	796	102.637	1236.51	136.108	100	100	143.754	117	361.337	474.252	417.794	1220.23	100	100	196.452	189.998	796	102.637	1236.51	136.108	100	100	143.754	117	361.337	474.252	417.794	1220.23
ENSMUSG00000000594	0	0	3483	5873	7268	5310	1690	1539	2868	833	3353	4621	1	45	29		3356.9	1864.55	2247.81	2062.3	589.059	1639	681.702	470.389	1430.45	560.97	100.067	102.708	129	2024.13	956.502	1490.31	3356.9	1864.55	2247.81	2062.3	589.059	1639	681.702	470.389	1430.45	560.97	100.067	102.708	129	2024.13	956.502	1490.31	3356.9
ENSMUSG00000000600	-1	-0.6	72	98	374	3411	965	406	81	3130	1934	2302	0	319	51		167.326	129.444	210.523	1360.53	379.255	506	116.429	1491.74	867.397	329.637	100	119.199	151	449.416	662.24	555.828	167.326	129.444	210.523	1360.53	379.255	506	116.429	1491.74	867.397	329.637	100	119.199	151	449.416	662.24	555.828	1360.53
ENSMUSG00000000605	-1	-0.25	0	19	0	0	0	0	0	0	4970	62	0	0	38		100	105.709	100	100	100	100	100	100	2072.06	106.185	100	100	138	101.142	495.649	298.395	100	105.709	100	100	100	100	100	100	2072.06	106.185	100	100	138	101.142	495.649	298.395	105.709
ENSMUSG00000000606	0	0	0	0	0	0	0	0	0	0	0	0	0	0	23		100	100	100	100	100	100	100	100	100	100	100	100	123	100	100	100	100	100	100	100	100	100	100	100	100	100	100	100	123	100	100	100	100
ENSMUSG00000000617	0	0	0	0	0	0	0	0	0	0	0	0	0	0	29		100	100	100	100	100	100	100	100	100	100	100	100	129	100	100	100	100	100	100	100	100	100	100	100	100	100	100	100	129	100	100	100	100
ENSMUSG00000000627	0	0	0	0	0	0	0	0	0	0	0	0	0	0	25		100	100	100	100	100	100	100	100	100	100	100	100	125	100	100	100	100	100	100	100	100	100	100	100	100	100	100	100	125	100	100	100	100
ENSMUSG00000000628	0	-0.1	2728	0	0	1491	62	1044	0	2257	172	0	0	109	39		2650.91	100	100	650.997	117.942	1144	100	1103.56	168.248	100	100	106.56	139	723.97	523.162	623.566	2650.91	100	100	650.997	117.942	1144	100	1103.56	168.248	100	100	106.56	139	723.97	523.162	623.566	2650.91
ENSMUSG00000000631	1	0	27	599	0	0	1	0	0	173	0	28	0	1	109		125.247	279.971	100	100	100.289	100	100	176.924	100	102.793	100	100.06	209	141.101	115.943	128.522	125.247	279.971	100	100	100.289	100	100	176.924	100	102.793	100	100.06	209	141.101	115.943	128.522	279.971
ENSMUSG00000000632	0	0	0	0	0	0	0	0	0	0	0	0	0	0	34		100	100	100	100	100	100	100	100	100	100	100	100	134	100	100	100	100	100	100	100	100	100	100	100	100	100	100	100	134	100	100	100	100
ENSMUSG00000000673	2	0.4	0	0	957	0	2432	0	0	0	233	0	0	407	14		100	100	382.809	100	803.782	100	100	100	192.453	100	100	124.495	114	297.318	118.491	207.904	100	100	382.809	100	803.782	100	100	100	192.453	100	100	124.495	114	297.318	118.491	207.904	803.782
ENSMUSG00000000682	0	0	7280	20239	13081	11099	10477	2119	708	16093	16214	24432	0	2089	5		6907.42	6180.84	3965.65	4201.62	3131.88	2219	243.6	7255.67	6533.6	2537.23	100	225.726	105	4877.48	3757.82	4317.65	6907.42	6180.84	3965.65	4201.62	3131.88	2219	243.6	7255.67	6533.6	2537.23	100	225.726	105	4877.48	3757.82	4317.65	6907.42
ENSMUSG00000000686	0	0	0	0	0	0	0	0	0	0	0	0	0	0	3		100	100	100	100	100	100	100	100	100	100	100	100	103	100	100	100	100	100	100	100	100	100	100	100	100	100	100	100	103	100	100	100	100
ENSMUSG00000000690	0	0	0	0	0	0	0	0	0	0	0	0	0	0	5		100	100	100	100	100	100	100	100	100	100	100	100	105	100	100	100	100	100	100	100	100	100	100	100	100	100	100	100	105	100	100	100	100
ENSMUSG00000000693	0	0	38	0	0	0	0	0	4	0	0	0	0	0	24		135.533	100	100	100	100	100	100.811	100	100	100	100	100	124	107.107	100.162	103.634	135.533	100	100	100	100	100	100.811	100	100	100	100	100	124	107.107	100.162	103.634	135.533
ENSMUSG00000000701	0	0	0	0	0	0	0	0	0	0	0	0	0	0	9		100	100	100	100	100	100	100	100	100	100	100	100	109	100	100	100	100	100	100	100	100	100	100	100	100	100	100	100	109	100	100	100	100
ENSMUSG00000000702	0	0	0	0	0	0	0	0	0	0	0	0	0	0	0		100	100	100	100	100	100	100	100	100	100	100	100	100	100	100	100	100	100	100	100	100	100	100	100	100	100	100	100	100	100	100	100	100
ENSMUSG00000000706	0	0	0	0	0	0	0	0	0	0	0	0	0	0	37		100	100	100	100	100	100	100	100	100	100	100	100	137	100	100	100	100	100	100	100	100	100	100	100	100	100	100	100	137	100	100	100	100
ENSMUSG00000000708	1	0.2	327	0	0	0	0	4	0	0	0	0	0	324	25		405.773	100	100	100	100	104	100	100	100	100	100	119.5	125	161.155	100.8	130.977	405.773	100	100	100	100	104	100	100	100	100	100	119.5	125	161.155	100.8	130.977	405.773
ENSMUSG00000000711	-1	-0.25	1	0	0	3	0	77	0	835	87	0	0	0	11		100.935	100	100	101.109	100	177	100	471.279	134.521	100	100	100	111	100.409	196.56	148.484	100.935	100	100	101.109	100	177	100	471.279	134.521	100	100	100	111	100.409	196.56	148.484	101.109
ENSMUSG00000000724	0	0	1	1	0	0	0	0	0	0	2	0	0	0	14		100.935	100.3	100	100	100	100	100	100	100.794	100	100	100	114	100.247	100.159	100.203	100.935	100.3	100	100	100	100	100	100	100.794	100	100	100	114	100.247	100.159	100.203	100.935
ENSMUSG00000000730	0	0	0	0	0	0	0	0	0	0	0	0	0	0	38		100	100	100	100	100	100	100	100	100	100	100	100	138	100	100	100	100	100	100	100	100	100	100	100	100	100	100	100	138	100	100	100	100
ENSMUSG00000000731	0	0	0	0	0	0	0	0	0	0	0	0	0	0	22		100	100	100	100	100	100	100	100	100	100	100	100	122	100	100	100	100	100	100	100	100	100	100	100	100	100	100	100	122	100	100	100	100
ENSMUSG00000000732	0	0	164	0	102	70	309	110	0	0	5	0	0	0	23		253.354	100	130.143	125.868	189.42	210	100	100	101.984	100	100	100	123	159.757	122.397	141.077	253.354	100	130.143	125.868	189.42	210	100	100	101.984	100	100	100	123	159.757	122.397	141.077	253.354
ENSMUSG00000000738	0	-0.05	634	0	0	0	0	0	0	31	863	0	0	0	34		692.844	100	100	100	100	100	100	113.784	442.432	100	100	100	134	218.569	171.243	194.906	692.844	100	100	100	100	100	100	113.784	442.432	100	100	100	134	218.569	171.243	194.906	692.844
ENSMUSG00000000739	0	0	0	0	0	0	0	0	0	0	0	0	0	0	16		100	100	100	100	100	100	100	100	100	100	100	100	116	100	100	100	100	100	100	100	100	100	100	100	100	100	100	100	116	100	100	100	100
ENSMUSG00000000740	0	0	4750	8320	4187	5415	10697	2308	3118	2063	2590	9003	0	2495	6		4541.66	2599.76	1337.33	2101.11	3195.54	2408	732.408	1017.3	1127.69	998.099	100	250.161	106	2755.08	1256.7	2005.89	4541.66	2599.76	1337.33	2101.11	3195.54	2408	732.408	1017.3	1127.69	998.099	100	250.161	106	2755.08	1256.7	2005.89	4541.66
ENSMUSG00000000743	1	0.15	700	2598	0	0	37	956	186	187	1	0	0	0	24		754.56	880.574	100	100	110.707	1056	137.725	183.149	100.397	100	100	100	124	389.168	315.454	352.311	754.56	880.574	100	100	110.707	1056	137.725	183.149	100.397	100	100	100	124	389.168	315.454	352.311	880.574
ENSMUSG00000000751	0	-0.1	212	3448	6158	100	4	1996	0	5842	403	0	0	384	44		298.238	1135.96	1919.79	136.955	101.158	2096	100	2697.62	259.907	100	100	123.111	144	718.419	1050.7	884.562	298.238	1135.96	1919.79	136.955	101.158	2096	100	2697.62	259.907	100	100	123.111	144	718.419	1050.7	884.562	1919.79
ENSMUSG00000000753	0	0	0	0	0	0	0	0	0	0	0	0	0	0	20		100	100	100	100	100	100	100	100	100	100	100	100	120	100	100	100	100	100	100	100	100	100	100	100	100	100	100	100	120	100	100	100	100
ENSMUSG00000000759	1	0.15	440	0	0	660	0	0	0	29	2337	0	0	161	78		511.438	100	100	343.902	100	100	100	112.895	1027.3	100	100	109.69	178	231.068	288.04	259.554	511.438	100	100	343.902	100	100	100	112.895	1027.3	100	100	109.69	178	231.068	288.04	259.554	511.438
ENSMUSG00000000766	0	0	0	0	0	0	0	0	0	0	0	0	0	0	53		100	100	100	100	100	100	100	100	100	100	100	100	153	100	100	100	100	100	100	100	100	100	100	100	100	100	100	100	153	100	100	100	100
ENSMUSG00000000776	-1	-0.3	14	1194	0	22	0	419	0	0	1239	0	0	31	13		113.091	458.739	100	108.13	100	519	100	100	591.626	100	100	101.866	113	175.992	282.125	229.059	113.091	458.739	100	108.13	100	519	100	100	591.626	100	100	101.866	113	175.992	282.125	229.059	458.739
ENSMUSG00000000782	0	0	52	0	0	0	0	0	26	0	0	0	0	0	18		148.624	100	100	100	100	100	105.273	100	100	100	100	100	118	109.725	101.055	105.39	148.624	100	100	100	100	100	105.273	100	100	100	100	100	118	109.725	101.055	105.39	148.624
ENSMUSG00000000787	1	0.35	1172	1630	56	9532	379	199	624	1679	30	343	0	946	40		1195.92	589.736	116.549	3622.54	209.676	299	226.563	846.559	111.904	134.216	100	156.935	140	1146.88	323.648	735.266	1195.92	589.736	116.549	3622.54	209.676	299	226.563	846.559	111.904	134.216	100	156.935	140	1146.88	323.648	735.266	3622.54
ENSMUSG00000000791	0	0	0	0	0	0	0	0	0	0	0	0	0	0	25		100	100	100	100	100	100	100	100	100	100	100	100	125	100	100	100	100	100	100	100	100	100	100	100	100	100	100	100	125	100	100	100	100
ENSMUSG00000000792	0	0	0	0	0	0	0	0	0	0	0	0	0	0	29		100	100	100	100	100	100	100	100	100	100	100	100	129	100	100	100	100	100	100	100	100	100	100	100	100	100	100	100	129	100	100	100	100
ENSMUSG00000000794	0	0	0	0	0	0	0	0	0	0	0	0	0	0	22		100	100	100	100	100	100	100	100	100	100	100	100	122	100	100	100	100	100	100	100	100	100	100	100	100	100	100	100	122	100	100	100	100
ENSMUSG00000000804	1	0.2	774	0	61	0	103	3	0	0	0	0	0	102	38		823.756	100	118.026	100	129.807	103	100	100	100	100	100	106.139	138	254.318	100.6	177.459	823.756	100	118.026	100	129.807	103	100	100	100	100	100	106.139	138	254.318	100.6	177.459	823.756
ENSMUSG00000000805	0	0	0	0	0	0	0	0	0	0	0	0	0	0	22		100	100	100	100	100	100	100	100	100	100	100	100	122	100	100	100	100	100	100	100	100	100	100	100	100	100	100	100	122	100	100	100	100
ENSMUSG00000000811	0	0	0	0	0	0	0	0	0	0	0	0	0	25	33		100	100	100	100	100	100	100	100	100	100	100	101.505	133	100	100	100	100	100	100	100	100	100	100	100	100	100	100	101.505	133	100	100	100	100
ENSMUSG00000000817	0	0	0	0	0	0	0	0	0	0	0	0	0	0	19		100	100	100	100	100	100	100	100	100	100	100	100	119	100	100	100	100	100	100	100	100	100	100	100	100	100	100	100	119	100	100	100	100
ENSMUSG00000000823	0	-0.1	0	0	0	717	1147	650	0	2	772	0	0	0	24		100	100	100	364.966	431.923	750	100	100.889	406.324	100	100	100	124	219.378	291.443	255.41	100	100	100	364.966	431.923	750	100	100.889	406.324	100	100	100	124	219.378	291.443	255.41	431.923
ENSMUSG00000000826	1	0.1	1623	2541	25	6	1209	848	95	4161	226	0	0	107	47		1617.64	863.448	107.388	102.217	449.865	948	119.268	1950.17	189.675	100	100	106.44	147	628.112	661.422	644.767	1617.64	863.448	107.388	102.217	449.865	948	119.268	1950.17	189.675	100	100	106.44	147	628.112	661.422	644.767	1617.64
ENSMUSG00000000827	0	-0.05	237	45	0	58	0	1	0	976	219	15	0	58	34		321.615	113.52	100	121.434	100	101	100	533.974	186.898	101.496	100	103.491	134	151.314	204.674	177.994	321.615	113.52	100	121.434	100	101	100	533.974	186.898	101.496	100	103.491	134	151.314	204.674	177.994	321.615
ENSMUSG00000000838	-2	-0.5	122	0	0	162	0	0	1539	803	1947	0	0	2	34		214.08	100	100	159.867	100	100	412.148	457.05	872.555	100	100	100.12	134	134.789	388.351	261.57	214.08	100	100	159.867	100	100	412.148	457.05	872.555	100	100	100.12	134	134.789	388.351	261.57	214.08
ENSMUSG00000000861	-3	-0.75	27	260	69	0	0	1128	0	0	1713	8376	0	2	58		125.247	178.117	120.391	100	100	1228	100	100	779.706	935.553	100	100.12	158	124.751	628.652	376.701	125.247	178.117	120.391	100	100	1228	100	100	779.706	935.553	100	100.12	158	124.751	628.652	376.701	178.117
ENSMUSG00000000869	0	0	0	0	0	0	0	0	0	0	0	0	0	0	13		100	100	100	100	100	100	100	100	100	100	100	100	113	100	100	100	100	100	100	100	100	100	100	100	100	100	100	100	113	100	100	100	100
ENSMUSG00000000876	-1	-0.5	33	10	0	0	564	0	0	655	2138	415	0	0	27		130.858	103.005	100	100	263.213	100	100	391.243	948.343	141.399	100	100	127	139.415	336.197	237.806	130.858	103.005	100	100	263.213	100	100	391.243	948.343	141.399	100	100	127	139.415	336.197	237.806	263.213
ENSMUSG00000000881	0	0	0	0	0	0	0	0	0	0	0	0	0	0	40		100	100	100	100	100	100	100	100	100	100	100	100	140	100	100	100	100	100	100	100	100	100	100	100	100	100	100	100	140	100	100	100	100
ENSMUSG00000000884	-1	0	93	0	0	0	196	125	0	79	1	0	0	0	37		186.963	100	100	100	156.719	225	100	135.127	100.397	100	100	100	137	128.736	132.105	130.421	186.963	100	100	100	156.719	225	100	135.127	100.397	100	100	100	137	128.736	132.105	130.421	186.963
ENSMUSG00000000889	0	0	0	0	0	0	2	0	0	0	0	0	0	0	28		100	100	100	100	100.579	100	100	100	100	100	100	100	128	100.116	100	100.058	100	100	100	100	100.579	100	100	100	100	100	100	100	128	100.116	100	100.058	100.579
ENSMUSG00000000901	0	0	0	0	0	0	0	0	0	0	0	0	0	0	27		100	100	100	100	100	100	100	100	100	100	100	100	127	100	100	100	100	100	100	100	100	100	100	100	100	100	100	100	127	100	100	100	100
ENSMUSG00000000902	0	0.35	326	238	2450	677	170	2	1053	1898	428	1	0	361	49		404.838	171.508	824.015	350.184	149.195	102	313.575	943.936	269.827	100.1	100	121.727	149	379.948	345.888	362.918	404.838	171.508	824.015	350.184	149.195	102	313.575	943.936	269.827	100.1	100	121.727	149	379.948	345.888	362.918	824.015
ENSMUSG00000000903	0	0	53	0	0	0	0	0	0	0	0	0	0	0	5		149.56	100	100	100	100	100	100	100	100	100	100	100	105	109.912	100	104.956	149.56	100	100	100	100	100	100	100	100	100	100	100	105	109.912	100	104.956	149.56
ENSMUSG00000000915	-1	0	17	6	170	97	28	3	8	373	5	1	0	0	43		115.896	101.803	150.238	135.846	108.103	103	101.623	265.853	101.984	100.1	100	100	143	122.377	134.512	128.444	115.896	101.803	150.238	135.846	108.103	103	101.623	265.853	101.984	100.1	100	100	143	122.377	134.512	128.444	150.238
ENSMUSG00000000916	0	0	37	0	0	0	0	1	0	0	0	0	0	201	17		134.598	100	100	100	100	101	100	100	100	100	100	112.097	117	106.92	100.2	103.56	134.598	100	100	100	100	101	100	100	100	100	100	112.097	117	106.92	100.2	103.56	134.598
ENSMUSG00000000934	0	0	0	0	0	9	0	0	0	0	0	0	0	0	13		100	100	100	103.326	100	100	100	100	100	100	100	100	113	100.665	100	100.333	100	100	100	103.326	100	100	100	100	100	100	100	100	113	100.665	100	100.333	103.326
ENSMUSG00000000938	0	0	0	0	0	0	0	0	0	0	0	0	0	0	11		100	100	100	100	100	100	100	100	100	100	100	100	111	100	100	100	100	100	100	100	100	100	100	100	100	100	100	100	111	100	100	100	100
ENSMUSG00000000942	0	0	0	0	0	0	0	0	0	0	0	0	0	0	3		100	100	100	100	100	100	100	100	100	100	100	100	103	100	100	100	100	100	100	100	100	100	100	100	100	100	100	100	103	100	100	100	100
ENSMUSG00000000948	0	0	0	0	0	0	0	0	0	0	0	0	0	0	13		100	100	100	100	100	100	100	100	100	100	100	100	113	100	100	100	100	100	100	100	100	100	100	100	100	100	100	100	113	100	100	100	100
ENSMUSG00000000957	0	0	0	0	0	0	0	0	0	0	0	0	0	0	23		100	100	100	100	100	100	100	100	100	100	100	100	123	100	100	100	100	100	100	100	100	100	100	100	100	100	100	100	123	100	100	100	100
ENSMUSG00000000958	2	0.2	500	572	0	0	75	0	0	0	0	0	0	0	24		567.543	271.858	100	100	121.704	100	100	100	100	100	100	100	124	232.221	100	166.11	567.543	271.858	100	100	121.704	100	100	100	100	100	100	100	124	232.221	100	166.11	567.543
ENSMUSG00000000959	0	-0.1	794	2	1628	0	197	1627	12	736	0	88	0	88	14		842.458	100.601	581.1	100	157.009	1727	102.434	427.259	100	108.778	100	105.296	114	356.234	493.094	424.664	842.458	100.601	581.1	100	157.009	1727	102.434	427.259	100	108.778	100	105.296	114	356.234	493.094	424.664	842.458
ENSMUSG00000000976	0	0.1	1118	8	0	5524	1089	2265	5	334	1936	15	1	410	62		1145.43	102.404	100	2141.39	415.139	2365	101.014	248.511	868.191	101.496	100.067	124.676	162	780.871	736.843	758.857	1145.43	102.404	100	2141.39	415.139	2365	101.014	248.511	868.191	101.496	100.067	124.676	162	780.871	736.843	758.857	2141.39
ENSMUSG00000000982	2	0.4	3663	784	0	172	0	0	0	0	0	0	0	659	8		3525.22	335.554	100	163.562	100	100	100	100	100	100	100	139.662	108	844.867	100	472.433	3525.22	335.554	100	163.562	100	100	100	100	100	100	100	139.662	108	844.867	100	472.433	3525.22
ENSMUSG00000000983	0	0	0	0	0	0	0	0	0	0	0	0	0	0	11		100	100	100	100	100	100	100	100	100	100	100	100	111	100	100	100	100	100	100	100	100	100	100	100	100	100	100	100	111	100	100	100	100
ENSMUSG00000001014	0	0	0	0	0	0	0	0	0	0	0	0	0	0	0		100	100	100	100	100	100	100	100	100	100	100	100	100	100	100	100	100	100	100	100	100	100	100	100	100	100	100	100	100	100	100	100	100
ENSMUSG00000001016	0	-0.15	552	24	2	1878	1495	642	7	1596	3950	0	0	551	8		616.167	107.211	100.591	794.012	532.629	742	101.42	809.654	1667.33	100	100	133.162	108	430.122	684.081	557.101	616.167	107.211	100.591	794.012	532.629	742	101.42	809.654	1667.33	100	100	133.162	108	430.122	684.081	557.101	794.012
ENSMUSG00000001017	1	-0.1	902	6	0	907	589	349	160	1	1678	77	0	3	21		943.447	101.803	100	435.181	270.447	449	132.452	100.445	765.818	107.681	100	100.181	121	370.176	311.079	340.627	943.447	101.803	100	435.181	270.447	449	132.452	100.445	765.818	107.681	100	100.181	121	370.176	311.079	340.627	943.447
ENSMUSG00000001018	1	-0.25	89	486	404	28	103	0	0	690	0	10	0	0	5		183.223	246.02	219.389	110.347	129.807	100	100	406.805	100	100.998	100	100	105	177.757	161.561	169.659	183.223	246.02	219.389	110.347	129.807	100	100	406.805	100	100.998	100	100	105	177.757	161.561	169.659	246.02
ENSMUSG00000001020	0	0	0	0	0	0	0	0	0	0	1	0	0	0	7		100	100	100	100	100	100	100	100	100.397	100	100	100	107	100	100.079	100.04	100	100	100	100	100	100	100	100	100.397	100	100	100	107	100	100.079	100.04	100
ENSMUSG00000001021	0	0	0	0	0	0	0	0	0	0	0	0	0	0	7		100	100	100	100	100	100	100	100	100	100	100	100	107	100	100	100	100	100	100	100	100	100	100	100	100	100	100	100	107	100	100	100	100
ENSMUSG00000001023	0	0	0	0	0	0	0	0	0	0	0	0	0	0	5		100	100	100	100	100	100	100	100	100	100	100	100	105	100	100	100	100	100	100	100	100	100	100	100	100	100	100	100	105	100	100	100	100
ENSMUSG00000001025	0	0	0	0	0	0	0	0	0	0	20	0	0	0	7		100	100	100	100	100	100	100	100	107.936	100	100	100	107	100	101.587	100.794	100	100	100	100	100	100	100	100	107.936	100	100	100	107	100	101.587	100.794	100
ENSMUSG00000001027	0	0	50	0	0	0	0	0	0	0	0	0	0	0	59		146.754	100	100	100	100	100	100	100	100	100	100	100	159	109.351	100	104.675	146.754	100	100	100	100	100	100	100	100	100	100	100	159	109.351	100	104.675	146.754
ENSMUSG00000001029	1	0	211	0	0	0	4	0	0	23	152	0	0	146	15		297.303	100	100	100	101.158	100	100	110.227	160.312	100	100	108.787	115	139.692	114.108	126.9	297.303	100	100	100	101.158	100	100	110.227	160.312	100	100	108.787	115	139.692	114.108	126.9	297.303
ENSMUSG00000001034	-1	-0.25	98	0	0	0	0	241	0	3	85	0	0	0	18		191.638	100	100	100	100	341	100	101.334	133.727	100	100	100	118	118.328	155.212	136.77	191.638	100	100	100	100	341	100	101.334	133.727	100	100	100	118	118.328	155.212	136.77	191.638
ENSMUSG00000001036	1	0	113	0	0	0	0	0	0	0	0	0	0	0	39		205.665	100	100	100	100	100	100	100	100	100	100	100	139	121.133	100	110.566	205.665	100	100	100	100	100	100	100	100	100	100	100	139	121.133	100	110.566	205.665
ENSMUSG00000001039	0	0	0	0	0	0	0	0	0	0	0	0	0	0	21		100	100	100	100	100	100	100	100	100	100	100	100	121	100	100	100	100	100	100	100	100	100	100	100	100	100	100	100	121	100	100	100	100
ENSMUSG00000001052	-1	-0.3	3	0	1511	316	0	1150	494	504	5	0	0	1	58		102.805	100	546.525	216.777	100	1250	200.196	324.101	101.984	100	100	100.06	158	213.221	395.256	304.239	102.805	100	546.525	216.777	100	1250	200.196	324.101	101.984	100	100	100.06	158	213.221	395.256	304.239	546.525
ENSMUSG00000001053	-1	0	0	0	0	0	9	0	0	0	0	1050	0	0	22		100	100	100	100	102.604	100	100	100	100	204.743	100	100	122	100.521	120.949	110.735	100	100	100	100	102.604	100	100	100	100	204.743	100	100	122	100.521	120.949	110.735	102.604
ENSMUSG00000001054	0	0	37	629	0	0	19	0	0	0	448	19	0	0	14		134.598	288.984	100	100	105.498	100	100	100	277.763	101.895	100	100	114	145.816	135.932	140.874	134.598	288.984	100	100	105.498	100	100	100	277.763	101.895	100	100	114	145.816	135.932	140.874	288.984
ENSMUSG00000001056	0	0.05	1211	1038	785	1143	38	1713	1448	3465	1376	0	0	690	9		1232.39	411.869	331.98	522.394	110.997	1813	393.691	1640.7	645.987	100	100	141.527	109	521.926	918.675	720.3	1232.39	411.869	331.98	522.394	110.997	1813	393.691	1640.7	645.987	100	100	141.527	109	521.926	918.675	720.3	1232.39
ENSMUSG00000001062	0	0	0	1	0	2	1	0	2	1	0	1	0	0	35		100	100.3	100	100.739	100.289	100	100.406	100.445	100	100.1	100	100	135	100.266	100.19	100.228	100	100.3	100	100.739	100.289	100	100.406	100.445	100	100.1	100	100	135	100.266	100.19	100.228	100.739
ENSMUSG00000001065	0	0	0	0	0	0	1	0	0	0	0	0	0	0	34		100	100	100	100	100.289	100	100	100	100	100	100	100	134	100.058	100	100.029	100	100	100	100	100.289	100	100	100	100	100	100	100	134	100.058	100	100.029	100.289
ENSMUSG00000001076	0	0	0	0	0	0	0	0	0	0	0	0	0	0	3		100	100	100	100	100	100	100	100	100	100	100	100	103	100	100	100	100	100	100	100	100	100	100	100	100	100	100	100	103	100	100	100	100
ENSMUSG00000001082	0	0.2	19	1	0	3155	299	0	0	9	458	0	0	814	14		117.767	100.3	100	1265.93	186.526	100	100	104.002	281.731	100	100	148.99	114	354.104	137.147	245.625	117.767	100.3	100	1265.93	186.526	100	100	104.002	281.731	100	100	148.99	114	354.104	137.147	245.625	1265.93
ENSMUSG00000001089	0	0	0	0	0	0	0	0	0	0	0	0	0	0	41		100	100	100	100	100	100	100	100	100	100	100	100	141	100	100	100	100	100	100	100	100	100	100	100	100	100	100	100	141	100	100	100	100
ENSMUSG00000001095	0	0	0	0	0	0	0	0	0	0	0	0	0	0	13		100	100	100	100	100	100	100	100	100	100	100	100	113	100	100	100	100	100	100	100	100	100	100	100	100	100	100	100	113	100	100	100	100
ENSMUSG00000001098	-3	-0.25	0	0	0	117	0	358	1227	0	0	1060	0	0	16		100	100	100	143.237	100	458	348.866	100	100	205.741	100	100	116	108.647	242.521	175.584	100	100	100	143.237	100	458	348.866	100	100	205.741	100	100	116	108.647	242.521	175.584	143.237
ENSMUSG00000001100	0	0.2	104	0	0	22	2748	56	2196	5	0	0	0	481	32		197.249	100	100	108.13	895.227	156	545.404	102.223	100	100	100	128.949	132	280.121	200.725	240.423	197.249	100	100	108.13	895.227	156	545.404	102.223	100	100	100	128.949	132	280.121	200.725	240.423	895.227
ENSMUSG00000001103	0	0	0	0	0	0	0	0	0	0	0	0	0	0	11		100	100	100	100	100	100	100	100	100	100	100	100	111	100	100	100	100	100	100	100	100	100	100	100	100	100	100	100	111	100	100	100	100
ENSMUSG00000001105	2	-0.25	173	110	0	465	347	1034	22	49	1	0	0	200	9		261.77	133.05	100	271.84	200.416	1134	104.462	121.788	100.397	100	100	112.037	109	193.415	312.129	252.772	261.77	133.05	100	271.84	200.416	1134	104.462	121.788	100.397	100	100	112.037	109	193.415	312.129	252.772	271.84
ENSMUSG00000001119	0	0	0	0	0	0	0	0	0	0	0	0	0	0	36		100	100	100	100	100	100	100	100	100	100	100	100	136	100	100	100	100	100	100	100	100	100	100	100	100	100	100	100	136	100	100	100	100
ENSMUSG00000001120	0	0	0	0	0	0	0	0	0	0	0	0	0	0	36		100	100	100	100	100	100	100	100	100	100	100	100	136	100	100	100	100	100	100	100	100	100	100	100	100	100	100	100	136	100	100	100	100
ENSMUSG00000001123	2	0.3	1602	3344	0	9134	3859	1233	0	1534	4	531	0	874	24		1598.01	1104.71	100	3475.46	1216.73	1333	100	782.086	101.587	152.97	100	152.601	124	1498.98	493.929	996.455	1598.01	1104.71	100	3475.46	1216.73	1333	100	782.086	101.587	152.97	100	152.601	124	1498.98	493.929	996.455	3475.46
ENSMUSG00000001127	2	0.35	429	146	0	5204	1754	406	0	0	7	22	0	96	37		501.152	143.866	100	2023.13	607.579	506	100	100	102.778	102.195	100	105.778	137	675.146	182.194	428.67	501.152	143.866	100	2023.13	607.579	506	100	100	102.778	102.195	100	105.778	137	675.146	182.194	428.67	2023.13
ENSMUSG00000001128	1	0	0	55	491	0	0	0	0	0	0	0	0	0	26		100	116.525	245.098	100	100	100	100	100	100	100	100	100	126	132.325	100	116.162	100	116.525	245.098	100	100	100	100	100	100	100	100	100	126	132.325	100	116.162	245.098
ENSMUSG00000001131	0	0	0	0	0	0	0	0	0	0	0	0	0	0	8		100	100	100	100	100	100	100	100	100	100	100	100	108	100	100	100	100	100	100	100	100	100	100	100	100	100	100	100	108	100	100	100	100
ENSMUSG00000001134	0	0	53	0	12	5	12	14	0	4	8	62	0	31	9		149.56	100	103.546	101.848	103.473	114	100	101.779	103.174	106.185	100	101.866	109	111.685	105.028	108.356	149.56	100	103.546	101.848	103.473	114	100	101.779	103.174	106.185	100	101.866	109	111.685	105.028	108.356	149.56
ENSMUSG00000001138	0	0	34	1	0	11	0	1	0	0	0	0	0	0	35		131.793	100.3	100	104.065	100	101	100	100	100	100	100	100	135	107.232	100.2	103.716	131.793	100.3	100	104.065	100	101	100	100	100	100	100	100	135	107.232	100.2	103.716	131.793
ENSMUSG00000001143	-1	0	0	29	0	0	0	0	0	0	276	0	0	0	30		100	108.713	100	100	100	100	100	100	209.515	100	100	100	130	101.743	121.903	111.823	100	108.713	100	100	100	100	100	100	209.515	100	100	100	130	101.743	121.903	111.823	108.713
ENSMUSG00000001150	-1	-0.25	0	323	0	166	0	0	11	0	36	7755	0	0	44		100	197.046	100	161.345	100	100	102.231	100	114.285	873.604	100	100	144	131.678	258.024	194.851	100	197.046	100	161.345	100	100	102.231	100	114.285	873.604	100	100	144	131.678	258.024	194.851	197.046
ENSMUSG00000001151	-1	0	94	4	53	167	42	41	3	28	416	0	0	0	73		187.898	101.202	115.662	161.715	112.154	141	100.608	112.45	265.066	100	100	100	173	135.726	143.825	139.776	187.898	101.202	115.662	161.715	112.154	141	100.608	112.45	265.066	100	100	100	173	135.726	143.825	139.776	187.898
ENSMUSG00000001155	0	0	0	0	0	0	0	0	0	0	0	0	0	0	27		100	100	100	100	100	100	100	100	100	100	100	100	127	100	100	100	100	100	100	100	100	100	100	100	100	100	100	100	127	100	100	100	100
ENSMUSG00000001156	0	0	0	0	0	25	0	0	0	0	0	0	0	0	23		100	100	100	109.239	100	100	100	100	100	100	100	100	123	101.848	100	100.924	100	100	100	109.239	100	100	100	100	100	100	100	100	123	101.848	100	100.924	109.239
ENSMUSG00000001157	1	-0.05	114	825	295	0	0	622	0	28	0	0	0	0	24		206.6	347.873	187.177	100	100	722	100	112.45	100	100	100	100	124	188.33	226.89	207.61	206.6	347.873	187.177	100	100	722	100	112.45	100	100	100	100	124	188.33	226.89	207.61	347.873
ENSMUSG00000001158	-2	-0.55	688	231	35	104	36	285	197	784	851	0	0	21	12		743.339	169.404	110.343	138.433	110.418	385	139.957	448.602	437.671	100	100	101.264	112	254.387	302.246	278.317	743.339	169.404	110.343	138.433	110.418	385	139.957	448.602	437.671	100	100	101.264	112	254.387	302.246	278.317	743.339
ENSMUSG00000001166	0	0	0	0	0	0	0	0	0	0	0	0	0	0	17		100	100	100	100	100	100	100	100	100	100	100	100	117	100	100	100	100	100	100	100	100	100	100	100	100	100	100	100	117	100	100	100	100
ENSMUSG00000001168	0	0	0	0	0	0	0	0	0	0	0	0	0	0	22		100	100	100	100	100	100	100	100	100	100	100	100	122	100	100	100	100	100	100	100	100	100	100	100	100	100	100	100	122	100	100	100	100
ENSMUSG00000001173	0	0	75	0	0	0	0	0	0	0	0	0	0	0	63		170.131	100	100	100	100	100	100	100	100	100	100	100	163	114.026	100	107.013	170.131	100	100	100	100	100	100	100	100	100	100	100	163	114.026	100	107.013	170.131
ENSMUSG00000001175	0	0	10388	9322	3137	7335	4186	4917	5515	9850	11636	6541	0	2495	19		9813.67	2900.81	1027.03	2810.64	1311.36	5017	1218.58	4479.75	4717.08	752.501	100	250.161	119	3572.7	3236.98	3404.84	9813.67	2900.81	1027.03	2810.64	1311.36	5017	1218.58	4479.75	4717.08	752.501	100	250.161	119	3572.7	3236.98	3404.84	9813.67
ENSMUSG00000001211	2	0.1	119	6	2606	2072	885	0	0	826	115	2073	0	265	43		211.275	101.803	870.115	865.705	356.105	100	100	467.277	145.631	306.793	100	115.949	143	481	223.94	352.47	211.275	101.803	870.115	865.705	356.105	100	100	467.277	145.631	306.793	100	115.949	143	481	223.94	352.47	870.115
ENSMUSG00000001225	0	0	0	0	0	0	0	0	0	0	0	0	0	0	43		100	100	100	100	100	100	100	100	100	100	100	100	143	100	100	100	100	100	100	100	100	100	100	100	100	100	100	100	143	100	100	100	100
ENSMUSG00000001227	0	0	0	0	0	0	0	0	0	0	0	0	0	0	37		100	100	100	100	100	100	100	100	100	100	100	100	137	100	100	100	100	100	100	100	100	100	100	100	100	100	100	100	137	100	100	100	100
ENSMUSG00000001228	0	-0.15	428	0	206	6049	968	2421	1	3517	5983	0	0	134	40		500.217	100	160.876	2335.4	380.124	2521	100.203	1663.82	2474.01	100	100	108.065	140	695.323	1371.81	1033.56	500.217	100	160.876	2335.4	380.124	2521	100.203	1663.82	2474.01	100	100	108.065	140	695.323	1371.81	1033.56	2335.4
ENSMUSG00000001229	1	0.2	294	5	0	0	17	2	0	109	0	19	0	0	26		374.915	101.502	100	100	104.92	102	100	148.466	100	101.895	100	100	126	156.267	110.472	133.37	374.915	101.502	100	100	104.92	102	100	148.466	100	101.895	100	100	126	156.267	110.472	133.37	374.915
ENSMUSG00000001240	0	0	0	0	0	0	0	0	0	0	0	0	0	0	8		100	100	100	100	100	100	100	100	100	100	100	100	108	100	100	100	100	100	100	100	100	100	100	100	100	100	100	100	108	100	100	100	100
ENSMUSG00000001247	0	0	0	0	0	0	0	0	0	0	0	0	0	0	12		100	100	100	100	100	100	100	100	100	100	100	100	112	100	100	100	100	100	100	100	100	100	100	100	100	100	100	100	112	100	100	100	100
ENSMUSG00000001248	1	0.15	331	0	2615	0	0	53	0	0	688	1	0	0	26		409.513	100	872.775	100	100	153	100	100	372.993	100.1	100	100	126	316.458	165.219	240.838	409.513	100	872.775	100	100	153	100	100	372.993	100.1	100	100	126	316.458	165.219	240.838	872.775
ENSMUSG00000001249	0	0	0	0	0	0	0	0	0	0	0	0	0	0	19		100	100	100	100	100	100	100	100	100	100	100	100	119	100	100	100	100	100	100	100	100	100	100	100	100	100	100	100	119	100	100	100	100
ENSMUSG00000001260	0	0	0	0	0	0	0	0	0	0	0	0	0	0	31		100	100	100	100	100	100	100	100	100	100	100	100	131	100	100	100	100	100	100	100	100	100	100	100	100	100	100	100	131	100	100	100	100
ENSMUSG00000001270	0	0	0	0	0	0	0	0	0	0	0	0	0	0	7		100	100	100	100	100	100	100	100	100	100	100	100	107	100	100	100	100	100	100	100	100	100	100	100	100	100	100	100	107	100	100	100	100
ENSMUSG00000001280	0	0.35	642	1169	0	178	1915	181	0	771	426	226	0	0	44		700.325	451.228	100	165.78	654.17	281	100	442.821	269.034	122.545	100	100	144	414.301	243.08	328.69	700.325	451.228	100	165.78	654.17	281	100	442.821	269.034	122.545	100	100	144	414.301	243.08	328.69	700.325
ENSMUSG00000001281	0	0	0	0	0	0	0	0	7	0	0	0	0	0	35		100	100	100	100	100	100	101.42	100	100	100	100	100	135	100	100.284	100.142	100	100	100	100	100	100	101.42	100	100	100	100	100	135	100	100.284	100.142	100
ENSMUSG00000001285	0	0	169	0	0	16	21	0	0	324	29	0	0	63	15		258.029	100	100	105.913	106.077	100	100	244.065	111.507	100	100	103.792	115	134.004	131.114	132.559	258.029	100	100	105.913	106.077	100	100	244.065	111.507	100	100	103.792	115	134.004	131.114	132.559	258.029
ENSMUSG00000001288	0	0	0	0	0	0	0	0	0	0	0	0	0	0	16		100	100	100	100	100	100	100	100	100	100	100	100	116	100	100	100	100	100	100	100	100	100	100	100	100	100	100	100	116	100	100	100	100
ENSMUSG00000001289	-1	-0.4	533	376	0	1025	721	431	1912	1182	707	3387	0	156	5		598.401	212.97	100	478.787	308.646	531	487.801	625.57	380.532	437.872	100	109.389	105	339.761	492.555	416.158	598.401	212.97	100	478.787	308.646	531	487.801	625.57	380.532	437.872	100	109.389	105	339.761	492.555	416.158	598.401
ENSMUSG00000001300	0	0	0	0	0	0	0	0	0	0	0	0	0	0	28		100	100	100	100	100	100	100	100	100	100	100	100	128	100	100	100	100	100	100	100	100	100	100	100	100	100	100	100	128	100	100	100	100
ENSMUSG00000001305	-2	-0.55	84	0	0	1538	0	419	0	1105	593	0	0	128	26		178.547	100	100	668.366	100	519	100	591.333	335.298	100	100	107.704	126	229.383	329.126	279.254	178.547	100	100	668.366	100	519	100	591.333	335.298	100	100	107.704	126	229.383	329.126	279.254	668.366
ENSMUSG00000001313	0	0	0	0	0	0	0	0	0	0	0	0	0	0	6		100	100	100	100	100	100	100	100	100	100	100	100	106	100	100	100	100	100	100	100	100	100	100	100	100	100	100	100	106	100	100	100	100
ENSMUSG00000001323	0	0	0	0	0	0	0	0	0	1	0	0	0	0	32		100	100	100	100	100	100	100	100.445	100	100	100	100	132	100	100.089	100.044	100	100	100	100	100	100	100	100.445	100	100	100	100	132	100	100.089	100.044	100
ENSMUSG00000001333	0	0	0	0	0	0	0	0	0	0	0	0	0	0	7		100	100	100	100	100	100	100	100	100	100	100	100	107	100	100	100	100	100	100	100	100	100	100	100	100	100	100	100	107	100	100	100	100
ENSMUSG00000001334	0	0	0	0	0	0	0	0	0	0	0	0	0	1	16		100	100	100	100	100	100	100	100	100	100	100	100.06	116	100	100	100	100	100	100	100	100	100	100	100	100	100	100	100.06	116	100	100	100	100
ENSMUSG00000001348	1	0.2	427	0	0	0	0	0	0	0	0	0	0	0	14		499.282	100	100	100	100	100	100	100	100	100	100	100	114	179.856	100	139.928	499.282	100	100	100	100	100	100	100	100	100	100	100	114	179.856	100	139.928	499.282
ENSMUSG00000001349	0	0	0	0	0	0	0	0	0	0	0	0	0	0	13		100	100	100	100	100	100	100	100	100	100	100	100	113	100	100	100	100	100	100	100	100	100	100	100	100	100	100	100	113	100	100	100	100
ENSMUSG00000001366	1	-0.05	924	23	8	1	531	0	0	566	13	19	0	0	19		964.019	106.91	102.364	100.37	253.663	100	100	351.669	105.158	101.895	100	100	119	305.465	151.745	228.605	964.019	106.91	102.364	100.37	253.663	100	100	351.669	105.158	101.895	100	100	119	305.465	151.745	228.605	964.019
ENSMUSG00000001376	-1	-0.05	813	264	0	0	0	237	0	299	0	0	0	72	66		860.225	179.319	100	100	100	337	100	232.949	100	100	100	104.333	166	267.909	173.99	220.949	860.225	179.319	100	100	100	337	100	232.949	100	100	100	104.333	166	267.909	173.99	220.949	860.225
ENSMUSG00000001379	0	0	0	0	0	0	22	1	0	0	0	0	0	378	18		100	100	100	100	106.366	101	100	100	100	100	100	122.75	118	101.273	100.2	100.737	100	100	100	100	106.366	101	100	100	100	100	100	122.75	118	101.273	100.2	100.737	106.366
ENSMUSG00000001380	-1	-0.1	69	163	3	1875	1067	2313	88	261	1487	100	0	0	22		164.521	148.974	100.887	792.904	408.773	2413	117.849	216.052	690.031	109.976	100	100	122	323.211	709.381	516.296	164.521	148.974	100.887	792.904	408.773	2413	117.849	216.052	690.031	109.976	100	100	122	323.211	709.381	516.296	792.904
ENSMUSG00000001383	1	0	189	441	281	261	154	92	1	314	92	39	0	59	16		276.731	232.499	183.04	196.452	144.565	192	100.203	239.619	136.505	103.89	100	103.551	116	206.658	154.443	180.55	276.731	232.499	183.04	196.452	144.565	192	100.203	239.619	136.505	103.89	100	103.551	116	206.658	154.443	180.55	276.731
ENSMUSG00000001403	-1	-0.35	1843	1	0	145	5135	2058	0	1446	2996	0	0	51	9		1823.36	100.3	100	153.585	1585.99	2158	100	742.957	1288.79	100	100	103.069	109	752.647	877.95	815.298	1823.36	100.3	100	153.585	1585.99	2158	100	742.957	1288.79	100	100	103.069	109	752.647	877.95	815.298	1823.36
ENSMUSG00000001415	1	0	4	0	475	0	0	30	0	133	99	0	0	66	57		103.74	100	240.37	100	100	130	100	159.138	139.282	100	100	103.972	157	128.822	125.684	127.253	103.74	100	240.37	100	100	130	100	159.138	139.282	100	100	103.972	157	128.822	125.684	127.253	240.37
ENSMUSG00000001416	0	-0.15	5143	38	0	6614	3947	3985	0	3238	5649	0	0	2378	27		4909.14	111.417	100	2544.19	1242.2	4085	100	1539.76	2341.48	100	100	243.119	127	1781.39	1633.25	1707.32	4909.14	111.417	100	2544.19	1242.2	4085	100	1539.76	2341.48	100	100	243.119	127	1781.39	1633.25	1707.32	4909.14
ENSMUSG00000001417	0	0	0	0	0	0	0	0	0	0	0	0	0	0	16		100	100	100	100	100	100	100	100	100	100	100	100	116	100	100	100	100	100	100	100	100	100	100	100	100	100	100	100	116	100	100	100	100
ENSMUSG00000001418	2	0.35	350	2434	3	0	1029	0	0	160	673	23	0	744	17		427.28	831.3	100.887	100	397.776	100	100	171.143	367.041	102.294	100	144.777	117	371.448	168.096	269.772	427.28	831.3	100.887	100	397.776	100	100	171.143	367.041	102.294	100	144.777	117	371.448	168.096	269.772	831.3
ENSMUSG00000001419	-1	-0.25	0	62	0	0	36	318	0	0	8	0	0	211	38		100	118.628	100	100	110.418	418	100	100	103.174	100	100	112.699	138	105.809	164.235	135.022	100	118.628	100	100	110.418	418	100	100	103.174	100	100	112.699	138	105.809	164.235	135.022	118.628
ENSMUSG00000001420	0	0	0	0	0	0	0	0	0	0	0	0	0	0	7		100	100	100	100	100	100	100	100	100	100	100	100	107	100	100	100	100	100	100	100	100	100	100	100	100	100	100	100	107	100	100	100	100
ENSMUSG00000001424	-3	-0.55	1310	64	15	31	104	329	702	599	524	270	0	213	60		1324.96	119.229	104.433	111.456	130.096	429	242.383	366.342	307.919	126.934	100	112.819	160	358.035	294.516	326.275	1324.96	119.229	104.433	111.456	130.096	429	242.383	366.342	307.919	126.934	100	112.819	160	358.035	294.516	326.275	1324.96
ENSMUSG00000001435	0	0	0	0	0	0	0	0	0	0	0	0	0	0	63		100	100	100	100	100	100	100	100	100	100	100	100	163	100	100	100	100	100	100	100	100	100	100	100	100	100	100	100	163	100	100	100	100
ENSMUSG00000001436	1	0.2	1338	0	0	0	0	0	0	0	0	0	0	0	40		1351.14	100	100	100	100	100	100	100	100	100	100	100	140	350.229	100	225.114	1351.14	100	100	100	100	100	100	100	100	100	100	100	140	350.229	100	225.114	1351.14
ENSMUSG00000001440	1	-0.3	1219	359	0	201	366	1944	0	820	126	0	0	232	53		1239.87	207.862	100	174.279	205.915	2044	100	464.609	149.996	100	100	113.963	153	385.585	571.721	478.653	1239.87	207.862	100	174.279	205.915	2044	100	464.609	149.996	100	100	113.963	153	385.585	571.721	478.653	1239.87
ENSMUSG00000001441	1	0.35	298	688	0	564	58	115	364	508	1	0	0	0	55		378.655	306.711	100	308.425	116.784	215	173.828	325.88	100.397	100	100	100	155	242.115	183.021	212.568	378.655	306.711	100	308.425	116.784	215	173.828	325.88	100.397	100	100	100	155	242.115	183.021	212.568	378.655
ENSMUSG00000001444	0	0	0	0	0	0	0	0	0	0	0	0	0	0	8		100	100	100	100	100	100	100	100	100	100	100	100	108	100	100	100	100	100	100	100	100	100	100	100	100	100	100	100	108	100	100	100	100
ENSMUSG00000001445	3	0.15	243	26	878	299	367	705	0	0	3	11	0	0	9		327.226	107.812	359.463	210.495	206.204	805	100	100	101.19	101.097	100	100	109	242.24	241.458	241.849	327.226	107.812	359.463	210.495	206.204	805	100	100	101.19	101.097	100	100	109	242.24	241.458	241.849	359.463
ENSMUSG00000001467	1	0.15	193	1585	0	0	1361	1557	1100	0	2	0	0	311	24		280.472	576.216	100	100	493.851	1657	323.108	100	100.794	100	100	118.717	124	310.108	456.18	383.144	280.472	576.216	100	100	493.851	1657	323.108	100	100.794	100	100	118.717	124	310.108	456.18	383.144	576.216
ENSMUSG00000001472	1	-0.1	998	396	40	20	2910	1003	2	120	777	1	0	18	44		1033.22	218.979	111.821	107.391	942.107	1103	100.406	153.357	408.308	100.1	100	101.083	144	482.703	373.034	427.868	1033.22	218.979	111.821	107.391	942.107	1103	100.406	153.357	408.308	100.1	100	101.083	144	482.703	373.034	427.868	1033.22
ENSMUSG00000001473	-1	-0.1	549	0	0	3866	229	1685	5790	1722	6	501	0	0	15		613.362	100	100	1528.68	166.269	1785	1274.36	865.679	102.381	149.978	100	100	115	501.661	835.479	668.57	613.362	100	100	1528.68	166.269	1785	1274.36	865.679	102.381	149.978	100	100	115	501.661	835.479	668.57	1528.68
ENSMUSG00000001482	0	0	1	0	0	0	0	0	0	0	9	0	0	0	29		100.935	100	100	100	100	100	100	100	103.571	100	100	100	129	100.187	100.714	100.451	100.935	100	100	100	100	100	100	100	103.571	100	100	100	129	100.187	100.714	100.451	100.935
ENSMUSG00000001493	0	0	0	0	0	0	0	0	0	0	0	0	0	0	10		100	100	100	100	100	100	100	100	100	100	100	100	110	100	100	100	100	100	100	100	100	100	100	100	100	100	100	100	110	100	100	100	100
ENSMUSG00000001494	0	0	0	0	0	0	0	0	0	0	0	0	0	0	13		100	100	100	100	100	100	100	100	100	100	100	100	113	100	100	100	100	100	100	100	100	100	100	100	100	100	100	100	113	100	100	100	100
ENSMUSG00000001496	0	0	0	0	0	0	0	0	0	0	0	0	0	0	10		100	100	100	100	100	100	100	100	100	100	100	100	110	100	100	100	100	100	100	100	100	100	100	100	100	100	100	100	110	100	100	100	100
ENSMUSG00000001497	0	0	0	0	0	0	0	0	0	0	0	0	0	0	27		100	100	100	100	100	100	100	100	100	100	100	100	127	100	100	100	100	100	100	100	100	100	100	100	100	100	100	100	127	100	100	100	100
ENSMUSG00000001504	0	0	0	0	0	0	0	0	0	0	0	0	0	0	6		100	100	100	100	100	100	100	100	100	100	100	100	106	100	100	100	100	100	100	100	100	100	100	100	100	100	100	100	106	100	100	100	100
ENSMUSG00000001506	0	0	0	1	0	0	0	0	0	0	0	1	0	0	58		100	100.3	100	100	100	100	100	100	100	100.1	100	100	158	100.06	100.02	100.04	100	100.3	100	100	100	100	100	100	100	100.1	100	100	158	100.06	100.02	100.04	100.3
ENSMUSG00000001507	0	0	0	0	0	0	0	0	0	0	0	0	0	0	47		100	100	100	100	100	100	100	100	100	100	100	100	147	100	100	100	100	100	100	100	100	100	100	100	100	100	100	100	147	100	100	100	100
ENSMUSG00000001508	0	0	0	0	0	0	0	0	0	0	0	0	0	0	23		100	100	100	100	100	100	100	100	100	100	100	100	123	100	100	100	100	100	100	100	100	100	100	100	100	100	100	100	123	100	100	100	100
ENSMUSG00000001510	0	0	0	0	0	0	0	0	0	0	0	0	0	0	9		100	100	100	100	100	100	100	100	100	100	100	100	109	100	100	100	100	100	100	100	100	100	100	100	100	100	100	100	109	100	100	100	100
ENSMUSG00000001517	0	-0.05	476	0	0	0	0	0	0	146	1096	0	0	0	41		545.101	100	100	100	100	100	100	164.918	534.885	100	100	100	141	189.02	199.961	194.49	545.101	100	100	100	100	100	100	164.918	534.885	100	100	100	141	189.02	199.961	194.49	545.101
ENSMUSG00000001518	0	0	0	0	0	0	0	0	0	0	54	0	0	0	23		100	100	100	100	100	100	100	100	121.427	100	100	100	123	100	104.285	102.143	100	100	100	100	100	100	100	100	121.427	100	100	100	123	100	104.285	102.143	100
ENSMUSG00000001520	0	0	0	0	0	0	0	0	0	0	0	0	0	0	24		100	100	100	100	100	100	100	100	100	100	100	100	124	100	100	100	100	100	100	100	100	100	100	100	100	100	100	100	124	100	100	100	100
ENSMUSG00000001521	0	0	0	0	0	0	0	1	0	0	1	3	0	0	34		100	100	100	100	100	101	100	100	100.397	100.299	100	100	134	100	100.339	100.17	100	100	100	100	100	101	100	100	100.397	100.299	100	100	134	100	100.339	100.17	100
ENSMUSG00000001524	0	-0.05	0	116	0	150	999	0	0	1200	0	0	0	422	23		100	134.852	100	155.432	389.095	100	100	633.574	100	100	100	125.398	123	175.876	206.715	191.295	100	134.852	100	155.432	389.095	100	100	633.574	100	100	100	125.398	123	175.876	206.715	191.295	389.095
ENSMUSG00000001525	0	0	46108	8005	4193	61105	39093	31884	19858	42023	55881	5210	0	5757	20		43214.9	2505.12	1339.1	22681.3	11412.9	31984	4127.7	18785.3	22273.2	619.727	100	446.483	120	16230.7	15558	15894.3	43214.9	2505.12	1339.1	22681.3	11412.9	31984	4127.7	18785.3	22273.2	619.727	100	446.483	120	16230.7	15558	15894.3	43214.9
ENSMUSG00000001542	1	-0.05	444	464	0	0	0	0	0	200	776	0	0	101	14		515.178	239.41	100	100	100	100	100	188.929	407.911	100	100	106.079	114	210.918	179.368	195.143	515.178	239.41	100	100	100	100	100	188.929	407.911	100	100	106.079	114	210.918	179.368	195.143	515.178
ENSMUSG00000001552	0	0	0	0	0	0	0	0	0	0	2	0	0	0	59		100	100	100	100	100	100	100	100	100.794	100	100	100	159	100	100.159	100.079	100	100	100	100	100	100	100	100	100.794	100	100	100	159	100	100.159	100.079	100
ENSMUSG00000001555	0	0	0	0	0	0	0	0	0	0	0	0	0	0	19		100	100	100	100	100	100	100	100	100	100	100	100	119	100	100	100	100	100	100	100	100	100	100	100	100	100	100	100	119	100	100	100	100
ENSMUSG00000001558	0	0	0	0	0	0	0	0	0	0	0	0	0	0	20		100	100	100	100	100	100	100	100	100	100	100	100	120	100	100	100	100	100	100	100	100	100	100	100	100	100	100	100	120	100	100	100	100
ENSMUSG00000001566	0	0	0	0	0	0	0	0	0	0	0	0	0	0	7		100	100	100	100	100	100	100	100	100	100	100	100	107	100	100	100	100	100	100	100	100	100	100	100	100	100	100	100	107	100	100	100	100
ENSMUSG00000001569	-1	-0.05	14	1	0	80	808	1187	539	88	90	0	0	0	26		113.091	100.3	100	129.564	333.822	1287	209.323	139.129	135.711	100	100	100	126	155.356	374.233	264.794	113.091	100.3	100	129.564	333.822	1287	209.323	139.129	135.711	100	100	100	126	155.356	374.233	264.794	333.822
ENSMUSG00000001576	-1	-0.5	181	0	0	242	2	95	30	879	505	0	0	15	39		269.25	100	100	189.431	100.579	195	106.085	490.843	300.38	100	100	100.903	139	151.852	238.462	195.157	269.25	100	100	189.431	100.579	195	106.085	490.843	300.38	100	100	100.903	139	151.852	238.462	195.157	269.25
ENSMUSG00000001583	0	0	0	0	0	0	0	0	0	0	0	0	0	0	21		100	100	100	100	100	100	100	100	100	100	100	100	121	100	100	100	100	100	100	100	100	100	100	100	100	100	100	100	121	100	100	100	100
ENSMUSG00000001588	3	0.55	944	913	2187	770	54	77	0	58	2189	620	0	938	36		982.721	374.312	746.294	384.552	115.627	177	100	125.789	968.579	161.848	100	156.453	136	520.701	306.643	413.672	982.721	374.312	746.294	384.552	115.627	177	100	125.789	968.579	161.848	100	156.453	136	520.701	306.643	413.672	982.721
ENSMUSG00000001604	0	0	0	0	0	0	0	0	0	1	0	0	0	0	13		100	100	100	100	100	100	100	100.445	100	100	100	100	113	100	100.089	100.044	100	100	100	100	100	100	100	100.445	100	100	100	100	113	100	100.089	100.044	100
ENSMUSG00000001622	0	0	0	0	0	0	0	0	0	0	0	0	0	0	10		100	100	100	100	100	100	100	100	100	100	100	100	110	100	100	100	100	100	100	100	100	100	100	100	100	100	100	100	110	100	100	100	100
ENSMUSG00000001627	-1	-0.05	442	0	0	14	0	0	236	0	275	2677	0	0	32		513.308	100	100	105.174	100	100	147.867	100	209.118	367.046	100	100	132	183.696	184.806	184.251	513.308	100	100	105.174	100	100	147.867	100	209.118	367.046	100	100	132	183.696	184.806	184.251	513.308
ENSMUSG00000001630	-2	-0.25	9	1	0	0	0	850	4	0	450	0	0	540	35		108.416	100.3	100	100	100	950	100.811	100	278.557	100	100	132.5	135	101.743	305.874	203.808	108.416	100.3	100	100	100	950	100.811	100	278.557	100	100	132.5	135	101.743	305.874	203.808	108.416
ENSMUSG00000001632	1	0	57	144	0	281	4	1	0	7	211	0	0	0	47		153.3	143.265	100	203.843	101.158	101	100	103.113	183.723	100	100	100	147	140.313	117.567	128.94	153.3	143.265	100	203.843	101.158	101	100	103.113	183.723	100	100	100	147	140.313	117.567	128.94	203.843
ENSMUSG00000001642	-1	-0.35	393	311	0	634	290	918	0	741	1112	132	0	121	29		467.489	193.44	100	334.294	183.921	1018	100	429.482	541.233	113.168	100	107.282	129	255.829	440.377	348.103	467.489	193.44	100	334.294	183.921	1018	100	429.482	541.233	113.168	100	107.282	129	255.829	440.377	348.103	467.489
ENSMUSG00000001655	0	0	0	0	0	0	0	0	0	0	0	0	0	0	11		100	100	100	100	100	100	100	100	100	100	100	100	111	100	100	100	100	100	100	100	100	100	100	100	100	100	100	100	111	100	100	100	100
ENSMUSG00000001656	0	0	0	0	0	0	0	0	0	0	0	0	0	0	7		100	100	100	100	100	100	100	100	100	100	100	100	107	100	100	100	100	100	100	100	100	100	100	100	100	100	100	100	107	100	100	100	100
ENSMUSG00000001657	0	0	0	0	0	0	0	0	0	0	0	0	0	0	4		100	100	100	100	100	100	100	100	100	100	100	100	104	100	100	100	100	100	100	100	100	100	100	100	100	100	100	100	104	100	100	100	100
ENSMUSG00000001661	0	0	0	0	0	0	0	0	0	0	0	0	0	0	9		100	100	100	100	100	100	100	100	100	100	100	100	109	100	100	100	100	100	100	100	100	100	100	100	100	100	100	100	109	100	100	100	100
ENSMUSG00000001663	0	0	0	0	0	0	0	0	0	0	0	0	0	0	7		100	100	100	100	100	100	100	100	100	100	100	100	107	100	100	100	100	100	100	100	100	100	100	100	100	100	100	100	107	100	100	100	100
ENSMUSG00000001665	0	0	1	0	0	0	0	0	0	0	0	0	0	0	14		100.935	100	100	100	100	100	100	100	100	100	100	100	114	100.187	100	100.094	100.935	100	100	100	100	100	100	100	100	100	100	100	114	100.187	100	100.094	100.935
ENSMUSG00000001666	0	0	23	173	266	130	63	17	0	50	9	0	0	16	1		121.507	151.978	178.607	148.041	118.231	117	100	122.232	103.571	100	100	100.963	101	143.673	108.561	126.117	121.507	151.978	178.607	148.041	118.231	117	100	122.232	103.571	100	100	100.963	101	143.673	108.561	126.117	178.607
ENSMUSG00000001670	0	0	0	0	0	0	0	0	0	0	0	0	0	0	22		100	100	100	100	100	100	100	100	100	100	100	100	122	100	100	100	100	100	100	100	100	100	100	100	100	100	100	100	122	100	100	100	100
ENSMUSG00000001672	0	0	0	0	0	0	0	0	0	0	0	0	0	0	26		100	100	100	100	100	100	100	100	100	100	100	100	126	100	100	100	100	100	100	100	100	100	100	100	100	100	100	100	126	100	100	100	100
ENSMUSG00000001674	0	-0.05	41	265	67	302	1506	114	2	146	1025	5	0	100	17		138.339	179.62	119.8	211.604	535.812	214	100.406	164.918	506.712	100.499	100	106.018	117	237.035	217.307	227.171	138.339	179.62	119.8	211.604	535.812	214	100.406	164.918	506.712	100.499	100	106.018	117	237.035	217.307	227.171	535.812
ENSMUSG00000001687	0	-0.15	2449	107	2253	15	1905	443	85	9	4045	8487	0	89	11		2390.02	132.148	765.798	105.543	651.276	543	117.24	104.002	1705.03	946.626	100	105.356	111	808.958	683.179	746.068	2390.02	132.148	765.798	105.543	651.276	543	117.24	104.002	1705.03	946.626	100	105.356	111	808.958	683.179	746.068	2390.02
ENSMUSG00000001700	-1	-0.25	0	0	0	0	0	1	0	506	2	0	0	123	22		100	100	100	100	100	101	100	324.99	100.794	100	100	107.403	122	100	145.357	122.678	100	100	100	100	100	101	100	324.99	100.794	100	100	107.403	122	100	145.357	122.678	100
ENSMUSG00000001707	1	0.1	1445	1496	222	2326	79	429	0	630	106	0	0	433	5		1451.2	549.476	165.605	959.57	122.861	529	100	380.126	142.06	100	100	126.06	105	649.742	250.237	449.99	1451.2	549.476	165.605	959.57	122.861	529	100	380.126	142.06	100	100	126.06	105	649.742	250.237	449.99	1451.2
ENSMUSG00000001729	1	0.15	1	1848	0	52	1429	660	322	0	30	0	0	0	26		100.935	655.235	100	119.217	513.53	760	165.31	100	111.904	100	100	100	126	297.783	247.443	272.613	100.935	655.235	100	119.217	513.53	760	165.31	100	111.904	100	100	100	126	297.783	247.443	272.613	655.235
ENSMUSG00000001739	0	0	0	0	0	0	0	0	0	0	0	0	0	0	14		100	100	100	100	100	100	100	100	100	100	100	100	114	100	100	100	100	100	100	100	100	100	100	100	100	100	100	100	114	100	100	100	100
ENSMUSG00000001741	1	-0.1	292	2392	460	39	1	261	0	154	997	72	0	108	61		373.045	818.681	235.937	114.412	100.289	361	100	168.475	495.602	107.182	100	106.5	161	328.473	246.452	287.462	373.045	818.681	235.937	114.412	100.289	361	100	168.475	495.602	107.182	100	106.5	161	328.473	246.452	287.462	818.681
ENSMUSG00000001750	0	-0.05	25	0	0	12	2431	372	0	0	61	0	0	0	21		123.377	100	100	104.435	803.492	472	100	100	124.204	100	100	100	121	246.261	179.241	212.751	123.377	100	100	104.435	803.492	472	100	100	124.204	100	100	100	121	246.261	179.241	212.751	803.492
ENSMUSG00000001751	2	0.4	0	1381	0	871	12	0	0	0	0	0	0	0	28		100	514.924	100	421.877	103.473	100	100	100	100	100	100	100	128	248.055	100	174.027	100	514.924	100	421.877	103.473	100	100	100	100	100	100	100	128	248.055	100	174.027	514.924
ENSMUSG00000001755	2	0.4	517	0	0	3123	0	0	0	0	0	0	0	204	10		583.439	100	100	1254.1	100	100	100	100	100	100	100	112.278	110	427.508	100	263.754	583.439	100	100	1254.1	100	100	100	100	100	100	100	112.278	110	427.508	100	263.754	1254.1
ENSMUSG00000001761	0	0	0	0	0	0	0	0	0	0	0	0	0	0	25		100	100	100	100	100	100	100	100	100	100	100	100	125	100	100	100	100	100	100	100	100	100	100	100	100	100	100	100	125	100	100	100	100
ENSMUSG00000001763	0	0	0	0	0	0	1	0	0	0	0	0	0	0	30		100	100	100	100	100.289	100	100	100	100	100	100	100	130	100.058	100	100.029	100	100	100	100	100.289	100	100	100	100	100	100	100	130	100.058	100	100.029	100.289
ENSMUSG00000001767	-1	-0.25	72	10	0	6	134	9	0	3972	4	0	0	0	30		167.326	103.005	100	102.217	138.777	109	100	1866.13	101.587	100	100	100	130	122.265	455.343	288.804	167.326	103.005	100	102.217	138.777	109	100	1866.13	101.587	100	100	100	130	122.265	455.343	288.804	167.326
ENSMUSG00000001768	0	0	0	0	0	0	0	0	0	0	0	0	0	0	35		100	100	100	100	100	100	100	100	100	100	100	100	135	100	100	100	100	100	100	100	100	100	100	100	100	100	100	100	135	100	100	100	100
ENSMUSG00000001773	0	0	0	0	0	0	0	0	0	0	0	0	0	0	20		100	100	100	100	100	100	100	100	100	100	100	100	120	100	100	100	100	100	100	100	100	100	100	100	100	100	100	100	120	100	100	100	100
ENSMUSG00000001774	3	0.15	1050	371	0	1424	585	327	68	10	9	0	0	1282	9		1081.84	211.468	100	626.237	269.29	427	113.792	104.446	103.571	100	100	177.157	109	457.767	169.762	313.764	1081.84	211.468	100	626.237	269.29	427	113.792	104.446	103.571	100	100	177.157	109	457.767	169.762	313.764	1081.84
ENSMUSG00000001783	-1	-0.15	305	1337	266	2016	1	1452	0	2568	2237	1996	0	277	22		385.201	501.704	178.607	845.01	100.289	1552	100	1241.85	987.625	299.112	100	116.671	122	402.162	836.117	619.14	385.201	501.704	178.607	845.01	100.289	1552	100	1241.85	987.625	299.112	100	116.671	122	402.162	836.117	619.14	845.01
ENSMUSG00000001785	-1	-0.25	22	4	0	2	12	1444	2	116	7	0	0	677	27		120.572	101.202	100	100.739	103.473	1544	100.406	151.579	102.778	100	100	140.745	127	105.197	399.752	252.475	120.572	101.202	100	100.739	103.473	1544	100.406	151.579	102.778	100	100	140.745	127	105.197	399.752	252.475	120.572
ENSMUSG00000001786	-2	-0.5	0	0	0	0	0	303	124	507	163	0	0	0	34		100	100	100	100	100	403	125.15	325.435	164.677	100	100	100	134	100	223.653	161.826	100	100	100	100	100	403	125.15	325.435	164.677	100	100	100	134	100	223.653	161.826	100
ENSMUSG00000001794	0	0.1	37	1854	2620	0	1491	756	1	3	298	4994	0	0	18		134.598	657.038	874.252	100	531.471	856	100.203	101.334	218.244	598.179	100	100	118	459.472	374.792	417.132	134.598	657.038	874.252	100	531.471	856	100.203	101.334	218.244	598.179	100	100	118	459.472	374.792	417.132	874.252
ENSMUSG00000001802	0	0	0	0	0	0	0	0	0	0	0	0	0	0	21		100	100	100	100	100	100	100	100	100	100	100	100	121	100	100	100	100	100	100	100	100	100	100	100	100	100	100	100	121	100	100	100	100
ENSMUSG00000001804	0	0	0	0	0	0	0	0	0	0	0	0	0	0	42		100	100	100	100	100	100	100	100	100	100	100	100	142	100	100	100	100	100	100	100	100	100	100	100	100	100	100	100	142	100	100	100	100
ENSMUSG00000001815	0	0	0	0	0	0	0	0	0	0	0	0	0	0	25		100	100	100	100	100	100	100	100	100	100	100	100	125	100	100	100	100	100	100	100	100	100	100	100	100	100	100	100	125	100	100	100	100
ENSMUSG00000001819	0	0	0	0	0	0	0	0	0	0	0	0	0	0	12		100	100	100	100	100	100	100	100	100	100	100	100	112	100	100	100	100	100	100	100	100	100	100	100	100	100	100	100	112	100	100	100	100
ENSMUSG00000001823	0	0	0	0	0	0	0	0	0	0	0	0	0	0	9		100	100	100	100	100	100	100	100	100	100	100	100	109	100	100	100	100	100	100	100	100	100	100	100	100	100	100	100	109	100	100	100	100
ENSMUSG00000001827	0	0	0	0	0	0	0	0	0	0	0	0	0	0	24		100	100	100	100	100	100	100	100	100	100	100	100	124	100	100	100	100	100	100	100	100	100	100	100	100	100	100	100	124	100	100	100	100
ENSMUSG00000001829	-1	-0.25	33	0	0	1	0	505	0	10	0	0	0	0	57		130.858	100	100	100.37	100	605	100	104.446	100	100	100	100	157	106.245	201.889	154.067	130.858	100	100	100.37	100	605	100	104.446	100	100	100	100	157	106.245	201.889	154.067	130.858
ENSMUSG00000001833	1	0.25	2185	6258	3891	3563	4460	1389	0	813	3024	1633	0	1582	15		2143.16	1980.23	1249.85	1416.7	1390.65	1489	100	461.496	1299.9	262.901	100	195.212	115	1636.12	722.66	1179.39	2143.16	1980.23	1249.85	1416.7	1390.65	1489	100	461.496	1299.9	262.901	100	195.212	115	1636.12	722.66	1179.39	2143.16
ENSMUSG00000001844	2	0.2	800	0	0	386	0	2	0	11	113	97	0	161	25		848.068	100	100	242.646	100	102	100	104.891	144.838	109.676	100	109.69	125	278.143	112.281	195.212	848.068	100	100	242.646	100	102	100	104.891	144.838	109.676	100	109.69	125	278.143	112.281	195.212	848.068
ENSMUSG00000001847	-1	-0.3	582	18	4	245	73	554	1	31	4	3385	0	0	11		644.22	105.408	101.182	190.539	121.125	654	100.203	113.784	101.587	437.673	100	100	111	232.495	281.449	256.972	644.22	105.408	101.182	190.539	121.125	654	100.203	113.784	101.587	437.673	100	100	111	232.495	281.449	256.972	644.22
ENSMUSG00000001855	1	0.15	1	1741	0	2297	344	48	174	0	990	0	0	0	78		100.935	623.086	100	948.853	199.548	148	135.292	100	492.825	100	100	100	178	394.485	195.223	294.854	100.935	623.086	100	948.853	199.548	148	135.292	100	492.825	100	100	100	178	394.485	195.223	294.854	948.853
ENSMUSG00000001864	0	0	0	0	0	0	0	0	0	0	0	0	0	0	21		100	100	100	100	100	100	100	100	100	100	100	100	121	100	100	100	100	100	100	100	100	100	100	100	100	100	100	100	121	100	100	100	100
ENSMUSG00000001865	0	0	0	0	0	0	0	0	0	0	0	0	0	0	16		100	100	100	100	100	100	100	100	100	100	100	100	116	100	100	100	100	100	100	100	100	100	100	100	100	100	100	100	116	100	100	100	100
ENSMUSG00000001870	0	0	0	0	0	0	0	0	0	0	0	0	0	0	96		100	100	100	100	100	100	100	100	100	100	100	100	196	100	100	100	100	100	100	100	100	100	100	100	100	100	100	100	196	100	100	100	100
ENSMUSG00000001891	0	-0.05	522	0	255	381	0	776	0	16	274	1	0	526	23		588.115	100	175.357	240.798	100	876	100	107.114	208.721	100.1	100	131.657	123	240.854	278.387	259.62	588.115	100	175.357	240.798	100	876	100	107.114	208.721	100.1	100	131.657	123	240.854	278.387	259.62	588.115
ENSMUSG00000001901	0	0	0	0	3	0	0	0	0	0	0	0	0	0	36		100	100	100.887	100	100	100	100	100	100	100	100	100	136	100.177	100	100.089	100	100	100.887	100	100	100	100	100	100	100	100	100	136	100.177	100	100.089	100.887
ENSMUSG00000001909	0	0.15	222	0	307	871	21	1006	4	24	344	0	1	0	39		307.589	100	190.723	421.877	106.077	1106	100.811	110.671	236.497	100	100.067	100	139	225.253	330.796	278.025	307.589	100	190.723	421.877	106.077	1106	100.811	110.671	236.497	100	100.067	100	139	225.253	330.796	278.025	421.877
ENSMUSG00000001910	0	0	54	0	0	0	0	0	0	5	130	0	0	0	16		150.495	100	100	100	100	100	100	102.223	151.583	100	100	100	116	110.099	110.761	110.43	150.495	100	100	100	100	100	100	102.223	151.583	100	100	100	116	110.099	110.761	110.43	150.495
ENSMUSG00000001911	0	0	5	0	0	0	0	0	0	3	0	0	0	0	16		104.675	100	100	100	100	100	100	101.334	100	100	100	100	116	100.935	100.267	100.601	104.675	100	100	100	100	100	100	101.334	100	100	100	100	116	100.935	100.267	100.601	104.675
ENSMUSG00000001918	0	-0.05	670	0	4	0	133	2168	0	43	0	0	0	130	28		726.507	100	101.182	100	138.488	2268	100	119.12	100	100	100	107.824	128	233.235	537.424	385.33	726.507	100	101.182	100	138.488	2268	100	119.12	100	100	100	107.824	128	233.235	537.424	385.33	726.507
ENSMUSG00000001924	0	0.05	3868	3504	0	2467	2646	354	0	5655	791	1218	0	900	61		3716.91	1152.78	100	1011.68	865.71	454	100	2614.47	413.863	221.502	100	154.166	161	1369.42	760.767	1065.09	3716.91	1152.78	100	1011.68	865.71	454	100	2614.47	413.863	221.502	100	154.166	161	1369.42	760.767	1065.09	3716.91
ENSMUSG00000001930	0	0	0	0	0	0	0	0	0	0	0	0	0	0	134		100	100	100	100	100	100	100	100	100	100	100	100	234	100	100	100	100	100	100	100	100	100	100	100	100	100	100	100	234	100	100	100	100
ENSMUSG00000001942	1	0.2	259	0	0	0	0	0	0	0	0	0	0	0	27		342.187	100	100	100	100	100	100	100	100	100	100	100	127	148.437	100	124.219	342.187	100	100	100	100	100	100	100	100	100	100	100	127	148.437	100	124.219	342.187
ENSMUSG00000001943	0	0	0	0	0	0	0	0	0	0	0	0	0	0	8		100	100	100	100	100	100	100	100	100	100	100	100	108	100	100	100	100	100	100	100	100	100	100	100	100	100	100	100	108	100	100	100	100
ENSMUSG00000001946	0	0	0	0	0	0	0	0	0	0	0	0	0	0	24		100	100	100	100	100	100	100	100	100	100	100	100	124	100	100	100	100	100	100	100	100	100	100	100	100	100	100	100	124	100	100	100	100
ENSMUSG00000001948	0	0	0	0	0	0	0	0	0	0	0	0	0	0	4		100	100	100	100	100	100	100	100	100	100	100	100	104	100	100	100	100	100	100	100	100	100	100	100	100	100	100	100	104	100	100	100	100
ENSMUSG00000001962	0	0.2	0	0	783	0	0	0	0	151	339	1	0	0	24		100	100	331.389	100	100	100	100	167.141	234.513	100.1	100	100	124	146.278	140.351	143.314	100	100	331.389	100	100	100	100	167.141	234.513	100.1	100	100	124	146.278	140.351	143.314	331.389
ENSMUSG00000001964	0	0	111	89	0	26	0	7	1	323	21	1	0	20	11		203.794	126.74	100	109.608	100	107	100.203	243.62	108.333	100.1	100	101.204	111	128.029	131.851	129.94	203.794	126.74	100	109.608	100	107	100.203	243.62	108.333	100.1	100	101.204	111	128.029	131.851	129.94	203.794
ENSMUSG00000001983	0	0	75	0	0	108	0	0	0	0	0	0	0	0	4		170.131	100	100	139.911	100	100	100	100	100	100	100	100	104	122.009	100	111.004	170.131	100	100	139.911	100	100	100	100	100	100	100	100	104	122.009	100	111.004	170.131
ENSMUSG00000001985	0	0	0	0	0	0	0	0	0	0	0	0	0	0	69		100	100	100	100	100	100	100	100	100	100	100	100	169	100	100	100	100	100	100	100	100	100	100	100	100	100	100	100	169	100	100	100	100
ENSMUSG00000001986	0	0	0	0	0	0	0	0	0	23	0	0	0	0	78		100	100	100	100	100	100	100	110.227	100	100	100	100	178	100	102.045	101.023	100	100	100	100	100	100	100	110.227	100	100	100	100	178	100	102.045	101.023	100
ENSMUSG00000001988	0	0	0	0	0	0	0	0	0	0	0	0	0	0	18		100	100	100	100	100	100	100	100	100	100	100	100	118	100	100	100	100	100	100	100	100	100	100	100	100	100	100	100	118	100	100	100	100
ENSMUSG00000001995	1	0	143	0	0	0	0	0	0	0	0	0	0	0	53		233.717	100	100	100	100	100	100	100	100	100	100	100	153	126.743	100	113.372	233.717	100	100	100	100	100	100	100	100	100	100	100	153	126.743	100	113.372	233.717
ENSMUSG00000001998	1	0	5	1	0	0	582	0	0	0	5	0	0	0	47		104.675	100.3	100	100	268.421	100	100	100	101.984	100	100	100	147	134.679	100.397	117.538	104.675	100.3	100	100	268.421	100	100	100	101.984	100	100	100	147	134.679	100.397	117.538	268.421
ENSMUSG00000001999	1	0.1	294	647	887	166	734	64	2475	2204	606	449	0	53	12		374.915	294.392	362.123	161.345	312.408	164	601.992	1080	340.456	144.79	100	103.19	112	301.037	466.247	383.642	374.915	294.392	362.123	161.345	312.408	164	601.992	1080	340.456	144.79	100	103.19	112	301.037	466.247	383.642	374.915
ENSMUSG00000002006	0	0	0	0	0	0	0	0	0	0	0	0	0	0	19		100	100	100	100	100	100	100	100	100	100	100	100	119	100	100	100	100	100	100	100	100	100	100	100	100	100	100	100	119	100	100	100	100
ENSMUSG00000002007	0	0	0	0	31	0	0	0	0	0	0	0	0	0	29		100	100	109.161	100	100	100	100	100	100	100	100	100	129	101.832	100	100.916	100	100	109.161	100	100	100	100	100	100	100	100	100	129	101.832	100	100.916	109.161
ENSMUSG00000002010	0	-0.2	327	1515	9497	1048	139	3137	0	4032	653	4734	0	561	30		405.773	555.184	2906.52	487.287	140.224	3237	100	1892.81	359.106	572.243	100	133.764	130	898.997	1232.23	1065.61	405.773	555.184	2906.52	487.287	140.224	3237	100	1892.81	359.106	572.243	100	133.764	130	898.997	1232.23	1065.61	2906.52
ENSMUSG00000002012	0	0	0	0	0	0	0	0	0	0	0	0	0	0	17		100	100	100	100	100	100	100	100	100	100	100	100	117	100	100	100	100	100	100	100	100	100	100	100	100	100	100	100	117	100	100	100	100
ENSMUSG00000002014	0	-0.2	1903	668	781	1549	579	686	2139	677	1462	2200	0	354	19		1879.47	300.702	330.798	672.431	267.553	786	533.843	401.025	680.111	319.462	100	121.305	119	690.19	544.088	617.139	1879.47	300.702	330.798	672.431	267.553	786	533.843	401.025	680.111	319.462	100	121.305	119	690.19	544.088	617.139	1879.47
ENSMUSG00000002015	0	-0.2	1617	1411	1509	3856	121	1408	0	1906	953	2288	0	1199	10		1612.03	523.937	545.934	1524.98	135.015	1508	100	947.494	478.143	328.241	100	172.161	110	868.38	672.376	770.378	1612.03	523.937	545.934	1524.98	135.015	1508	100	947.494	478.143	328.241	100	172.161	110	868.38	672.376	770.378	1612.03
ENSMUSG00000002017	1	0.2	811	1	0	1	56	17	0	113	3	0	0	0	5		858.354	100.3	100	100.37	116.205	117	100	150.245	101.19	100	100	100	105	255.046	113.687	184.367	858.354	100.3	100	100.37	116.205	117	100	150.245	101.19	100	100	100	105	255.046	113.687	184.367	858.354
ENSMUSG00000002020	0	0	0	0	0	0	0	0	0	0	0	0	0	0	89		100	100	100	100	100	100	100	100	100	100	100	100	189	100	100	100	100	100	100	100	100	100	100	100	100	100	100	100	189	100	100	100	100
ENSMUSG00000002028	0	0.05	1546	754	5071	7	1941	1238	3029	1843	76	9497	0	7	97		1545.64	326.541	1598.56	102.587	661.694	1338	714.357	919.481	130.156	1047.38	100	100.421	197	847.005	829.875	838.44	1545.64	326.541	1598.56	102.587	661.694	1338	714.357	919.481	130.156	1047.38	100	100.421	197	847.005	829.875	838.44	1598.56
ENSMUSG00000002031	-2	-0.25	10	0	0	0	196	394	0	0	393	0	0	696	47		109.351	100	100	100	156.719	494	100	100	255.94	100	100	141.888	147	113.214	209.988	161.601	109.351	100	100	100	156.719	494	100	100	255.94	100	100	141.888	147	113.214	209.988	161.601	156.719
ENSMUSG00000002032	0	0	0	0	0	0	0	0	0	0	0	0	0	0	23		100	100	100	100	100	100	100	100	100	100	100	100	123	100	100	100	100	100	100	100	100	100	100	100	100	100	100	100	123	100	100	100	100
ENSMUSG00000002033	0	0	0	0	0	0	0	0	0	0	0	0	0	0	10		100	100	100	100	100	100	100	100	100	100	100	100	110	100	100	100	100	100	100	100	100	100	100	100	100	100	100	100	110	100	100	100	100
ENSMUSG00000002043	0	0	154	2	197	36	130	0	28	0	13	1849	0	25	17		244.003	100.601	158.217	113.304	137.62	100	105.679	100	105.158	284.448	100	101.505	117	150.749	139.057	144.903	244.003	100.601	158.217	113.304	137.62	100	105.679	100	105.158	284.448	100	101.505	117	150.749	139.057	144.903	244.003
ENSMUSG00000002052	-1	-0.05	670	50	0	42	74	535	11116	48	130	0	0	28	75		726.507	115.023	100	115.521	121.414	635	2354.6	121.343	151.583	100	100	101.685	175	235.693	672.506	454.099	726.507	115.023	100	115.521	121.414	635	2354.6	121.343	151.583	100	100	101.685	175	235.693	672.506	454.099	726.507
ENSMUSG00000002055	0	-0.25	144	0	0	0	27	2130	0	10	11	0	0	0	32		234.652	100	100	100	107.813	2230	100	104.446	104.365	100	100	100	132	128.493	527.762	328.128	234.652	100	100	100	107.813	2230	100	104.446	104.365	100	100	100	132	128.493	527.762	328.128	234.652
ENSMUSG00000002057	0	0	0	0	0	0	0	0	0	0	0	0	0	0	26		100	100	100	100	100	100	100	100	100	100	100	100	126	100	100	100	100	100	100	100	100	100	100	100	100	100	100	100	126	100	100	100	100
ENSMUSG00000002058	1	0	165	0	0	0	0	0	0	91	0	0	0	0	15		254.289	100	100	100	100	100	100	140.463	100	100	100	100	115	130.858	108.093	119.475	254.289	100	100	100	100	100	100	140.463	100	100	100	100	115	130.858	108.093	119.475	254.289
ENSMUSG00000002059	0	0	0	0	0	0	0	0	0	0	0	0	0	0	15		100	100	100	100	100	100	100	100	100	100	100	100	115	100	100	100	100	100	100	100	100	100	100	100	100	100	100	100	115	100	100	100	100
ENSMUSG00000002064	0	0.4	7	773	224	570	0	0	2673	0	37	1484	0	0	6		106.546	332.249	166.196	310.643	100	100	642.151	100	114.681	248.037	100	100	106	203.127	240.974	222.05	106.546	332.249	166.196	310.643	100	100	642.151	100	114.681	248.037	100	100	106	203.127	240.974	222.05	332.249
ENSMUSG00000002068	2	0	0	0	5	272	506	0	0	7	0	0	0	0	21		100	100	101.478	200.517	246.428	100	100	103.113	100	100	100	100	121	149.685	100.623	125.154	100	100	101.478	200.517	246.428	100	100	103.113	100	100	100	100	121	149.685	100.623	125.154	246.428
ENSMUSG00000002076	0	0	0	0	0	0	0	0	0	0	0	0	0	0	22		100	100	100	100	100	100	100	100	100	100	100	100	122	100	100	100	100	100	100	100	100	100	100	100	100	100	100	100	122	100	100	100	100
ENSMUSG00000002083	0	0	0	23	0	0	0	0	0	0	0	12	0	0	3		100	106.91	100	100	100	100	100	100	100	101.197	100	100	103	101.382	100.239	100.811	100	106.91	100	100	100	100	100	100	100	101.197	100	100	103	101.382	100.239	100.811	106.91
ENSMUSG00000002100	0	0	0	0	0	0	0	0	0	0	0	0	0	0	53		100	100	100	100	100	100	100	100	100	100	100	100	153	100	100	100	100	100	100	100	100	100	100	100	100	100	100	100	153	100	100	100	100
ENSMUSG00000002102	0	-0.35	1513	0	410	2738	152	878	0	3255	6217	728	0	1815	18		1514.78	100	221.162	1111.82	143.986	978	100	1547.32	2566.86	172.622	100	209.235	118	618.351	1072.96	845.656	1514.78	100	221.162	1111.82	143.986	978	100	1547.32	2566.86	172.622	100	209.235	118	618.351	1072.96	845.656	1514.78
ENSMUSG00000002103	-1	0	0	0	0	0	5	0	0	0	375	0	0	0	38		100	100	100	100	101.447	100	100	100	248.797	100	100	100	138	100.289	129.759	115.024	100	100	100	100	101.447	100	100	100	248.797	100	100	100	138	100.289	129.759	115.024	101.447
ENSMUSG00000002104	0	0	0	0	0	0	0	0	0	0	0	0	0	0	10		100	100	100	100	100	100	100	100	100	100	100	100	110	100	100	100	100	100	100	100	100	100	100	100	100	100	100	100	110	100	100	100	100
ENSMUSG00000002105	0	0	0	0	0	0	0	0	0	0	0	0	0	0	31		100	100	100	100	100	100	100	100	100	100	100	100	131	100	100	100	100	100	100	100	100	100	100	100	100	100	100	100	131	100	100	100	100
ENSMUSG00000002107	1	0.05	1835	6058	367	1621	4662	4516	946	1510	1399	4	0	533	67		1815.88	1920.14	208.454	699.038	1449.11	4616	291.872	771.414	655.113	100.399	100	132.078	167	1218.52	1286.96	1252.74	1815.88	1920.14	208.454	699.038	1449.11	4616	291.872	771.414	655.113	100.399	100	132.078	167	1218.52	1286.96	1252.74	1920.14
ENSMUSG00000002108	0	0	0	0	0	0	0	0	0	0	0	0	0	0	15		100	100	100	100	100	100	100	100	100	100	100	100	115	100	100	100	100	100	100	100	100	100	100	100	100	100	100	100	115	100	100	100	100
ENSMUSG00000002109	0	0	0	0	0	0	0	0	0	160	150	0	0	0	7		100	100	100	100	100	100	100	171.143	159.519	100	100	100	107	100	126.132	113.066	100	100	100	100	100	100	100	171.143	159.519	100	100	100	107	100	126.132	113.066	100
ENSMUSG00000002111	0	0	15	0	0	31	0	0	8	22	0	0	0	0	27		114.026	100	100	111.456	100	100	101.623	109.782	100	100	100	100	127	105.096	102.281	103.689	114.026	100	100	111.456	100	100	101.623	109.782	100	100	100	100	127	105.096	102.281	103.689	114.026
ENSMUSG00000002129	-1	-0.05	41	831	0	80	148	156	2	534	144	3	0	281	43		138.339	349.675	100	129.564	142.829	256	100.406	337.44	157.138	100.299	100	116.912	143	172.081	190.257	181.169	138.339	349.675	100	129.564	142.829	256	100.406	337.44	157.138	100.299	100	116.912	143	172.081	190.257	181.169	349.675
ENSMUSG00000002147	1	0.15	1647	1316	0	0	0	0	5	0	1563	0	0	0	21		1640.09	495.394	100	100	100	100	101.014	100	720.187	100	100	100	121	487.096	224.24	355.668	1640.09	495.394	100	100	100	100	101.014	100	720.187	100	100	100	121	487.096	224.24	355.668	1640.09
ENSMUSG00000002190	0	0	0	0	0	0	0	0	0	0	0	0	0	0	17		100	100	100	100	100	100	100	100	100	100	100	100	117	100	100	100	100	100	100	100	100	100	100	100	100	100	100	100	117	100	100	100	100
ENSMUSG00000002204	-1	-0.6	972	1	1	491	2305	1805	212	2793	1770	3092	0	1	9		1008.9	100.3	100.296	281.448	767.03	1905	142.999	1341.89	802.323	408.444	100	100.06	109	451.595	920.132	685.864	1008.9	100.3	100.296	281.448	767.03	1905	142.999	1341.89	802.323	408.444	100	100.06	109	451.595	920.132	685.864	1008.9
ENSMUSG00000002205	0	0	0	0	0	0	1	0	0	0	148	0	0	0	31		100	100	100	100	100.289	100	100	100	158.725	100	100	100	131	100.058	111.745	105.901	100	100	100	100	100.289	100	100	100	158.725	100	100	100	131	100.058	111.745	105.901	100.289
ENSMUSG00000002210	0	0	0	0	0	0	0	0	1	0	0	0	0	0	18		100	100	100	100	100	100	100.203	100	100	100	100	100	118	100	100.041	100.02	100	100	100	100	100	100	100.203	100	100	100	100	100	118	100	100.041	100.02	100
ENSMUSG00000002221	-1	-0.3	0	0	0	1632	3	0	0	1221	746	0	0	0	44		100	100	100	703.103	100.868	100	100	642.912	396.007	100	100	100	144	220.794	267.784	244.289	100	100	100	703.103	100.868	100	100	642.912	396.007	100	100	100	144	220.794	267.784	244.289	703.103
ENSMUSG00000002222	0	0.2	1	1868	0	0	0	0	1374	0	0	0	0	0	50		100.935	661.244	100	100	100	100	378.682	100	100	100	100	100	150	212.436	155.736	184.086	100.935	661.244	100	100	100	100	378.682	100	100	100	100	100	150	212.436	155.736	184.086	661.244
ENSMUSG00000002227	0	0	0	0	0	0	0	0	0	0	0	0	0	0	38		100	100	100	100	100	100	100	100	100	100	100	100	138	100	100	100	100	100	100	100	100	100	100	100	100	100	100	100	138	100	100	100	100
ENSMUSG00000002228	0	0	0	0	0	0	0	0	0	0	0	0	0	0	10		100	100	100	100	100	100	100	100	100	100	100	100	110	100	100	100	100	100	100	100	100	100	100	100	100	100	100	100	110	100	100	100	100
ENSMUSG00000002233	0	0	0	0	0	0	0	0	0	0	0	0	0	0	8		100	100	100	100	100	100	100	100	100	100	100	100	108	100	100	100	100	100	100	100	100	100	100	100	100	100	100	100	108	100	100	100	100
ENSMUSG00000002240	0	0	0	0	0	0	0	0	0	0	0	0	0	0	9		100	100	100	100	100	100	100	100	100	100	100	100	109	100	100	100	100	100	100	100	100	100	100	100	100	100	100	100	109	100	100	100	100
ENSMUSG00000002249	0	0	0	0	0	0	0	0	0	0	0	0	0	0	19		100	100	100	100	100	100	100	100	100	100	100	100	119	100	100	100	100	100	100	100	100	100	100	100	100	100	100	100	119	100	100	100	100
ENSMUSG00000002250	0	0	59	0	0	0	20	10	0	0	3	0	0	0	37		155.17	100	100	100	105.788	110	100	100	101.19	100	100	100	137	112.192	102.238	107.215	155.17	100	100	100	105.788	110	100	100	101.19	100	100	100	137	112.192	102.238	107.215	155.17
ENSMUSG00000002257	0	0	17	0	0	0	0	0	0	0	0	0	0	0	7		115.896	100	100	100	100	100	100	100	100	100	100	100	107	103.179	100	101.59	115.896	100	100	100	100	100	100	100	100	100	100	100	107	103.179	100	101.59	115.896
ENSMUSG00000002265	0	0	0	0	0	0	0	0	0	0	0	0	0	0	70		100	100	100	100	100	100	100	100	100	100	100	100	170	100	100	100	100	100	100	100	100	100	100	100	100	100	100	100	170	100	100	100	100
ENSMUSG00000002266	0	0	0	0	0	0	0	0	0	0	0	0	0	0	30		100	100	100	100	100	100	100	100	100	100	100	100	130	100	100	100	100	100	100	100	100	100	100	100	100	100	100	100	130	100	100	100	100
ENSMUSG00000002274	0	0	0	0	0	0	0	0	0	0	0	0	0	0	0		100	100	100	100	100	100	100	100	100	100	100	100	100	100	100	100	100	100	100	100	100	100	100	100	100	100	100	100	100	100	100	100	100
ENSMUSG00000002279	0	0	71	0	0	0	0	28	0	0	0	0	0	0	96		166.391	100	100	100	100	128	100	100	100	100	100	100	196	113.278	105.6	109.439	166.391	100	100	100	100	128	100	100	100	100	100	100	196	113.278	105.6	109.439	166.391
ENSMUSG00000002280	1	0	179	1	0	0	0	18	0	0	0	12	0	0	15		267.38	100.3	100	100	100	118	100	100	100	101.197	100	100	115	133.536	103.839	118.688	267.38	100.3	100	100	100	118	100	100	100	101.197	100	100	115	133.536	103.839	118.688	267.38
ENSMUSG00000002289	0	0	0	0	0	0	0	16	0	0	0	0	0	0	19		100	100	100	100	100	116	100	100	100	100	100	100	119	100	103.2	101.6	100	100	100	100	100	116	100	100	100	100	100	100	119	100	103.2	101.6	100
ENSMUSG00000002290	0	0	17	24	0	29	26	43	0	14	22	14	0	12	4		115.896	107.211	100	110.717	107.524	143	100	106.225	108.729	101.397	100	100.722	104	108.27	111.87	110.07	115.896	107.211	100	110.717	107.524	143	100	106.225	108.729	101.397	100	100.722	104	108.27	111.87	110.07	115.896
ENSMUSG00000002297	0	-0.35	120	0	0	1085	1554	510	0	1634	2021	0	0	0	51		212.21	100	100	500.96	549.703	610	100	826.55	901.918	100	100	100	151	292.575	507.694	400.134	212.21	100	100	500.96	549.703	610	100	826.55	901.918	100	100	100	151	292.575	507.694	400.134	549.703
ENSMUSG00000002307	-1	-0.25	0	169	0	94	17	0	0	6	1834	0	0	20	20		100	150.776	100	134.738	104.92	100	100	102.668	827.718	100	100	101.204	120	118.087	246.077	182.082	100	150.776	100	134.738	104.92	100	100	102.668	827.718	100	100	101.204	120	118.087	246.077	182.082	150.776
ENSMUSG00000002308	0	0	0	0	0	0	0	0	0	0	0	0	0	0	24		100	100	100	100	100	100	100	100	100	100	100	100	124	100	100	100	100	100	100	100	100	100	100	100	100	100	100	100	124	100	100	100	100
ENSMUSG00000002319	1	-0.05	2	479	0	3303	0	2208	0	150	0	0	0	333	40		101.87	243.916	100	1320.62	100	2308	100	166.697	100	100	100	120.041	140	373.281	554.939	464.11	101.87	243.916	100	1320.62	100	2308	100	166.697	100	100	100	120.041	140	373.281	554.939	464.11	1320.62
ENSMUSG00000002320	0	-0.05	7	1262	0	88	148	463	0	0	0	0	0	0	11		106.546	479.17	100	132.52	142.829	563	100	100	100	100	100	100	111	192.213	192.6	192.406	106.546	479.17	100	132.52	142.829	563	100	100	100	100	100	100	111	192.213	192.6	192.406	479.17
ENSMUSG00000002324	0	0	0	0	0	0	1	0	0	0	0	0	0	0	22		100	100	100	100	100.289	100	100	100	100	100	100	100	122	100.058	100	100.029	100	100	100	100	100.289	100	100	100	100	100	100	100	122	100.058	100	100.029	100.289
ENSMUSG00000002325	0	0.2	0	0	1488	0	1	0	0	5	0	1268	0	0	41		100	100	539.728	100	100.289	100	100	102.223	100	226.49	100	100	141	188.003	125.743	156.873	100	100	539.728	100	100.289	100	100	102.223	100	226.49	100	100	141	188.003	125.743	156.873	539.728
ENSMUSG00000002326	-1	0	1	0	306	12	0	147	0	0	45	0	0	0	15		100.935	100	190.428	104.435	100	247	100	100	117.856	100	100	100	115	119.16	132.971	126.065	100.935	100	190.428	104.435	100	247	100	100	117.856	100	100	100	115	119.16	132.971	126.065	190.428
ENSMUSG00000002329	0	0.15	353	0	10	574	334	303	0	309	208	0	0	13	7		430.085	100	102.955	312.121	196.654	403	100	237.395	182.533	100	100	100.782	107	228.363	204.586	216.474	430.085	100	102.955	312.121	196.654	403	100	237.395	182.533	100	100	100.782	107	228.363	204.586	216.474	430.085
ENSMUSG00000002332	-1	-0.3	743	0	0	0	0	734	0	0	1965	1	0	0	19		794.769	100	100	100	100	834	100	100	879.698	100.1	100	100	119	238.954	402.759	320.857	794.769	100	100	100	100	834	100	100	879.698	100.1	100	100	119	238.954	402.759	320.857	794.769
ENSMUSG00000002341	0	0	0	0	0	0	0	0	0	0	0	0	0	0	52		100	100	100	100	100	100	100	100	100	100	100	100	152	100	100	100	100	100	100	100	100	100	100	100	100	100	100	100	152	100	100	100	100
ENSMUSG00000002342	2	0.4	840	922	66	0	164	1	0	2	1	0	0	265	21		885.472	377.016	119.504	100	147.459	101	100	100.889	100.397	100	100	115.949	121	325.89	100.457	213.174	885.472	377.016	119.504	100	147.459	101	100	100.889	100.397	100	100	115.949	121	325.89	100.457	213.174	885.472
ENSMUSG00000002343	1	0.2	152	0	0	0	2022	0	0	339	0	0	0	21	21		242.133	100	100	100	685.134	100	100	250.735	100	100	100	101.264	121	245.453	130.147	187.8	242.133	100	100	100	685.134	100	100	250.735	100	100	100	101.264	121	245.453	130.147	187.8	685.134
ENSMUSG00000002345	-1	-0.05	530	205	0	0	107	214	0	79	270	80	0	0	17		595.595	161.593	100	100	130.964	314	100	135.127	207.134	107.98	100	100	117	217.63	172.848	195.239	595.595	161.593	100	100	130.964	314	100	135.127	207.134	107.98	100	100	117	217.63	172.848	195.239	595.595
ENSMUSG00000002346	0	0	0	0	0	0	0	0	0	0	0	2	0	1	38		100	100	100	100	100	100	100	100	100	100.2	100	100.06	138	100	100.04	100.02	100	100	100	100	100	100	100	100	100	100.2	100	100.06	138	100	100.04	100.02	100
ENSMUSG00000002365	-1	-0.25	33	0	0	4	0	384	0	0	0	63	0	65	16		130.858	100	100	101.478	100	484	100	100	100	106.285	100	103.912	116	106.467	178.057	142.262	130.858	100	100	101.478	100	484	100	100	100	106.285	100	103.912	116	106.467	178.057	142.262	130.858
ENSMUSG00000002372	-1	0.15	801	0	0	1146	1	155	942	2057	0	0	0	199	35		849.003	100	100	523.503	100.289	255	291.061	1014.63	100	100	100	111.977	135	334.559	352.139	343.349	849.003	100	100	523.503	100.289	255	291.061	1014.63	100	100	100	111.977	135	334.559	352.139	343.349	849.003
ENSMUSG00000002379	0	-0.55	509	656	337	491	589	504	0	741	1144	1340	0	285	17		575.959	297.096	199.589	281.448	270.447	604	100	429.482	553.931	233.672	100	117.153	117	324.908	384.217	354.562	575.959	297.096	199.589	281.448	270.447	604	100	429.482	553.931	233.672	100	117.153	117	324.908	384.217	354.562	575.959
ENSMUSG00000002384	0	0	0	0	0	0	0	0	0	0	0	0	0	0	33		100	100	100	100	100	100	100	100	100	100	100	100	133	100	100	100	100	100	100	100	100	100	100	100	100	100	100	100	133	100	100	100	100
ENSMUSG00000002393	0	0	0	0	0	0	0	0	0	0	0	0	0	0	4		100	100	100	100	100	100	100	100	100	100	100	100	104	100	100	100	100	100	100	100	100	100	100	100	100	100	100	100	104	100	100	100	100
ENSMUSG00000002395	-2	-0.15	33	1095	3	1693	833	395	1895	1121	701	1915	0	87	9		130.858	428.995	100.887	725.646	341.057	495	484.353	598.447	378.152	291.032	100	105.236	109	345.488	449.397	397.443	130.858	428.995	100.887	725.646	341.057	495	484.353	598.447	378.152	291.032	100	105.236	109	345.488	449.397	397.443	725.646
ENSMUSG00000002396	0	0	40	0	0	0	0	0	0	0	131	0	0	0	25		137.403	100	100	100	100	100	100	100	151.98	100	100	100	125	107.481	110.396	108.938	137.403	100	100	100	100	100	100	100	151.98	100	100	100	125	107.481	110.396	108.938	137.403
ENSMUSG00000002409	0	0	0	0	0	0	0	0	0	0	0	0	0	0	19		100	100	100	100	100	100	100	100	100	100	100	100	119	100	100	100	100	100	100	100	100	100	100	100	100	100	100	100	119	100	100	100	100
ENSMUSG00000002413	2	0.55	846	865	0	949	1827	1952	0	89	291	1	0	0	55		891.082	359.891	100	450.702	628.704	2052	100	139.573	215.467	100.1	100	100	155	486.076	521.428	503.752	891.082	359.891	100	450.702	628.704	2052	100	139.573	215.467	100.1	100	100	155	486.076	521.428	503.752	891.082
ENSMUSG00000002416	0	0	27	29	0	30	48	13	2	12	18	0	0	14	30		125.247	108.713	100	111.086	113.89	113	100.406	105.336	107.142	100	100	100.843	130	111.787	105.177	108.482	125.247	108.713	100	111.086	113.89	113	100.406	105.336	107.142	100	100	100.843	130	111.787	105.177	108.482	125.247
ENSMUSG00000002428	0	-0.3	153	0	0	0	1934	10	0	4033	1223	0	0	0	47		243.068	100	100	100	659.668	110	100	1893.25	585.277	100	100	100	147	240.547	557.706	399.127	243.068	100	100	100	659.668	110	100	1893.25	585.277	100	100	100	147	240.547	557.706	399.127	659.668
ENSMUSG00000002455	1	-0.05	403	0	82	56	555	24	0	2	1198	16	0	694	35		476.839	100	124.232	120.695	260.608	124	100	100.889	575.358	101.596	100	141.768	135	216.475	200.369	208.422	476.839	100	124.232	120.695	260.608	124	100	100.889	575.358	101.596	100	141.768	135	216.475	200.369	208.422	476.839
ENSMUSG00000002458	0	-0.1	1138	3	366	2212	242	499	1917	1357	171	0	0	14	15		1164.13	100.901	208.159	917.442	170.031	599	488.816	703.383	167.852	100	100	100.843	115	512.132	411.81	461.971	1164.13	100.901	208.159	917.442	170.031	599	488.816	703.383	167.852	100	100	100.843	115	512.132	411.81	461.971	1164.13
ENSMUSG00000002459	0	0	0	0	0	0	0	0	0	0	0	0	0	0	34		100	100	100	100	100	100	100	100	100	100	100	100	134	100	100	100	100	100	100	100	100	100	100	100	100	100	100	100	134	100	100	100	100
ENSMUSG00000002475	0	0	0	0	0	0	0	0	0	0	0	0	0	0	20		100	100	100	100	100	100	100	100	100	100	100	100	120	100	100	100	100	100	100	100	100	100	100	100	100	100	100	100	120	100	100	100	100
ENSMUSG00000002477	-1	-0.35	713	326	66	1701	104	1095	0	1010	773	86	0	389	12		766.716	197.947	119.504	728.602	130.096	1195	100	549.092	406.721	108.579	100	123.412	112	388.573	471.878	430.226	766.716	197.947	119.504	728.602	130.096	1195	100	549.092	406.721	108.579	100	123.412	112	388.573	471.878	430.226	766.716
ENSMUSG00000002486	0	0	0	0	0	0	27	0	0	5	0	447	0	0	31		100	100	100	100	107.813	100	100	102.223	100	144.591	100	100	131	101.563	109.363	105.463	100	100	100	100	107.813	100	100	102.223	100	144.591	100	100	131	101.563	109.363	105.463	107.813
ENSMUSG00000002489	-1	0	0	0	0	0	0	0	0	247	14	0	0	0	70		100	100	100	100	100	100	100	209.827	105.555	100	100	100	170	100	123.076	111.538	100	100	100	100	100	100	100	209.827	105.555	100	100	100	170	100	123.076	111.538	100
ENSMUSG00000002496	1	0	182	0	0	102	0	0	0	0	0	0	0	0	72		270.186	100	100	137.694	100	100	100	100	100	100	100	100	172	141.576	100	120.788	270.186	100	100	137.694	100	100	100	100	100	100	100	100	172	141.576	100	120.788	270.186
ENSMUSG00000002500	0	0	0	0	0	0	0	0	0	0	0	0	0	0	24		100	100	100	100	100	100	100	100	100	100	100	100	124	100	100	100	100	100	100	100	100	100	100	100	100	100	100	100	124	100	100	100	100
ENSMUSG00000002504	0	0	0	0	0	0	0	0	0	0	0	0	0	0	20		100	100	100	100	100	100	100	100	100	100	100	100	120	100	100	100	100	100	100	100	100	100	100	100	100	100	100	100	120	100	100	100	100
ENSMUSG00000002524	1	0.05	738	2150	0	664	2011	2291	0	1642	3976	0	0	133	13		790.093	745.971	100	345.38	681.951	2391	100	830.107	1677.65	100	100	108.005	113	532.679	1019.75	776.215	790.093	745.971	100	345.38	681.951	2391	100	830.107	1677.65	100	100	108.005	113	532.679	1019.75	776.215	790.093
ENSMUSG00000002546	0	0	1	0	0	1	0	41	0	0	0	0	0	0	34		100.935	100	100	100.37	100	141	100	100	100	100	100	100	134	100.261	108.2	104.23	100.935	100	100	100.37	100	141	100	100	100	100	100	100	134	100.261	108.2	104.23	100.935
ENSMUSG00000002550	0	-0.05	482	89	0	29	0	525	0	1	6	0	0	1	15		550.711	126.74	100	110.717	100	625	100	100.445	102.381	100	100	100.06	115	197.634	205.565	201.599	550.711	126.74	100	110.717	100	625	100	100.445	102.381	100	100	100.06	115	197.634	205.565	201.599	550.711
ENSMUSG00000002565	1	0.2	582	0	0	0	0	0	0	0	0	0	0	0	25		644.22	100	100	100	100	100	100	100	100	100	100	100	125	208.844	100	154.422	644.22	100	100	100	100	100	100	100	100	100	100	100	125	208.844	100	154.422	644.22
ENSMUSG00000002578	0	0	0	0	0	0	0	0	0	0	0	0	0	0	32		100	100	100	100	100	100	100	100	100	100	100	100	132	100	100	100	100	100	100	100	100	100	100	100	100	100	100	100	132	100	100	100	100
ENSMUSG00000002580	-1	0	100	140	21	0	195	117	0	53	119	6	0	104	1		193.509	142.063	106.206	100	156.43	217	100	123.566	147.218	100.599	100	106.259	101	139.641	137.677	138.659	193.509	142.063	106.206	100	156.43	217	100	123.566	147.218	100.599	100	106.259	101	139.641	137.677	138.659	193.509
ENSMUSG00000002588	0	0	0	0	0	0	0	0	0	0	0	0	0	0	24		100	100	100	100	100	100	100	100	100	100	100	100	124	100	100	100	100	100	100	100	100	100	100	100	100	100	100	100	124	100	100	100	100
ENSMUSG00000002602	0	0	0	0	0	0	0	0	0	0	0	0	0	0	36		100	100	100	100	100	100	100	100	100	100	100	100	136	100	100	100	100	100	100	100	100	100	100	100	100	100	100	100	136	100	100	100	100
ENSMUSG00000002603	0	0	1	0	0	0	0	0	0	1	10	0	0	0	9		100.935	100	100	100	100	100	100	100.445	103.968	100	100	100	109	100.187	100.883	100.535	100.935	100	100	100	100	100	100	100.445	103.968	100	100	100	109	100.187	100.883	100.535	100.935
ENSMUSG00000002608	1	-0.05	4	845	0	40	658	83	0	16	1212	1	0	0	29		103.74	353.882	100	114.782	290.415	183	100	107.114	580.913	100.1	100	100	129	192.564	214.225	203.395	103.74	353.882	100	114.782	290.415	183	100	107.114	580.913	100.1	100	100	129	192.564	214.225	203.395	353.882
ENSMUSG00000002617	-1	-0.25	0	0	0	0	0	444	0	0	0	0	0	0	30		100	100	100	100	100	544	100	100	100	100	100	100	130	100	188.8	144.4	100	100	100	100	100	544	100	100	100	100	100	100	130	100	188.8	144.4	100
ENSMUSG00000002625	-1	-0.25	64	42	0	71	2	591	3	2	0	2	0	0	14		159.845	112.619	100	126.238	100.579	691	100.608	100.889	100	100.2	100	100	114	119.856	218.539	169.198	159.845	112.619	100	126.238	100.579	691	100.608	100.889	100	100.2	100	100	114	119.856	218.539	169.198	159.845
ENSMUSG00000002633	0	0	0	0	0	0	0	0	0	0	0	0	0	0	8		100	100	100	100	100	100	100	100	100	100	100	100	108	100	100	100	100	100	100	100	100	100	100	100	100	100	100	100	108	100	100	100	100
ENSMUSG00000002635	2	0.2	379	14	0	438	293	16	0	0	0	0	0	125	9		454.397	104.206	100	261.862	184.789	116	100	100	100	100	100	107.523	109	221.051	103.2	162.126	454.397	104.206	100	261.862	184.789	116	100	100	100	100	100	107.523	109	221.051	103.2	162.126	454.397
ENSMUSG00000002658	-3	-0.75	188	78	0	9	0	245	0	938	492	7087	0	306	25		275.796	123.435	100	103.326	100	345	100	517.077	295.222	806.968	100	118.416	125	140.511	412.853	276.682	275.796	123.435	100	103.326	100	345	100	517.077	295.222	806.968	100	118.416	125	140.511	412.853	276.682	275.796
ENSMUSG00000002660	-1	-0.05	263	82	0	390	37	491	551	307	39	0	0	489	11		345.927	124.637	100	244.124	110.707	591	211.757	236.506	115.475	100	100	129.43	111	185.079	250.948	218.013	345.927	124.637	100	244.124	110.707	591	211.757	236.506	115.475	100	100	129.43	111	185.079	250.948	218.013	345.927
ENSMUSG00000002661	0	0	58	0	0	484	0	155	0	0	0	0	0	92	6		154.235	100	100	278.862	100	255	100	100	100	100	100	105.537	106	146.619	131	138.81	154.235	100	100	278.862	100	255	100	100	100	100	100	105.537	106	146.619	131	138.81	278.862
ENSMUSG00000002664	0	0	0	0	0	0	0	0	0	0	0	0	0	0	1		100	100	100	100	100	100	100	100	100	100	100	100	101	100	100	100	100	100	100	100	100	100	100	100	100	100	100	100	101	100	100	100	100
ENSMUSG00000002668	1	0.2	0	62	0	0	1094	0	0	1	0	0	0	0	21		100	118.628	100	100	416.586	100	100	100.445	100	100	100	100	121	167.043	100.089	133.566	100	118.628	100	100	416.586	100	100	100.445	100	100	100	100	121	167.043	100.089	133.566	416.586
ENSMUSG00000002679	1	0	139	53	0	138	187	55	0	44	16	0	0	110	11		229.977	115.924	100	150.998	154.115	155	100	119.564	106.349	100	100	106.62	111	150.203	116.183	133.193	229.977	115.924	100	150.998	154.115	155	100	119.564	106.349	100	100	106.62	111	150.203	116.183	133.193	229.977
ENSMUSG00000002688	0	0	0	0	0	0	0	0	0	0	0	0	0	0	33		100	100	100	100	100	100	100	100	100	100	100	100	133	100	100	100	100	100	100	100	100	100	100	100	100	100	100	100	133	100	100	100	100
ENSMUSG00000002699	0	0	0	0	0	0	0	0	0	0	0	0	0	0	28		100	100	100	100	100	100	100	100	100	100	100	100	128	100	100	100	100	100	100	100	100	100	100	100	100	100	100	100	128	100	100	100	100
ENSMUSG00000002718	0	-0.15	3150	4198	0	0	4116	4752	0	3811	8117	0	0	579	25		3045.52	1361.3	100	100	1291.1	4852	100	1794.54	3320.77	100	100	134.847	125	1179.58	2033.46	1606.52	3045.52	1361.3	100	100	1291.1	4852	100	1794.54	3320.77	100	100	134.847	125	1179.58	2033.46	1606.52	3045.52
ENSMUSG00000002728	1	-0.1	366	1315	0	509	7	713	0	27	912	0	0	0	16		442.241	495.094	100	288.1	102.026	813	100	112.005	461.875	100	100	100	116	285.492	317.376	301.434	442.241	495.094	100	288.1	102.026	813	100	112.005	461.875	100	100	100	116	285.492	317.376	301.434	495.094
ENSMUSG00000002731	0	0	0	0	0	0	0	0	0	0	0	0	0	0	21		100	100	100	100	100	100	100	100	100	100	100	100	121	100	100	100	100	100	100	100	100	100	100	100	100	100	100	100	121	100	100	100	100
ENSMUSG00000002732	0	0	0	1	0	0	0	0	0	0	3	0	0	0	16		100	100.3	100	100	100	100	100	100	101.19	100	100	100	116	100.06	100.238	100.149	100	100.3	100	100	100	100	100	100	101.19	100	100	100	116	100.06	100.238	100.149	100.3
ENSMUSG00000002733	0	0	0	0	0	0	0	26	0	0	5	0	0	0	18		100	100	100	100	100	126	100	100	101.984	100	100	100	118	100	105.597	102.798	100	100	100	100	100	126	100	100	101.984	100	100	100	118	100	105.597	102.798	100
ENSMUSG00000002741	2	0.2	144	0	0	970	62	70	0	2	0	0	0	0	27		234.652	100	100	458.462	117.942	170	100	100.889	100	100	100	100	127	202.211	114.178	158.195	234.652	100	100	458.462	117.942	170	100	100.889	100	100	100	100	127	202.211	114.178	158.195	458.462
ENSMUSG00000002748	-1	-0.35	2801	0	199	1389	328	1093	76	603	1506	0	1	517	68		2719.17	100	158.808	613.303	194.918	1193	115.415	368.121	697.57	100	100.067	131.115	168	757.241	494.821	626.031	2719.17	100	158.808	613.303	194.918	1193	115.415	368.121	697.57	100	100.067	131.115	168	757.241	494.821	626.031	2719.17
ENSMUSG00000002763	0	0	0	0	0	0	0	0	0	0	0	0	0	0	27		100	100	100	100	100	100	100	100	100	100	100	100	127	100	100	100	100	100	100	100	100	100	100	100	100	100	100	100	127	100	100	100	100
ENSMUSG00000002767	-1	-0.3	634	0	0	112	1	83	0	1348	578	0	0	472	15		692.844	100	100	141.389	100.289	183	100	699.382	329.346	100	100	128.407	115	226.905	282.346	254.625	692.844	100	100	141.389	100.289	183	100	699.382	329.346	100	100	128.407	115	226.905	282.346	254.625	692.844
ENSMUSG00000002768	-1	-0.05	16	0	82	1197	0	58	0	485	430	666	0	23	1		114.961	100	124.232	542.35	100	158	100	315.653	270.621	166.437	100	101.384	101	196.309	202.142	199.225	114.961	100	124.232	542.35	100	158	100	315.653	270.621	166.437	100	101.384	101	196.309	202.142	199.225	542.35
ENSMUSG00000002769	0	0	3	0	0	0	0	0	0	0	0	11	0	0	18		102.805	100	100	100	100	100	100	100	100	101.097	100	100	118	100.561	100.219	100.39	102.805	100	100	100	100	100	100	100	100	101.097	100	100	118	100.561	100.219	100.39	102.805
ENSMUSG00000002771	0	0	0	0	0	0	0	0	0	0	0	0	0	0	27		100	100	100	100	100	100	100	100	100	100	100	100	127	100	100	100	100	100	100	100	100	100	100	100	100	100	100	100	127	100	100	100	100
ENSMUSG00000002778	0	0	5	0	0	0	0	54	1	1	1	0	0	0	3		104.675	100	100	100	100	154	100.203	100.445	100.397	100	100	100	103	100.935	111.009	105.972	104.675	100	100	100	100	154	100.203	100.445	100.397	100	100	100	103	100.935	111.009	105.972	104.675
ENSMUSG00000002781	0	0	0	0	0	0	0	0	0	0	0	0	0	0	36		100	100	100	100	100	100	100	100	100	100	100	100	136	100	100	100	100	100	100	100	100	100	100	100	100	100	100	100	136	100	100	100	100
ENSMUSG00000002791	0	0	0	0	0	0	0	0	0	0	0	0	0	0	30		100	100	100	100	100	100	100	100	100	100	100	100	130	100	100	100	100	100	100	100	100	100	100	100	100	100	100	100	130	100	100	100	100
ENSMUSG00000002797	0	0	2	0	0	0	0	0	0	3	0	0	0	28	21		101.87	100	100	100	100	100	100	101.334	100	100	100	101.685	121	100.374	100.267	100.32	101.87	100	100	100	100	100	100	101.334	100	100	100	101.685	121	100.374	100.267	100.32	101.87
ENSMUSG00000002799	0	0	0	0	0	0	16	0	0	0	0	0	0	0	25		100	100	100	100	104.63	100	100	100	100	100	100	100	125	100.926	100	100.463	100	100	100	100	104.63	100	100	100	100	100	100	100	125	100.926	100	100.463	104.63
ENSMUSG00000002803	0	0	0	0	0	0	0	0	0	0	0	0	0	0	11		100	100	100	100	100	100	100	100	100	100	100	100	111	100	100	100	100	100	100	100	100	100	100	100	100	100	100	100	111	100	100	100	100
ENSMUSG00000002804	0	-0.05	258	0	0	15	221	0	0	2	525	0	0	137	4		341.252	100	100	105.543	163.954	100	100	100.889	308.316	100	100	108.245	104	162.15	141.841	151.995	341.252	100	100	105.543	163.954	100	100	100.889	308.316	100	100	108.245	104	162.15	141.841	151.995	341.252
ENSMUSG00000002808	0	0	0	0	0	0	0	0	0	0	0	0	0	0	16		100	100	100	100	100	100	100	100	100	100	100	100	116	100	100	100	100	100	100	100	100	100	100	100	100	100	100	100	116	100	100	100	100
ENSMUSG00000002812	0	-0.05	0	0	0	1664	1	11	0	6	1362	0	0	4	32		100	100	100	714.929	100.289	111	100	102.668	640.432	100	100	100.241	132	223.044	210.82	216.932	100	100	100	714.929	100.289	111	100	102.668	640.432	100	100	100.241	132	223.044	210.82	216.932	714.929
ENSMUSG00000002814	0	0	2	0	0	2	0	0	0	54	12	0	0	0	31		101.87	100	100	100.739	100	100	100	124.011	104.762	100	100	100	131	100.522	105.754	103.138	101.87	100	100	100.739	100	100	100	124.011	104.762	100	100	100	131	100.522	105.754	103.138	101.87
ENSMUSG00000002820	1	0.2	234	0	0	0	0	29	0	0	0	0	0	0	25		318.81	100	100	100	100	129	100	100	100	100	100	100	125	143.762	105.8	124.781	318.81	100	100	100	100	129	100	100	100	100	100	100	125	143.762	105.8	124.781	318.81
ENSMUSG00000002825	0	0	0	0	0	0	0	6	0	1	0	0	0	0	11		100	100	100	100	100	106	100	100.445	100	100	100	100	111	100	101.289	100.644	100	100	100	100	100	106	100	100.445	100	100	100	100	111	100	101.289	100.644	100
ENSMUSG00000002831	0	0	0	0	0	0	0	0	0	0	0	0	0	0	36		100	100	100	100	100	100	100	100	100	100	100	100	136	100	100	100	100	100	100	100	100	100	100	100	100	100	100	100	136	100	100	100	100
ENSMUSG00000002833	1	-0.05	199	0	0	586	4	0	0	805	0	0	0	4	22		286.082	100	100	316.556	101.158	100	100	457.939	100	100	100	100.241	122	180.759	171.588	176.173	286.082	100	100	316.556	101.158	100	100	457.939	100	100	100	100.241	122	180.759	171.588	176.173	316.556
ENSMUSG00000002835	-1	0	20	0	0	0	0	0	0	252	0	0	0	0	25		118.702	100	100	100	100	100	100	212.051	100	100	100	100	125	103.74	122.41	113.075	118.702	100	100	100	100	100	100	212.051	100	100	100	100	125	103.74	122.41	113.075	118.702
ENSMUSG00000002844	-1	-0.1	0	2362	0	6	1169	612	1208	0	1004	0	0	0	6		100	809.667	100	102.217	438.29	712	345.013	100	498.38	100	100	100	106	310.035	351.078	330.557	100	809.667	100	102.217	438.29	712	345.013	100	498.38	100	100	100	106	310.035	351.078	330.557	809.667
ENSMUSG00000002845	0	-0.05	2041	230	0	258	148	0	10	1644	0	0	0	0	22		2008.51	169.104	100	195.344	142.829	100	102.028	830.997	100	100	100	100	122	523.157	246.605	384.881	2008.51	169.104	100	195.344	142.829	100	102.028	830.997	100	100	100	100	122	523.157	246.605	384.881	2008.51
ENSMUSG00000002846	0	0.2	360	47	130	92	90	39	92	46	294	0	0	217	7		436.631	114.121	138.417	133.998	126.045	139	118.66	120.454	216.657	100	100	113.06	107	189.842	138.954	164.398	436.631	114.121	138.417	133.998	126.045	139	118.66	120.454	216.657	100	100	113.06	107	189.842	138.954	164.398	436.631
ENSMUSG00000002847	0	0	10	0	0	0	0	0	0	0	0	0	0	0	15		109.351	100	100	100	100	100	100	100	100	100	100	100	115	101.87	100	100.935	109.351	100	100	100	100	100	100	100	100	100	100	100	115	101.87	100	100.935	109.351
ENSMUSG00000002870	1	-0.1	227	318	0	2433	559	1	0	5278	885	0	0	465	30		312.264	195.544	100	999.112	261.766	101	100	2446.84	451.162	100	100	127.986	130	373.737	639.8	506.768	312.264	195.544	100	999.112	261.766	101	100	2446.84	451.162	100	100	127.986	130	373.737	639.8	506.768	999.112
ENSMUSG00000002871	1	0.15	549	0	0	0	1450	0	0	584	14	0	0	0	11		613.362	100	100	100	519.607	100	100	359.673	105.555	100	100	100	111	286.594	153.046	219.82	613.362	100	100	100	519.607	100	100	359.673	105.555	100	100	100	111	286.594	153.046	219.82	613.362
ENSMUSG00000002881	-3	-0.55	87	0	0	1112	4	583	640	2042	1573	1	0	0	27		181.352	100	100	510.938	101.158	683	229.808	1007.97	724.155	100.1	100	100	127	198.69	549.006	373.848	181.352	100	100	510.938	101.158	683	229.808	1007.97	724.155	100.1	100	100	127	198.69	549.006	373.848	510.938
ENSMUSG00000002885	1	0.2	7	79	0	0	1798	0	0	1	0	37	0	0	19		106.546	123.736	100	100	620.312	100	100	100.445	100	103.691	100	100	119	210.119	100.827	155.473	106.546	123.736	100	100	620.312	100	100	100.445	100	103.691	100	100	119	210.119	100.827	155.473	620.312
ENSMUSG00000002897	3	0.4	219	828	0	471	11	0	0	0	57	0	0	0	24		304.784	348.774	100	274.057	103.183	100	100	100	122.617	100	100	100	124	226.16	104.523	165.342	304.784	348.774	100	274.057	103.183	100	100	100	122.617	100	100	100	124	226.16	104.523	165.342	348.774
ENSMUSG00000002900	0	0	0	0	0	0	0	0	0	0	0	0	0	0	77		100	100	100	100	100	100	100	100	100	100	100	100	177	100	100	100	100	100	100	100	100	100	100	100	100	100	100	100	177	100	100	100	100
ENSMUSG00000002908	0	0	0	0	0	0	0	0	0	0	0	0	0	0	41		100	100	100	100	100	100	100	100	100	100	100	100	141	100	100	100	100	100	100	100	100	100	100	100	100	100	100	100	141	100	100	100	100
ENSMUSG00000002910	0	0	0	0	0	0	0	0	0	0	0	0	0	0	14		100	100	100	100	100	100	100	100	100	100	100	100	114	100	100	100	100	100	100	100	100	100	100	100	100	100	100	100	114	100	100	100	100
ENSMUSG00000002930	0	0	0	0	0	0	0	0	0	0	0	0	0	0	11		100	100	100	100	100	100	100	100	100	100	100	100	111	100	100	100	100	100	100	100	100	100	100	100	100	100	100	100	111	100	100	100	100
ENSMUSG00000002944	1	0.3	5998	3869	1178	3457	522	4626	2	293	10073	1336	0	282	22		5708.64	1262.45	448.118	1377.53	251.058	4726	100.406	230.281	4096.89	233.273	100	116.972	122	1809.56	1877.37	1843.46	5708.64	1262.45	448.118	1377.53	251.058	4726	100.406	230.281	4096.89	233.273	100	116.972	122	1809.56	1877.37	1843.46	5708.64
ENSMUSG00000002948	0	0	6	319	0	0	0	0	158	0	219	0	0	3	26		105.611	195.844	100	100	100	100	132.046	100	186.898	100	100	100.181	126	120.291	123.789	122.04	105.611	195.844	100	100	100	100	132.046	100	186.898	100	100	100.181	126	120.291	123.789	122.04	195.844
ENSMUSG00000002949	0	-0.1	527	0	7	2567	4	268	0	78	1538	0	0	90	35		592.79	100	102.069	1048.63	101.158	368	100	134.682	710.267	100	100	105.417	135	388.93	282.59	335.76	592.79	100	102.069	1048.63	101.158	368	100	134.682	710.267	100	100	105.417	135	388.93	282.59	335.76	1048.63
ENSMUSG00000002957	2	0.4	84	2932	1565	196	0	61	332	5	193	0	0	0	39		178.547	980.924	562.483	172.432	100	161	167.338	102.223	176.581	100	100	100	139	398.877	141.428	270.153	178.547	980.924	562.483	172.432	100	161	167.338	102.223	176.581	100	100	100	139	398.877	141.428	270.153	980.924
ENSMUSG00000002963	0	-0.25	200	0	0	106	121	0	23	0	844	110	0	0	30		287.017	100	100	139.172	135.015	100	104.665	100	434.893	110.973	100	100	130	152.241	170.106	161.174	287.017	100	100	139.172	135.015	100	104.665	100	434.893	110.973	100	100	130	152.241	170.106	161.174	287.017
ENSMUSG00000002968	1	0	108	0	0	0	0	5	0	0	0	0	0	10	21		200.989	100	100	100	100	105	100	100	100	100	100	100.602	121	120.198	101	110.599	200.989	100	100	100	100	105	100	100	100	100	100	100.602	121	120.198	101	110.599	200.989
ENSMUSG00000002980	0	0	0	0	0	0	0	0	0	0	0	0	0	0	32		100	100	100	100	100	100	100	100	100	100	100	100	132	100	100	100	100	100	100	100	100	100	100	100	100	100	100	100	132	100	100	100	100
ENSMUSG00000002981	0	-0.05	2	0	0	2016	0	1018	0	126	0	0	0	0	35		101.87	100	100	845.01	100	1118	100	156.025	100	100	100	100	135	249.376	314.805	282.091	101.87	100	100	845.01	100	1118	100	156.025	100	100	100	100	135	249.376	314.805	282.091	845.01
ENSMUSG00000002983	-1	0.2	385	8	59	0	0	0	13091	0	0	1879	0	0	27		460.008	102.404	117.435	100	100	100	2755.18	100	100	287.441	100	100	127	175.969	668.525	422.247	460.008	102.404	117.435	100	100	100	2755.18	100	100	287.441	100	100	127	175.969	668.525	422.247	460.008
ENSMUSG00000002984	0	0	4	0	0	0	0	0	0	8	41	0	0	3	18		103.74	100	100	100	100	100	100	103.557	116.268	100	100	100.181	118	100.748	103.965	102.357	103.74	100	100	100	100	100	100	103.557	116.268	100	100	100.181	118	100.748	103.965	102.357	103.74
ENSMUSG00000002985	0	-0.05	0	0	1743	0	61	0	0	0	0	9833	0	0	16		100	100	615.085	100	117.652	100	100	100	100	1080.9	100	100	116	206.547	296.179	251.363	100	100	615.085	100	117.652	100	100	100	100	1080.9	100	100	116	206.547	296.179	251.363	615.085
ENSMUSG00000002992	0	0	0	0	0	0	0	0	0	0	0	0	0	0	10		100	100	100	100	100	100	100	100	100	100	100	100	110	100	100	100	100	100	100	100	100	100	100	100	100	100	100	100	110	100	100	100	100
ENSMUSG00000002996	3	0.15	255	460	186	1401	346	1	0	133	781	0	0	1004	30		338.447	238.208	154.966	617.738	200.127	101	100	159.138	409.895	100	100	160.425	130	309.897	174.007	241.952	338.447	238.208	154.966	617.738	200.127	101	100	159.138	409.895	100	100	160.425	130	309.897	174.007	241.952	617.738
ENSMUSG00000002997	-1	0	0	0	0	0	2	138	0	0	0	0	0	0	19		100	100	100	100	100.579	238	100	100	100	100	100	100	119	100.116	127.6	113.858	100	100	100	100	100.579	238	100	100	100	100	100	100	119	100.116	127.6	113.858	100.579
ENSMUSG00000003031	0	0.2	583	65	538	99	46	162	0	210	267	679	0	1	10		645.155	119.529	258.988	136.585	113.312	262	100	193.375	205.944	167.734	100	100.06	110	254.714	185.811	220.262	645.155	119.529	258.988	136.585	113.312	262	100	193.375	205.944	167.734	100	100.06	110	254.714	185.811	220.262	645.155
ENSMUSG00000003032	1	0	154	0	0	0	40	0	0	0	0	702	0	0	10		244.003	100	100	100	111.575	100	100	100	100	170.028	100	100	110	131.116	114.006	122.561	244.003	100	100	100	111.575	100	100	100	100	170.028	100	100	110	131.116	114.006	122.561	244.003
ENSMUSG00000003033	-2	-0.55	1062	285	0	206	89	2061	0	726	1959	0	0	0	57		1093.06	185.629	100	176.127	125.755	2161	100	422.812	877.317	100	100	100	157	336.114	732.226	534.17	1093.06	185.629	100	176.127	125.755	2161	100	422.812	877.317	100	100	100	157	336.114	732.226	534.17	1093.06
ENSMUSG00000003037	0	-0.15	332	2234	186	572	336	1158	0	2400	2123	480	0	67	32		410.448	771.209	154.966	311.382	197.233	1258	100	1167.15	942.391	147.883	100	104.032	132	369.048	723.084	546.066	410.448	771.209	154.966	311.382	197.233	1258	100	1167.15	942.391	147.883	100	104.032	132	369.048	723.084	546.066	771.209
ENSMUSG00000003038	1	0.05	1960	244	1017	2717	1579	1577	0	3108	2833	33	0	325	10		1932.77	173.31	400.54	1104.06	556.937	1677	100	1481.96	1224.11	103.292	100	119.56	110	833.524	917.272	875.398	1932.77	173.31	400.54	1104.06	556.937	1677	100	1481.96	1224.11	103.292	100	119.56	110	833.524	917.272	875.398	1932.77
ENSMUSG00000003039	2	0.15	0	395	1462	25	1024	41	1	628	0	248	0	247	7		100	218.678	532.045	109.239	396.329	141	100.203	379.237	100	124.739	100	114.866	107	271.258	169.036	220.147	100	218.678	532.045	109.239	396.329	141	100.203	379.237	100	124.739	100	114.866	107	271.258	169.036	220.147	532.045
ENSMUSG00000003051	0	0	0	0	0	0	0	0	0	0	0	0	0	0	16		100	100	100	100	100	100	100	100	100	100	100	100	116	100	100	100	100	100	100	100	100	100	100	100	100	100	100	100	116	100	100	100	100
ENSMUSG00000003053	0	0	0	0	0	0	0	0	0	0	0	0	0	0	27		100	100	100	100	100	100	100	100	100	100	100	100	127	100	100	100	100	100	100	100	100	100	100	100	100	100	100	100	127	100	100	100	100
ENSMUSG00000003062	1	0.2	404	58	0	0	1	0	0	38	143	0	0	1	15		477.775	117.426	100	100	100.289	100	100	116.897	156.741	100	100	100.06	115	179.098	114.728	146.913	477.775	117.426	100	100	100.289	100	100	116.897	156.741	100	100	100.06	115	179.098	114.728	146.913	477.775
ENSMUSG00000003068	-1	-0.25	29	0	0	58	1	48	0	32	529	0	0	62	29		127.117	100	100	121.434	100.289	148	100	114.229	309.903	100	100	103.731	129	109.768	154.426	132.097	127.117	100	100	121.434	100.289	148	100	114.229	309.903	100	100	103.731	129	109.768	154.426	132.097	127.117
ENSMUSG00000003070	0	0	0	0	0	0	0	0	0	0	0	0	0	0	6		100	100	100	100	100	100	100	100	100	100	100	100	106	100	100	100	100	100	100	100	100	100	100	100	100	100	100	100	106	100	100	100	100
ENSMUSG00000003072	1	0.25	1946	1272	2404	2231	2133	809	2171	2012	1038	423	0	533	24		1919.68	482.175	810.421	924.463	717.256	909	540.333	994.626	511.871	142.197	100	132.078	124	970.798	619.605	795.202	1919.68	482.175	810.421	924.463	717.256	909	540.333	994.626	511.871	142.197	100	132.078	124	970.798	619.605	795.202	1919.68
ENSMUSG00000003099	-1	-0.3	363	0	0	151	0	564	0	6	626	0	0	681	20		439.436	100	100	155.802	100	664	100	102.668	348.392	100	100	140.986	120	179.048	263.012	221.03	439.436	100	100	155.802	100	664	100	102.668	348.392	100	100	140.986	120	179.048	263.012	221.03	439.436
ENSMUSG00000003119	-1	-0.25	200	1	4	0	470	1028	629	36	375	0	0	225	53		287.017	100.3	101.182	100	236.01	1128	227.577	116.007	248.797	100	100	113.542	153	164.902	364.076	264.489	287.017	100.3	101.182	100	236.01	1128	227.577	116.007	248.797	100	100	113.542	153	164.902	364.076	264.489	287.017
ENSMUSG00000003123	0	0	0	2	0	0	3	90	0	1	0	0	0	0	28		100	100.601	100	100	100.868	190	100	100.445	100	100	100	100	128	100.294	118.089	109.191	100	100.601	100	100	100.868	190	100	100.445	100	100	100	100	128	100.294	118.089	109.191	100.868
ENSMUSG00000003131	2	0.4	237	515	44	881	0	26	0	16	0	1588	0	0	37		321.615	254.733	113.003	425.572	100	126	100	107.114	100	258.412	100	100	137	242.985	138.305	190.645	321.615	254.733	113.003	425.572	100	126	100	107.114	100	258.412	100	100	137	242.985	138.305	190.645	425.572
ENSMUSG00000003134	0	0	100	0	0	0	19	0	396	0	0	0	0	0	41		193.509	100	100	100	105.498	100	180.319	100	100	100	100	100	141	119.801	116.064	117.933	193.509	100	100	100	105.498	100	180.319	100	100	100	100	100	141	119.801	116.064	117.933	193.509
ENSMUSG00000003135	1	0	0	1	494	0	79	0	1	0	0	2	0	0	5		100	100.3	245.985	100	122.861	100	100.203	100	100	100.2	100	100	105	133.829	100.08	116.955	100	100.3	245.985	100	122.861	100	100.203	100	100	100.2	100	100	105	133.829	100.08	116.955	245.985
ENSMUSG00000003153	0	0	24	0	1	0	0	0	0	0	0	0	0	0	32		122.442	100	100.296	100	100	100	100	100	100	100	100	100	132	104.548	100	102.274	122.442	100	100.296	100	100	100	100	100	100	100	100	100	132	104.548	100	102.274	122.442
ENSMUSG00000003154	1	0.2	0	2	0	1317	10	0	0	0	0	0	0	0	32		100	100.601	100	586.696	102.894	100	100	100	100	100	100	100	132	198.038	100	149.019	100	100.601	100	586.696	102.894	100	100	100	100	100	100	100	132	198.038	100	149.019	586.696
ENSMUSG00000003161	0	-0.15	207	1239	1062	247	867	792	557	2378	809	220	0	932	20		293.563	472.26	413.838	191.279	350.896	892	212.974	1157.37	421.005	121.946	100	156.092	120	344.367	561.058	452.713	293.563	472.26	413.838	191.279	350.896	892	212.974	1157.37	421.005	121.946	100	156.092	120	344.367	561.058	452.713	472.26
ENSMUSG00000003166	-1	-0.25	9	0	0	0	492	222	11	0	444	0	0	103	39		108.416	100	100	100	242.377	322	102.231	100	276.176	100	100	106.199	139	130.159	180.081	155.12	108.416	100	100	100	242.377	322	102.231	100	276.176	100	100	106.199	139	130.159	180.081	155.12	242.377
ENSMUSG00000003178	0	0	0	0	0	39	0	0	107	0	0	0	0	0	21		100	100	100	114.412	100	100	121.702	100	100	100	100	100	121	102.882	104.34	103.611	100	100	100	114.412	100	100	121.702	100	100	100	100	100	121	102.882	104.34	103.611	114.412
ENSMUSG00000003184	0	0	1	0	0	1	123	14	0	9	96	0	0	37	15		100.935	100	100	100.37	135.594	114	100	104.002	138.092	100	100	102.227	115	107.38	111.219	109.299	100.935	100	100	100.37	135.594	114	100	104.002	138.092	100	100	102.227	115	107.38	111.219	109.299	135.594
ENSMUSG00000003190	1	0	0	0	0	324	9	15	0	0	38	0	0	35	3		100	100	100	219.734	102.604	115	100	100	115.078	100	100	102.106	103	124.468	106.016	115.242	100	100	100	219.734	102.604	115	100	100	115.078	100	100	102.106	103	124.468	106.016	115.242	219.734
ENSMUSG00000003198	1	0.2	0	698	0	0	0	28	0	0	74	0	0	0	24		100	309.715	100	100	100	128	100	100	129.363	100	100	100	124	141.943	111.473	126.708	100	309.715	100	100	100	128	100	100	129.363	100	100	100	124	141.943	111.473	126.708	309.715
ENSMUSG00000003199	0	0	0	0	0	0	0	0	0	0	0	0	0	10	20		100	100	100	100	100	100	100	100	100	100	100	100.602	120	100	100	100	100	100	100	100	100	100	100	100	100	100	100	100.602	120	100	100	100	100
ENSMUSG00000003200	1	0.2	654	0	232	172	172	1	0	27	0	1	0	0	17		711.546	100	168.56	163.562	149.774	101	100	112.005	100	100.1	100	100	117	258.688	102.621	180.655	711.546	100	168.56	163.562	149.774	101	100	112.005	100	100.1	100	100	117	258.688	102.621	180.655	711.546
ENSMUSG00000003206	1	-0.25	53	365	79	0	364	0	0	0	715	0	0	20	9		149.56	209.665	123.346	100	205.336	100	100	100	383.707	100	100	101.204	109	157.581	156.741	157.161	149.56	209.665	123.346	100	205.336	100	100	100	383.707	100	100	101.204	109	157.581	156.741	157.161	209.665
ENSMUSG00000003208	0	0	0	12	0	0	0	0	0	0	34	0	0	0	13		100	103.605	100	100	100	100	100	100	113.491	100	100	100	113	100.721	102.698	101.71	100	103.605	100	100	100	100	100	100	113.491	100	100	100	113	100.721	102.698	101.71	103.605
ENSMUSG00000003226	-1	-0.55	1430	657	41	25	586	2195	865	584	709	4	0	161	32		1437.17	297.397	112.116	109.239	269.579	2295	275.444	359.673	381.326	100.399	100	109.69	132	445.101	682.368	563.734	1437.17	297.397	112.116	109.239	269.579	2295	275.444	359.673	381.326	100.399	100	109.69	132	445.101	682.368	563.734	1437.17
ENSMUSG00000003227	0	0	0	0	0	0	0	0	0	0	0	0	0	0	44		100	100	100	100	100	100	100	100	100	100	100	100	144	100	100	100	100	100	100	100	100	100	100	100	100	100	100	100	144	100	100	100	100
ENSMUSG00000003228	0	0	0	0	0	0	0	0	0	0	0	0	0	0	34		100	100	100	100	100	100	100	100	100	100	100	100	134	100	100	100	100	100	100	100	100	100	100	100	100	100	100	100	134	100	100	100	100
ENSMUSG00000003233	1	0	0	6	532	0	55	2	12	1	0	0	0	0	15		100	101.803	257.215	100	115.916	102	102.434	100.445	100	100	100	100	115	134.987	100.976	117.981	100	101.803	257.215	100	115.916	102	102.434	100.445	100	100	100	100	115	134.987	100.976	117.981	257.215
ENSMUSG00000003234	0	-0.05	410	0	0	1	0	900	0	0	1	0	0	390	22		483.385	100	100	100.37	100	1000	100	100	100.397	100	100	123.472	122	176.751	280.079	228.415	483.385	100	100	100.37	100	1000	100	100	100.397	100	100	123.472	122	176.751	280.079	228.415	483.385
ENSMUSG00000003235	0	-0.1	336	176	165	1508	10	208	0	570	175	1	0	127	36		414.189	152.88	148.76	657.279	102.894	308	100	353.448	169.439	100.1	100	107.643	136	295.2	206.197	250.699	414.189	152.88	148.76	657.279	102.894	308	100	353.448	169.439	100.1	100	107.643	136	295.2	206.197	250.699	657.279
ENSMUSG00000003269	1	0.2	0	1077	0	0	0	7	0	0	7	0	0	23	21		100	423.587	100	100	100	107	100	100	102.778	100	100	101.384	121	164.717	101.956	133.336	100	423.587	100	100	100	107	100	100	102.778	100	100	101.384	121	164.717	101.956	133.336	423.587
ENSMUSG00000003271	0	0	14	0	0	6	0	4	0	29	0	0	0	0	9		113.091	100	100	102.217	100	104	100	112.895	100	100	100	100	109	103.062	103.379	103.22	113.091	100	100	102.217	100	104	100	112.895	100	100	100	100	109	103.062	103.379	103.22	113.091
ENSMUSG00000003273	0	0	0	0	0	0	0	0	0	0	0	0	0	0	10		100	100	100	100	100	100	100	100	100	100	100	100	110	100	100	100	100	100	100	100	100	100	100	100	100	100	100	100	110	100	100	100	100
ENSMUSG00000003279	0	0	0	0	0	0	0	0	0	0	0	0	0	0	79		100	100	100	100	100	100	100	100	100	100	100	100	179	100	100	100	100	100	100	100	100	100	100	100	100	100	100	100	179	100	100	100	100
ENSMUSG00000003282	0	0	0	0	0	0	0	0	0	0	0	0	0	0	43		100	100	100	100	100	100	100	100	100	100	100	100	143	100	100	100	100	100	100	100	100	100	100	100	100	100	100	100	143	100	100	100	100
ENSMUSG00000003283	0	-0.05	0	0	0	1059	0	0	1	0	607	34	0	0	32		100	100	100	491.352	100	100	100.203	100	340.853	103.392	100	100	132	178.27	148.89	163.58	100	100	100	491.352	100	100	100.203	100	340.853	103.392	100	100	132	178.27	148.89	163.58	491.352
ENSMUSG00000003299	1	0.15	799	0	339	1571	102	485	0	318	88	0	0	273	13		847.133	100	200.18	680.561	129.517	585	100	241.397	134.918	100	100	116.43	113	391.478	232.263	311.871	847.133	100	200.18	680.561	129.517	585	100	241.397	134.918	100	100	116.43	113	391.478	232.263	311.871	847.133
ENSMUSG00000003308	0	0	150	0	0	446	13	157	515	0	0	1	0	0	12		240.263	100	100	264.819	103.762	257	204.455	100	100	100.1	100	100	112	161.769	152.311	157.04	240.263	100	100	264.819	103.762	257	204.455	100	100	100.1	100	100	112	161.769	152.311	157.04	264.819
ENSMUSG00000003309	0	0	0	0	0	0	110	0	0	0	38	0	0	0	16		100	100	100	100	131.832	100	100	100	115.078	100	100	100	116	106.366	103.016	104.691	100	100	100	100	131.832	100	100	100	115.078	100	100	100	116	106.366	103.016	104.691	131.832
ENSMUSG00000003316	1	0	197	0	290	2	0	2	0	0	38	0	0	1	55		284.212	100	185.7	100.739	100	102	100	100	115.078	100	100	100.06	155	154.13	103.416	128.773	284.212	100	185.7	100.739	100	102	100	100	115.078	100	100	100.06	155	154.13	103.416	128.773	284.212
ENSMUSG00000003341	0	0	0	0	0	0	0	0	0	0	0	0	0	0	36		100	100	100	100	100	100	100	100	100	100	100	100	136	100	100	100	100	100	100	100	100	100	100	100	100	100	100	100	136	100	100	100	100
ENSMUSG00000003344	0	-0.25	0	0	0	0	351	424	0	0	0	0	0	0	9		100	100	100	100	201.574	524	100	100	100	100	100	100	109	120.315	184.8	152.557	100	100	100	100	201.574	524	100	100	100	100	100	100	109	120.315	184.8	152.557	201.574
ENSMUSG00000003345	-1	-0.25	12	23	0	0	0	329	0	2	0	0	0	0	15		111.221	106.91	100	100	100	429	100	100.889	100	100	100	100	115	103.626	165.978	134.802	111.221	106.91	100	100	100	429	100	100.889	100	100	100	100	115	103.626	165.978	134.802	111.221
ENSMUSG00000003346	1	0	110	0	0	0	5	1	0	4	0	0	0	5	12		202.859	100	100	100	101.447	101	100	101.779	100	100	100	100.301	112	120.861	100.556	110.708	202.859	100	100	100	101.447	101	100	101.779	100	100	100	100.301	112	120.861	100.556	110.708	202.859
ENSMUSG00000003348	1	0.4	318	0	0	561	54	13	0	19	1	1459	0	0	11		397.357	100	100	307.317	115.627	113	100	108.448	100.397	245.543	100	100	111	204.06	133.478	168.769	397.357	100	100	307.317	115.627	113	100	108.448	100.397	245.543	100	100	111	204.06	133.478	168.769	397.357
ENSMUSG00000003352	1	0.2	984	0	0	0	0	0	17	0	0	0	0	0	28		1020.12	100	100	100	100	100	103.448	100	100	100	100	100	128	284.025	100.69	192.357	1020.12	100	100	100	100	100	103.448	100	100	100	100	100	128	284.025	100.69	192.357	1020.12
ENSMUSG00000003354	0	0	0	0	0	0	0	0	0	0	0	0	0	0	12		100	100	100	100	100	100	100	100	100	100	100	100	112	100	100	100	100	100	100	100	100	100	100	100	100	100	100	100	112	100	100	100	100
ENSMUSG00000003355	0	0	78	0	0	0	0	0	0	0	0	986	0	0	4		172.937	100	100	100	100	100	100	100	100	198.359	100	100	104	114.587	119.672	117.13	172.937	100	100	100	100	100	100	100	100	198.359	100	100	104	114.587	119.672	117.13	172.937
ENSMUSG00000003360	0	0	11	0	6	5	4	7	1	5	176	1	0	2	47		110.286	100	101.773	101.848	101.158	107	100.203	102.223	169.836	100.1	100	100.12	147	103.013	115.872	109.443	110.286	100	101.773	101.848	101.158	107	100.203	102.223	169.836	100.1	100	100.12	147	103.013	115.872	109.443	110.286
ENSMUSG00000003363	1	0.15	718	0	1978	0	0	0	0	0	653	0	0	0	15		771.391	100	684.531	100	100	100	100	100	359.106	100	100	100	115	351.184	151.821	251.503	771.391	100	684.531	100	100	100	100	100	359.106	100	100	100	115	351.184	151.821	251.503	771.391
ENSMUSG00000003378	0	0	0	0	0	0	0	0	0	0	0	0	0	0	37		100	100	100	100	100	100	100	100	100	100	100	100	137	100	100	100	100	100	100	100	100	100	100	100	100	100	100	100	137	100	100	100	100
ENSMUSG00000003379	1	0	5262	6671	10470	4439	5642	3570	0	4603	5180	21859	0	387	7		5020.42	2104.31	3194.05	1740.43	1732.7	3670	100	2146.7	2155.39	2280.56	100	123.291	107	2758.38	2070.53	2414.46	5020.42	2104.31	3194.05	1740.43	1732.7	3670	100	2146.7	2155.39	2280.56	100	123.291	107	2758.38	2070.53	2414.46	5020.42
ENSMUSG00000003380	1	0.2	993	0	645	0	82	141	0	0	0	0	0	0	2		1028.54	100	290.608	100	123.729	241	100	100	100	100	100	100	102	328.575	128.2	228.388	1028.54	100	290.608	100	123.729	241	100	100	100	100	100	100	102	328.575	128.2	228.388	1028.54
ENSMUSG00000003382	-1	0.15	540	3	1172	31	256	2072	5606	253	71	0	0	0	43		604.946	100.901	446.345	111.456	174.082	2172	1237.04	212.495	128.172	100	100	100	143	287.546	769.941	528.744	604.946	100.901	446.345	111.456	174.082	2172	1237.04	212.495	128.172	100	100	100	143	287.546	769.941	528.744	604.946
ENSMUSG00000003402	0	0	48	0	12	188	15	50	0	0	0	739	0	0	21		144.884	100	103.546	169.475	104.341	150	100	100	100	173.719	100	100	121	124.449	124.744	124.597	144.884	100	103.546	169.475	104.341	150	100	100	100	173.719	100	100	121	124.449	124.744	124.597	169.475
ENSMUSG00000003410	0	0	0	0	0	0	0	0	0	0	0	0	0	0	26		100	100	100	100	100	100	100	100	100	100	100	100	126	100	100	100	100	100	100	100	100	100	100	100	100	100	100	100	126	100	100	100	100
ENSMUSG00000003411	0	0	0	0	0	0	0	0	0	0	0	0	0	0	22		100	100	100	100	100	100	100	100	100	100	100	100	122	100	100	100	100	100	100	100	100	100	100	100	100	100	100	100	122	100	100	100	100
ENSMUSG00000003418	3	0.4	295	575	1	588	0	0	1	0	2	0	0	0	40		375.85	272.76	100.296	317.295	100	100	100.203	100	100.794	100	100	100	140	233.24	100.199	166.72	375.85	272.76	100.296	317.295	100	100	100.203	100	100.794	100	100	100	140	233.24	100.199	166.72	375.85
ENSMUSG00000003420	0	0	0	0	0	0	0	0	0	0	0	0	0	0	14		100	100	100	100	100	100	100	100	100	100	100	100	114	100	100	100	100	100	100	100	100	100	100	100	100	100	100	100	114	100	100	100	100
ENSMUSG00000003421	1	0.15	866	893	2	50	0	18	90	56	683	0	0	63	11		909.784	368.303	100.591	118.477	100	118	118.254	124.9	371.009	100	100	103.792	111	319.431	166.433	242.932	909.784	368.303	100.591	118.477	100	118	118.254	124.9	371.009	100	100	103.792	111	319.431	166.433	242.932	909.784
ENSMUSG00000003423	0	0	48	0	0	0	0	6	0	0	64	15	0	0	22		144.884	100	100	100	100	106	100	100	125.395	101.496	100	100	122	108.977	106.578	107.778	144.884	100	100	100	100	106	100	100	125.395	101.496	100	100	122	108.977	106.578	107.778	144.884
ENSMUSG00000003429	0	0	7208	8070	4243	7474	10366	3279	5156	7699	6415	5364	0	3176	4		6840.1	2524.65	1353.87	2862.01	3099.75	3379	1145.77	3523.32	2645.42	635.089	100	291.146	104	3336.08	2265.72	2800.9	6840.1	2524.65	1353.87	2862.01	3099.75	3379	1145.77	3523.32	2645.42	635.089	100	291.146	104	3336.08	2265.72	2800.9	6840.1
ENSMUSG00000003435	-1	-0.25	21	0	0	261	2	373	0	38	135	0	0	72	37		119.637	100	100	196.452	100.579	473	100	116.897	153.567	100	100	104.333	137	123.334	188.693	156.013	119.637	100	100	196.452	100.579	473	100	116.897	153.567	100	100	104.333	137	123.334	188.693	156.013	196.452
ENSMUSG00000003436	0	0	0	0	0	0	0	0	0	0	0	0	0	0	18		100	100	100	100	100	100	100	100	100	100	100	100	118	100	100	100	100	100	100	100	100	100	100	100	100	100	100	100	118	100	100	100	100
ENSMUSG00000003437	0	-0.05	377	11	1	132	0	0	0	3	1295	109	0	0	20		452.527	103.305	100.296	148.78	100	100	100	101.334	613.847	110.873	100	100	120	180.982	205.211	193.096	452.527	103.305	100.296	148.78	100	100	100	101.334	613.847	110.873	100	100	120	180.982	205.211	193.096	452.527
ENSMUSG00000003438	0	0.15	1408	0	0	859	0	2	0	252	666	0	0	187	19		1416.6	100	100	417.442	100	102	100	212.051	364.264	100	100	111.255	119	426.809	175.663	301.236	1416.6	100	100	417.442	100	102	100	212.051	364.264	100	100	111.255	119	426.809	175.663	301.236	1416.6
ENSMUSG00000003444	0	0	106	113	0	265	0	1	0	15	77	0	0	0	7		199.119	133.951	100	197.93	100	101	100	106.67	130.553	100	100	100	107	146.2	107.645	126.922	199.119	133.951	100	197.93	100	101	100	106.67	130.553	100	100	100	107	146.2	107.645	126.922	199.119
ENSMUSG00000003452	0	0	0	0	0	0	0	0	0	0	0	236	0	0	51		100	100	100	100	100	100	100	100	100	123.542	100	100	151	100	104.708	102.354	100	100	100	100	100	100	100	100	100	123.542	100	100	151	100	104.708	102.354	100
ENSMUSG00000003458	1	0.15	986	248	672	8	2785	0	864	15	816	0	0	219	36		1021.99	174.512	298.587	102.956	905.934	100	275.241	106.67	423.783	100	100	113.18	136	500.797	201.139	350.968	1021.99	174.512	298.587	102.956	905.934	100	275.241	106.67	423.783	100	100	113.18	136	500.797	201.139	350.968	1021.99
ENSMUSG00000003464	1	0.1	759	3453	0	0	2459	719	0	1286	15	25	0	380	18		809.73	1137.46	100	100	811.595	819	100	671.814	105.952	102.494	100	122.87	118	591.757	359.852	475.804	809.73	1137.46	100	100	811.595	819	100	671.814	105.952	102.494	100	122.87	118	591.757	359.852	475.804	1137.46
ENSMUSG00000003469	0	0	0	0	0	0	0	0	0	0	0	0	0	0	15		100	100	100	100	100	100	100	100	100	100	100	100	115	100	100	100	100	100	100	100	100	100	100	100	100	100	100	100	115	100	100	100	100
ENSMUSG00000003476	0	0	0	0	0	0	0	0	0	0	0	0	0	0	26		100	100	100	100	100	100	100	100	100	100	100	100	126	100	100	100	100	100	100	100	100	100	100	100	100	100	100	100	126	100	100	100	100
ENSMUSG00000003477	0	0	0	0	0	0	0	0	0	0	0	0	0	0	20		100	100	100	100	100	100	100	100	100	100	100	100	120	100	100	100	100	100	100	100	100	100	100	100	100	100	100	100	120	100	100	100	100
ENSMUSG00000003484	2	0.4	135	879	10	781	0	0	0	0	105	1791	0	271	13		226.237	364.097	102.955	388.617	100	100	100	100	141.663	278.662	100	116.31	113	236.381	144.065	190.223	226.237	364.097	102.955	388.617	100	100	100	100	141.663	278.662	100	116.31	113	236.381	144.065	190.223	388.617
ENSMUSG00000003500	0	0	0	0	0	0	0	5	0	0	0	0	0	0	30		100	100	100	100	100	105	100	100	100	100	100	100	130	100	101	100.5	100	100	100	100	100	105	100	100	100	100	100	100	130	100	101	100.5	100
ENSMUSG00000003505	0	0	0	0	0	0	0	0	0	0	0	0	0	0	18		100	100	100	100	100	100	100	100	100	100	100	100	118	100	100	100	100	100	100	100	100	100	100	100	100	100	100	100	118	100	100	100	100
ENSMUSG00000003518	0	0	0	124	0	0	0	0	0	17	0	0	0	0	22		100	137.256	100	100	100	100	100	107.559	100	100	100	100	122	107.451	101.512	104.481	100	137.256	100	100	100	100	100	107.559	100	100	100	100	122	107.451	101.512	104.481	137.256
ENSMUSG00000003526	1	0.2	985	0	0	0	0	0	0	0	0	0	0	0	35		1021.06	100	100	100	100	100	100	100	100	100	100	100	135	284.212	100	192.106	1021.06	100	100	100	100	100	100	100	100	100	100	100	135	284.212	100	192.106	1021.06
ENSMUSG00000003527	0	-0.05	5	0	0	747	0	407	0	0	72	0	0	3	20		104.675	100	100	376.053	100	507	100	100	128.569	100	100	100.181	120	156.146	187.114	171.63	104.675	100	100	376.053	100	507	100	100	128.569	100	100	100.181	120	156.146	187.114	171.63	376.053
ENSMUSG00000003528	0	0	48	0	0	0	35	5	0	0	0	0	0	0	14		144.884	100	100	100	110.128	105	100	100	100	100	100	100	114	111.003	101	106.001	144.884	100	100	100	110.128	105	100	100	100	100	100	100	114	111.003	101	106.001	144.884
ENSMUSG00000003531	0	0	34	159	0	0	0	3	0	33	0	290	0	0	10		131.793	147.772	100	100	100	103	100	114.673	100	128.929	100	100	110	115.913	109.32	112.617	131.793	147.772	100	100	100	103	100	114.673	100	128.929	100	100	110	115.913	109.32	112.617	147.772
ENSMUSG00000003534	0	0	0	0	0	0	0	0	0	0	0	0	0	0	38		100	100	100	100	100	100	100	100	100	100	100	100	138	100	100	100	100	100	100	100	100	100	100	100	100	100	100	100	138	100	100	100	100
ENSMUSG00000003541	0	0	0	0	0	0	0	0	0	0	0	0	0	0	2		100	100	100	100	100	100	100	100	100	100	100	100	102	100	100	100	100	100	100	100	100	100	100	100	100	100	100	100	102	100	100	100	100
ENSMUSG00000003545	-1	0	86	0	0	0	0	0	0	0	364	0	0	0	13		180.417	100	100	100	100	100	100	100	244.433	100	100	100	113	116.083	128.887	122.485	180.417	100	100	100	100	100	100	100	244.433	100	100	100	113	116.083	128.887	122.485	180.417
ENSMUSG00000003546	0	0	0	0	0	0	2	0	0	0	0	0	0	0	31		100	100	100	100	100.579	100	100	100	100	100	100	100	131	100.116	100	100.058	100	100	100	100	100.579	100	100	100	100	100	100	100	131	100.116	100	100.058	100.579
ENSMUSG00000003549	1	-0.25	80	483	0	310	6	61	0	13	1438	271	0	3	20		174.807	245.118	100	214.56	101.736	161	100	105.78	670.588	127.034	100	100.181	120	167.244	232.88	200.062	174.807	245.118	100	214.56	101.736	161	100	105.78	670.588	127.034	100	100.181	120	167.244	232.88	200.062	245.118
ENSMUSG00000003555	0	0	0	0	0	0	0	0	0	0	0	0	0	0	23		100	100	100	100	100	100	100	100	100	100	100	100	123	100	100	100	100	100	100	100	100	100	100	100	100	100	100	100	123	100	100	100	100
ENSMUSG00000003559	3	0.4	127	0	2097	1553	0	0	0	0	0	15	0	286	14		218.756	100	719.697	673.909	100	100	100	100	100	101.496	100	117.213	114	362.472	100.299	231.386	218.756	100	719.697	673.909	100	100	100	100	100	101.496	100	117.213	114	362.472	100.299	231.386	719.697
ENSMUSG00000003573	0	0	0	0	0	33	0	0	0	0	38	0	0	0	21		100	100	100	112.195	100	100	100	100	115.078	100	100	100	121	102.439	103.016	102.727	100	100	100	112.195	100	100	100	100	115.078	100	100	100	121	102.439	103.016	102.727	112.195
ENSMUSG00000003575	-2	-0.5	0	0	2	0	0	212	0	0	848	0	0	0	61		100	100	100.591	100	100	312	100	100	436.48	100	100	100	161	100.118	209.696	154.907	100	100	100.591	100	100	312	100	100	436.48	100	100	100	161	100.118	209.696	154.907	100.591
ENSMUSG00000003581	0	0	24	0	0	0	0	0	0	0	0	0	0	0	16		122.442	100	100	100	100	100	100	100	100	100	100	100	116	104.488	100	102.244	122.442	100	100	100	100	100	100	100	100	100	100	100	116	104.488	100	102.244	122.442
ENSMUSG00000003585	0	0	62	0	0	0	0	0	0	0	0	0	0	0	32		157.975	100	100	100	100	100	100	100	100	100	100	100	132	111.595	100	105.798	157.975	100	100	100	100	100	100	100	100	100	100	100	132	111.595	100	105.798	157.975
ENSMUSG00000003604	1	0.2	376	0	0	1	0	1	1	71	0	2	0	0	18		451.592	100	100	100.37	100	101	100.203	131.57	100	100.2	100	100	118	170.392	106.594	138.493	451.592	100	100	100.37	100	101	100.203	131.57	100	100.2	100	100	118	170.392	106.594	138.493	451.592
ENSMUSG00000003617	0	0	0	0	0	0	0	0	0	0	0	0	0	0	51		100	100	100	100	100	100	100	100	100	100	100	100	151	100	100	100	100	100	100	100	100	100	100	100	100	100	100	100	151	100	100	100	100
ENSMUSG00000003623	0	-0.05	250	12	3	19	0	0	0	1207	0	0	0	0	54		333.771	103.605	100.887	107.021	100	100	100	636.687	100	100	100	100	154	149.057	207.337	178.197	333.771	103.605	100.887	107.021	100	100	100	636.687	100	100	100	100	154	149.057	207.337	178.197	333.771
ENSMUSG00000003644	1	0.15	17	1243	2840	20	0	0	0	15	1382	0	0	0	37		115.896	473.462	939.266	107.391	100	100	100	106.67	648.367	100	100	100	137	347.203	211.007	279.105	115.896	473.462	939.266	107.391	100	100	100	106.67	648.367	100	100	100	137	347.203	211.007	279.105	939.266
ENSMUSG00000003657	0	0	0	0	0	0	0	0	0	0	0	0	0	0	9		100	100	100	100	100	100	100	100	100	100	100	100	109	100	100	100	100	100	100	100	100	100	100	100	100	100	100	100	109	100	100	100	100
ENSMUSG00000003660	0	-0.35	205	269	5	3690	807	3809	0	2535	2230	81	0	596	90		291.693	180.822	101.478	1463.63	333.533	3909	100	1227.18	984.848	108.08	100	135.87	190	474.232	1265.82	870.026	291.693	180.822	101.478	1463.63	333.533	3909	100	1227.18	984.848	108.08	100	135.87	190	474.232	1265.82	870.026	1463.63
ENSMUSG00000003662	1	0.2	1042	0	0	98	4	0	0	0	134	0	0	310	13		1074.36	100	100	136.216	101.158	100	100	100	153.17	100	100	118.657	113	302.346	110.634	206.49	1074.36	100	100	136.216	101.158	100	100	100	153.17	100	100	118.657	113	302.346	110.634	206.49	1074.36
ENSMUSG00000003665	0	0	0	0	0	0	0	0	0	0	0	0	0	0	22		100	100	100	100	100	100	100	100	100	100	100	100	122	100	100	100	100	100	100	100	100	100	100	100	100	100	100	100	122	100	100	100	100
ENSMUSG00000003680	0	0	0	0	0	0	0	0	0	0	0	0	0	0	41		100	100	100	100	100	100	100	100	100	100	100	100	141	100	100	100	100	100	100	100	100	100	100	100	100	100	100	100	141	100	100	100	100
ENSMUSG00000003721	-1	-0.25	33	0	0	0	0	357	0	0	0	0	0	9	17		130.858	100	100	100	100	457	100	100	100	100	100	100.542	117	106.172	171.4	138.786	130.858	100	100	100	100	457	100	100	100	100	100	100.542	117	106.172	171.4	138.786	130.858
ENSMUSG00000003731	0	0	60	0	0	201	0	0	0	0	6	2	0	238	39		156.105	100	100	174.279	100	100	100	100	102.381	100.2	100	114.324	139	126.077	100.516	113.296	156.105	100	100	174.279	100	100	100	100	102.381	100.2	100	114.324	139	126.077	100.516	113.296	174.279
ENSMUSG00000003746	1	0.25	1813	6711	3907	777	1141	850	2957	2085	8	2243	0	635	36		1795.31	2116.33	1254.58	387.139	430.187	950	699.754	1027.08	103.174	323.752	100	138.217	136	1196.71	620.753	908.731	1795.31	2116.33	1254.58	387.139	430.187	950	699.754	1027.08	103.174	323.752	100	138.217	136	1196.71	620.753	908.731	2116.33
ENSMUSG00000003752	0	0	0	0	0	0	0	0	0	0	0	0	0	0	26		100	100	100	100	100	100	100	100	100	100	100	100	126	100	100	100	100	100	100	100	100	100	100	100	100	100	100	100	126	100	100	100	100
ENSMUSG00000003762	1	0.2	0	2146	0	0	0	0	0	0	52	0	0	0	9		100	744.769	100	100	100	100	100	100	120.633	100	100	100	109	228.954	104.127	166.54	100	744.769	100	100	100	100	100	100	120.633	100	100	100	109	228.954	104.127	166.54	744.769
ENSMUSG00000003778	0	-0.15	1356	836	0	91	893	1484	7	4357	6413	4	0	67	74		1367.98	351.178	100	133.629	358.42	1584	101.42	2037.32	2644.63	100.399	100	104.032	174	462.24	1293.55	877.897	1367.98	351.178	100	133.629	358.42	1584	101.42	2037.32	2644.63	100.399	100	104.032	174	462.24	1293.55	877.897	1367.98
ENSMUSG00000003779	0	-0.1	28	0	0	1989	2098	478	0	3479	190	0	0	0	23		126.182	100	100	835.032	707.127	578	100	1646.92	175.391	100	100	100	123	373.668	520.062	446.865	126.182	100	100	835.032	707.127	578	100	1646.92	175.391	100	100	100	123	373.668	520.062	446.865	835.032
ENSMUSG00000003808	0	-0.1	40	1	16	1445	4701	0	0	1495	3268	47	0	301	41		137.403	100.3	104.728	633.998	1460.39	100	100	764.744	1396.72	104.689	100	118.116	141	487.365	493.23	490.297	137.403	100.3	104.728	633.998	1460.39	100	100	764.744	1396.72	104.689	100	118.116	141	487.365	493.23	490.297	1460.39
ENSMUSG00000003809	2	0.4	586	0	4371	0	0	0	0	13	0	0	0	143	25		647.96	100	1391.7	100	100	100	100	105.78	100	100	100	108.606	125	467.932	101.156	284.544	647.96	100	1391.7	100	100	100	100	105.78	100	100	100	108.606	125	467.932	101.156	284.544	1391.7
ENSMUSG00000003810	0	0	4	0	0	48	0	0	0	0	0	0	0	0	62		103.74	100	100	117.738	100	100	100	100	100	100	100	100	162	104.296	100	102.148	103.74	100	100	117.738	100	100	100	100	100	100	100	100	162	104.296	100	102.148	117.738
ENSMUSG00000003812	1	-0.05	130	32	2033	1	1	65	0	93	0	4748	0	1	18		221.561	109.614	700.784	100.37	100.289	165	100	141.352	100	573.639	100	100.06	118	246.524	215.998	231.261	221.561	109.614	700.784	100.37	100.289	165	100	141.352	100	573.639	100	100.06	118	246.524	215.998	231.261	700.784
ENSMUSG00000003813	-1	0.15	340	12	0	25	962	597	2365	0	351	0	0	72	17		417.929	103.605	100	109.239	378.387	697	579.681	100	239.274	100	100	104.333	117	221.832	343.191	282.512	417.929	103.605	100	109.239	378.387	697	579.681	100	239.274	100	100	104.333	117	221.832	343.191	282.512	417.929
ENSMUSG00000003814	2	0.25	1492	4409	2587	3201	3700	1607	72	2646	5325	106	0	146	20		1495.15	1424.69	864.5	1282.93	1170.72	1707	114.603	1276.53	2212.92	110.574	100	108.787	120	1247.6	1084.33	1165.96	1495.15	1424.69	864.5	1282.93	1170.72	1707	114.603	1276.53	2212.92	110.574	100	108.787	120	1247.6	1084.33	1165.96	1495.15
ENSMUSG00000003824	-1	0	15	22	0	27	0	121	0	142	0	1	0	0	10		114.026	106.61	100	109.978	100	221	100	163.14	100	100.1	100	100	110	106.123	136.848	121.485	114.026	106.61	100	109.978	100	221	100	163.14	100	100.1	100	100	110	106.123	136.848	121.485	114.026
ENSMUSG00000003847	2	-0.05	228	588	0	2	416	300	0	0	0	84	0	2	83		313.199	276.666	100	100.739	220.384	400	100	100	100	108.379	100	100.12	183	202.198	161.676	181.937	313.199	276.666	100	100.739	220.384	400	100	100	100	108.379	100	100.12	183	202.198	161.676	181.937	313.199
ENSMUSG00000003848	3	0.55	642	0	2289	1463	1436	1646	0	33	240	0	0	80	15		700.325	100	776.436	640.65	515.555	1746	100	114.673	195.23	100	100	104.815	115	546.593	451.181	498.887	700.325	100	776.436	640.65	515.555	1746	100	114.673	195.23	100	100	104.815	115	546.593	451.181	498.887	776.436
ENSMUSG00000003849	-1	-0.15	1748	8464	0	11244	185	1968	5077	2181	4154	0	0	0	12		1734.53	2643.02	100	4255.2	153.536	2068	1129.74	1069.77	1748.28	100	100	100	112	1777.26	1223.16	1500.21	1734.53	2643.02	100	4255.2	153.536	2068	1129.74	1069.77	1748.28	100	100	100	112	1777.26	1223.16	1500.21	4255.2
ENSMUSG00000003863	1	0.2	155	0	0	764	0	0	972	9	0	0	0	0	43		244.938	100	100	382.335	100	100	297.146	104.002	100	100	100	100	143	185.455	140.23	162.842	244.938	100	100	382.335	100	100	297.146	104.002	100	100	100	100	143	185.455	140.23	162.842	382.335
ENSMUSG00000003865	0	0	0	93	0	0	1	0	0	4	0	0	0	24	33		100	127.942	100	100	100.289	100	100	101.779	100	100	100	101.444	133	105.646	100.356	103.001	100	127.942	100	100	100.289	100	100	101.779	100	100	100	101.444	133	105.646	100.356	103.001	127.942
ENSMUSG00000003868	-1	-0.35	547	0	0	167	2035	1046	0	1757	2454	0	0	732	19		611.492	100	100	161.715	688.896	1146	100	881.241	1073.73	100	100	144.055	119	332.421	660.194	496.307	611.492	100	100	161.715	688.896	1146	100	881.241	1073.73	100	100	144.055	119	332.421	660.194	496.307	688.896
ENSMUSG00000003872	0	0	0	0	0	0	0	0	0	0	0	0	0	0	9		100	100	100	100	100	100	100	100	100	100	100	100	109	100	100	100	100	100	100	100	100	100	100	100	100	100	100	100	109	100	100	100	100
ENSMUSG00000003873	1	0.15	143	676	0	1259	0	762	0	29	428	0	0	430	6		233.717	303.105	100	565.262	100	862	100	112.895	269.827	100	100	125.879	106	260.417	288.944	274.681	233.717	303.105	100	565.262	100	862	100	112.895	269.827	100	100	125.879	106	260.417	288.944	274.681	565.262
ENSMUSG00000003882	0	0.2	327	0	0	0	0	0	7010	0	0	0	0	0	22		405.773	100	100	100	100	100	1521.8	100	100	100	100	100	122	161.155	384.361	272.758	405.773	100	100	100	100	100	1521.8	100	100	100	100	100	122	161.155	384.361	272.758	405.773
ENSMUSG00000003923	0	-0.05	544	534	0	212	118	328	0	250	0	0	0	0	25		608.687	260.441	100	178.344	134.147	428	100	211.161	100	100	100	100	125	256.324	187.832	222.078	608.687	260.441	100	178.344	134.147	428	100	211.161	100	100	100	100	125	256.324	187.832	222.078	608.687
ENSMUSG00000003929	0	0	0	0	0	204	165	57	0	0	0	288	0	0	31		100	100	100	175.388	147.748	157	100	100	100	128.73	100	100	131	124.627	117.146	120.887	100	100	100	175.388	147.748	157	100	100	100	128.73	100	100	131	124.627	117.146	120.887	175.388
ENSMUSG00000003934	0	0	0	0	0	0	0	0	0	0	0	0	0	0	9		100	100	100	100	100	100	100	100	100	100	100	100	109	100	100	100	100	100	100	100	100	100	100	100	100	100	100	100	109	100	100	100	100
ENSMUSG00000003948	0	-0.05	0	0	0	555	0	2	21	0	903	0	0	118	29		100	100	100	305.099	100	102	104.259	100	458.304	100	100	107.102	129	141.02	172.913	156.966	100	100	100	305.099	100	102	104.259	100	458.304	100	100	107.102	129	141.02	172.913	156.966	305.099
ENSMUSG00000003949	0	0	0	0	0	0	0	0	0	0	0	0	0	0	34		100	100	100	100	100	100	100	100	100	100	100	100	134	100	100	100	100	100	100	100	100	100	100	100	100	100	100	100	134	100	100	100	100
ENSMUSG00000003955	-2	-0.5	49	41	0	4	0	222	0	505	205	0	0	308	9		145.819	112.319	100	101.478	100	322	100	324.546	181.342	100	100	118.537	109	111.923	205.578	158.75	145.819	112.319	100	101.478	100	322	100	324.546	181.342	100	100	118.537	109	111.923	205.578	158.75	145.819
ENSMUSG00000003970	0	0	7676	9270	12030	8972	11342	3980	3516	9406	6988	7793	1	3791	10		7277.72	2885.19	3655.06	3415.59	3382.19	4080	813.133	4282.33	2872.79	877.395	100.067	328.16	110	4123.15	2585.13	3354.14	7277.72	2885.19	3655.06	3415.59	3382.19	4080	813.133	4282.33	2872.79	877.395	100.067	328.16	110	4123.15	2585.13	3354.14	7277.72
ENSMUSG00000003974	0	0	0	0	0	0	0	0	0	0	0	0	0	0	28		100	100	100	100	100	100	100	100	100	100	100	100	128	100	100	100	100	100	100	100	100	100	100	100	100	100	100	100	128	100	100	100	100
ENSMUSG00000003992	0	0	0	0	0	0	0	0	354	0	0	0	0	0	55		100	100	100	100	100	100	171.8	100	100	100	100	100	155	100	114.36	107.18	100	100	100	100	100	100	171.8	100	100	100	100	100	155	100	114.36	107.18	100
ENSMUSG00000004018	-1	0	14	0	0	32	0	0	2431	162	44	0	0	0	14		113.091	100	100	111.826	100	100	593.068	172.033	117.459	100	100	100	114	104.983	216.512	160.748	113.091	100	100	111.826	100	100	593.068	172.033	117.459	100	100	100	114	104.983	216.512	160.748	113.091
ENSMUSG00000004031	0	0	0	0	0	0	0	0	0	0	0	0	0	0	26		100	100	100	100	100	100	100	100	100	100	100	100	126	100	100	100	100	100	100	100	100	100	100	100	100	100	100	100	126	100	100	100	100
ENSMUSG00000004032	0	0	0	0	0	0	0	0	0	0	0	0	0	0	11		100	100	100	100	100	100	100	100	100	100	100	100	111	100	100	100	100	100	100	100	100	100	100	100	100	100	100	100	111	100	100	100	100
ENSMUSG00000004035	0	0	0	0	1	0	0	0	0	0	0	0	0	0	20		100	100	100.296	100	100	100	100	100	100	100	100	100	120	100.059	100	100.03	100	100	100.296	100	100	100	100	100	100	100	100	100	120	100.059	100	100.03	100.296
ENSMUSG00000004038	0	0	0	0	0	0	0	0	0	0	0	0	0	0	10		100	100	100	100	100	100	100	100	100	100	100	100	110	100	100	100	100	100	100	100	100	100	100	100	100	100	100	100	110	100	100	100	100
ENSMUSG00000004040	0	0.1	1063	110	0	1428	913	1092	3989	0	711	0	0	0	53		1094	133.05	100	627.715	364.207	1192	909.069	100	382.12	100	100	100	153	463.794	536.638	500.216	1094	133.05	100	627.715	364.207	1192	909.069	100	382.12	100	100	100	153	463.794	536.638	500.216	1094
ENSMUSG00000004043	-1	-0.3	300	29	0	9	0	491	167	764	86	0	0	0	26		380.526	108.713	100	103.326	100	591	133.872	439.709	134.124	100	100	100	126	158.513	279.741	219.127	380.526	108.713	100	103.326	100	591	133.872	439.709	134.124	100	100	100	126	158.513	279.741	219.127	380.526
ENSMUSG00000004044	0	0	0	0	0	0	0	0	0	0	0	0	0	0	19		100	100	100	100	100	100	100	100	100	100	100	100	119	100	100	100	100	100	100	100	100	100	100	100	100	100	100	100	119	100	100	100	100
ENSMUSG00000004054	0	0	0	0	0	0	0	0	0	0	8	0	0	0	21		100	100	100	100	100	100	100	100	103.174	100	100	100	121	100	100.635	100.317	100	100	100	100	100	100	100	100	103.174	100	100	100	121	100	100.635	100.317	100
ENSMUSG00000004056	-4	-0.5	0	0	0	1	0	290	0	241	282	2212	0	0	49		100	100	100	100.37	100	390	100	207.159	211.896	320.659	100	100	149	100.074	245.943	173.008	100	100	100	100.37	100	390	100	207.159	211.896	320.659	100	100	149	100.074	245.943	173.008	100.37
ENSMUSG00000004069	1	0.15	368	69	0	7	1339	982	0	25	6	0	0	1	31		444.111	120.731	100	102.587	487.485	1082	100	111.116	102.381	100	100	100.06	131	250.983	299.099	275.041	444.111	120.731	100	102.587	487.485	1082	100	111.116	102.381	100	100	100.06	131	250.983	299.099	275.041	487.485
ENSMUSG00000004070	0	-0.35	1075	483	0	757	0	218	1	536	1614	0	0	0	13		1105.22	245.118	100	379.748	100	318	100.203	338.33	740.423	100	100	100	113	386.017	319.391	352.704	1105.22	245.118	100	379.748	100	318	100.203	338.33	740.423	100	100	100	113	386.017	319.391	352.704	1105.22
ENSMUSG00000004071	0	-0.25	156	0	0	0	0	71	0	7	929	0	0	0	26		245.873	100	100	100	100	171	100	103.113	468.62	100	100	100	126	129.175	188.547	158.861	245.873	100	100	100	100	171	100	103.113	468.62	100	100	100	126	129.175	188.547	158.861	245.873
ENSMUSG00000004085	0	0	18	0	0	25	0	0	0	0	1	0	0	347	61		116.832	100	100	109.239	100	100	100	100	100.397	100	100	120.884	161	105.214	100.079	102.647	116.832	100	100	109.239	100	100	100	100	100.397	100	100	120.884	161	105.214	100.079	102.647	116.832
ENSMUSG00000004096	0	-0.15	646	2244	67	208	2546	729	0	1125	1125	654	0	419	12		704.065	774.214	119.8	176.866	836.771	829	100	600.226	546.392	165.24	100	125.217	112	522.343	448.172	485.257	704.065	774.214	119.8	176.866	836.771	829	100	600.226	546.392	165.24	100	125.217	112	522.343	448.172	485.257	836.771
ENSMUSG00000004098	0	0	0	0	0	0	0	0	0	0	0	0	0	0	82		100	100	100	100	100	100	100	100	100	100	100	100	182	100	100	100	100	100	100	100	100	100	100	100	100	100	100	100	182	100	100	100	100
ENSMUSG00000004099	0	-0.35	1458	0	0	629	583	707	0	1883	2956	0	0	4	73		1463.35	100	100	332.446	268.711	807	100	937.267	1272.92	100	100	100.241	173	452.902	643.437	548.17	1463.35	100	100	332.446	268.711	807	100	937.267	1272.92	100	100	100.241	173	452.902	643.437	548.17	1463.35
ENSMUSG00000004100	-2	-0.25	13	0	0	130	0	322	0	314	0	0	0	394	11		112.156	100	100	148.041	100	422	100	239.619	100	100	100	123.713	111	112.039	192.324	152.182	112.156	100	100	148.041	100	422	100	239.619	100	100	100	123.713	111	112.039	192.324	152.182	148.041
ENSMUSG00000004105	0	0	0	0	0	0	0	0	0	0	0	0	0	0	57		100	100	100	100	100	100	100	100	100	100	100	100	157	100	100	100	100	100	100	100	100	100	100	100	100	100	100	100	157	100	100	100	100
ENSMUSG00000004110	-1	-0.25	6	0	0	0	0	0	0	0	0	2218	0	0	108		105.611	100	100	100	100	100	100	100	100	321.258	100	100	208	101.122	144.252	122.687	105.611	100	100	100	100	100	100	100	100	321.258	100	100	208	101.122	144.252	122.687	105.611
ENSMUSG00000004113	0	0	0	0	0	0	0	0	0	0	0	0	0	0	100		100	100	100	100	100	100	100	100	100	100	100	100	200	100	100	100	100	100	100	100	100	100	100	100	100	100	100	100	200	100	100	100	100
ENSMUSG00000004127	0	-0.05	56	101	0	956	60	398	0	22	0	0	0	2	40		152.365	130.346	100	453.289	117.363	498	100	109.782	100	100	100	100.12	140	190.672	181.556	186.114	152.365	130.346	100	453.289	117.363	498	100	109.782	100	100	100	100.12	140	190.672	181.556	186.114	453.289
ENSMUSG00000004151	0	0	0	0	0	0	0	0	0	0	0	0	0	0	26		100	100	100	100	100	100	100	100	100	100	100	100	126	100	100	100	100	100	100	100	100	100	100	100	100	100	100	100	126	100	100	100	100
ENSMUSG00000004187	0	0	0	0	0	0	0	0	0	0	0	0	0	0	14		100	100	100	100	100	100	100	100	100	100	100	100	114	100	100	100	100	100	100	100	100	100	100	100	100	100	100	100	114	100	100	100	100
ENSMUSG00000004207	2	0.4	103	882	341	599	0	13	52	8	445	0	0	76	16		196.314	364.998	200.771	321.36	100	113	110.547	103.557	276.573	100	100	104.574	116	236.689	140.735	188.712	196.314	364.998	200.771	321.36	100	113	110.547	103.557	276.573	100	100	104.574	116	236.689	140.735	188.712	364.998
ENSMUSG00000004221	1	0.4	403	1239	2	0	0	0	863	0	0	51	0	137	52		476.839	472.26	100.591	100	100	100	275.038	100	100	105.088	100	108.245	152	249.938	136.025	192.982	476.839	472.26	100.591	100	100	100	275.038	100	100	105.088	100	108.245	152	249.938	136.025	192.982	476.839
ENSMUSG00000004231	0	0	0	0	0	0	0	0	0	0	0	0	0	0	29		100	100	100	100	100	100	100	100	100	100	100	100	129	100	100	100	100	100	100	100	100	100	100	100	100	100	100	100	129	100	100	100	100
ENSMUSG00000004233	0	0	0	0	0	0	0	5	0	0	0	0	0	0	36		100	100	100	100	100	105	100	100	100	100	100	100	136	100	101	100.5	100	100	100	100	100	105	100	100	100	100	100	100	136	100	101	100.5	100
ENSMUSG00000004263	0	0	0	0	0	0	0	0	0	0	12	0	0	0	19		100	100	100	100	100	100	100	100	104.762	100	100	100	119	100	100.952	100.476	100	100	100	100	100	100	100	100	104.762	100	100	100	119	100	100.952	100.476	100
ENSMUSG00000004264	2	0.6	578	0	972	865	129	128	0	184	160	0	0	382	13		640.479	100	387.242	419.66	137.331	228	100	181.815	163.487	100	100	122.991	113	336.942	154.66	245.801	640.479	100	387.242	419.66	137.331	228	100	181.815	163.487	100	100	122.991	113	336.942	154.66	245.801	640.479
ENSMUSG00000004266	0	-0.2	1789	3401	27	5429	4087	2993	409	1515	5315	3416	0	2778	34		1772.87	1121.84	107.979	2106.28	1282.71	3093	182.955	773.637	2208.95	440.765	100	267.193	134	1278.33	1339.86	1309.1	1772.87	1121.84	107.979	2106.28	1282.71	3093	182.955	773.637	2208.95	440.765	100	267.193	134	1278.33	1339.86	1309.1	2106.28
ENSMUSG00000004267	-1	0	0	0	0	0	0	0	2568	0	0	0	0	0	21		100	100	100	100	100	100	620.855	100	100	100	100	100	121	100	204.171	152.085	100	100	100	100	100	100	620.855	100	100	100	100	100	121	100	204.171	152.085	100
ENSMUSG00000004268	0	-0.15	1015	101	0	970	2000	2157	0	1572	2886	0	0	1269	10		1049.11	130.346	100	458.462	678.768	2257	100	798.982	1245.14	100	100	176.374	110	483.337	900.225	691.781	1049.11	130.346	100	458.462	678.768	2257	100	798.982	1245.14	100	100	176.374	110	483.337	900.225	691.781	1049.11
ENSMUSG00000004270	-2	-0.5	0	15	0	0	0	26	0	1983	1139	0	0	0	12		100	104.507	100	100	100	126	100	981.731	551.947	100	100	100	112	100.901	371.936	236.418	100	104.507	100	100	100	126	100	981.731	551.947	100	100	100	112	100.901	371.936	236.418	104.507
ENSMUSG00000004285	0	-0.35	309	781	93	311	0	311	98	1263	549	0	0	580	6		388.941	334.653	127.483	214.93	100	411	119.877	661.587	317.839	100	100	134.907	106	233.201	322.061	277.631	388.941	334.653	127.483	214.93	100	411	119.877	661.587	317.839	100	100	134.907	106	233.201	322.061	277.631	388.941
ENSMUSG00000004296	0	0.2	2428	0	0	0	0	0	29081	1	0	0	0	0	21		2370.39	100	100	100	100	100	5998.36	100.445	100	100	100	100	121	554.078	1279.76	916.919	2370.39	100	100	100	100	100	5998.36	100.445	100	100	100	100	121	554.078	1279.76	916.919	2370.39
ENSMUSG00000004317	0	0	0	0	0	23	0	0	0	0	0	0	0	0	77		100	100	100	108.5	100	100	100	100	100	100	100	100	177	101.7	100	100.85	100	100	100	108.5	100	100	100	100	100	100	100	100	177	101.7	100	100.85	108.5
ENSMUSG00000004319	1	0.1	1323	3637	10	10	3591	907	1	21	1927	0	0	1413	64		1337.12	1192.74	102.955	103.695	1139.18	1007	100.203	109.338	864.619	100	100	185.041	164	775.138	436.232	605.685	1337.12	1192.74	102.955	103.695	1139.18	1007	100.203	109.338	864.619	100	100	185.041	164	775.138	436.232	605.685	1337.12
ENSMUSG00000004328	0	0	0	0	0	0	0	0	0	0	0	0	0	0	49		100	100	100	100	100	100	100	100	100	100	100	100	149	100	100	100	100	100	100	100	100	100	100	100	100	100	100	100	149	100	100	100	100
ENSMUSG00000004341	0	0	0	0	0	0	0	0	0	0	0	0	0	0	14		100	100	100	100	100	100	100	100	100	100	100	100	114	100	100	100	100	100	100	100	100	100	100	100	100	100	100	100	114	100	100	100	100
ENSMUSG00000004344	0	0	0	0	0	0	0	0	0	0	0	0	0	0	17		100	100	100	100	100	100	100	100	100	100	100	100	117	100	100	100	100	100	100	100	100	100	100	100	100	100	100	100	117	100	100	100	100
ENSMUSG00000004347	0	0	0	0	0	0	0	0	0	0	7	0	0	0	69		100	100	100	100	100	100	100	100	102.778	100	100	100	169	100	100.556	100.278	100	100	100	100	100	100	100	100	102.778	100	100	100	169	100	100.556	100.278	100
ENSMUSG00000004356	-1	-0.25	6	287	0	5	3	9	0	4479	77	0	0	0	58		105.611	186.23	100	101.848	100.868	109	100	2091.57	130.553	100	100	100	158	118.911	506.224	312.567	105.611	186.23	100	101.848	100.868	109	100	2091.57	130.553	100	100	100	158	118.911	506.224	312.567	186.23
ENSMUSG00000004359	0	0	140	0	0	0	0	0	1135	0	0	0	0	0	30		230.912	100	100	100	100	100	330.206	100	100	100	100	100	130	126.182	146.041	136.112	230.912	100	100	100	100	100	330.206	100	100	100	100	100	130	126.182	146.041	136.112	230.912
ENSMUSG00000004360	0	0	0	0	0	0	0	0	0	0	0	0	0	0	35		100	100	100	100	100	100	100	100	100	100	100	100	135	100	100	100	100	100	100	100	100	100	100	100	100	100	100	100	135	100	100	100	100
ENSMUSG00000004364	0	-0.4	480	426	0	5245	813	710	37	1536	512	11771	0	0	26		548.841	227.992	100	2038.28	335.269	810	107.505	782.975	303.158	1274.22	100	100	126	650.077	655.572	652.825	548.841	227.992	100	2038.28	335.269	810	107.505	782.975	303.158	1274.22	100	100	126	650.077	655.572	652.825	2038.28
ENSMUSG00000004366	0	0	0	0	0	0	0	0	0	0	0	0	0	0	4		100	100	100	100	100	100	100	100	100	100	100	100	104	100	100	100	100	100	100	100	100	100	100	100	100	100	100	100	104	100	100	100	100
ENSMUSG00000004371	0	0	0	0	0	0	0	0	0	0	0	0	0	0	10		100	100	100	100	100	100	100	100	100	100	100	100	110	100	100	100	100	100	100	100	100	100	100	100	100	100	100	100	110	100	100	100	100
ENSMUSG00000004383	0	0	0	0	0	0	0	0	0	0	0	0	0	0	53		100	100	100	100	100	100	100	100	100	100	100	100	153	100	100	100	100	100	100	100	100	100	100	100	100	100	100	100	153	100	100	100	100
ENSMUSG00000004393	-1	-0.15	1573	1506	0	2195	0	1630	802	1562	1671	0	0	899	34		1570.89	552.48	100	911.159	100	1730	262.666	794.536	763.041	100	100	154.106	134	646.906	730.048	688.477	1570.89	552.48	100	911.159	100	1730	262.666	794.536	763.041	100	100	154.106	134	646.906	730.048	688.477	1570.89
ENSMUSG00000004394	1	-0.3	167	491	0	618	0	530	0	1023	0	0	0	0	14		256.159	247.522	100	328.381	100	630	100	554.872	100	100	100	100	114	206.412	296.974	251.693	256.159	247.522	100	328.381	100	630	100	554.872	100	100	100	100	114	206.412	296.974	251.693	328.381
ENSMUSG00000004415	0	0	0	0	0	0	0	0	0	0	0	0	0	0	40		100	100	100	100	100	100	100	100	100	100	100	100	140	100	100	100	100	100	100	100	100	100	100	100	100	100	100	100	140	100	100	100	100
ENSMUSG00000004446	-4	-1	19	3	0	47	1	1264	0	2843	812	5072	0	985	15		117.767	100.901	100	117.369	100.289	1364	100	1364.13	422.196	605.96	100	159.282	115	107.265	771.256	439.261	117.767	100.901	100	117.369	100.289	1364	100	1364.13	422.196	605.96	100	159.282	115	107.265	771.256	439.261	117.767
ENSMUSG00000004451	-1	0	0	636	0	0	0	4	919	418	0	0	0	0	18		100	291.087	100	100	100	104	286.396	285.862	100	100	100	100	118	138.217	175.252	156.735	100	291.087	100	100	100	104	286.396	285.862	100	100	100	100	118	138.217	175.252	156.735	291.087
ENSMUSG00000004455	1	0	24	2	1	81	396	5	158	5	1	510	0	0	19		122.442	100.601	100.296	129.933	214.596	105	132.046	102.223	100.397	150.875	100	100	119	133.574	118.108	125.841	122.442	100.601	100.296	129.933	214.596	105	132.046	102.223	100.397	150.875	100	100	119	133.574	118.108	125.841	214.596
ENSMUSG00000004460	1	-0.1	8	684	35	481	2086	26	0	2609	1114	69	0	0	21		107.481	305.509	110.343	277.753	703.655	126	100	1260.08	542.027	106.883	100	100	121	300.948	426.998	363.973	107.481	305.509	110.343	277.753	703.655	126	100	1260.08	542.027	106.883	100	100	121	300.948	426.998	363.973	703.655
ENSMUSG00000004462	0	0.2	227	0	0	0	0	0	75	0	386	0	0	0	19		312.264	100	100	100	100	100	115.212	100	253.162	100	100	100	119	142.453	133.675	138.064	312.264	100	100	100	100	100	115.212	100	253.162	100	100	100	119	142.453	133.675	138.064	312.264
ENSMUSG00000004473	0	0	0	0	4	0	0	0	0	0	0	0	0	0	18		100	100	101.182	100	100	100	100	100	100	100	100	100	118	100.236	100	100.118	100	100	101.182	100	100	100	100	100	100	100	100	100	118	100.236	100	100.118	101.182
ENSMUSG00000004500	-1	-0.25	0	0	0	0	0	218	0	0	0	0	0	0	27		100	100	100	100	100	318	100	100	100	100	100	100	127	100	143.6	121.8	100	100	100	100	100	318	100	100	100	100	100	100	127	100	143.6	121.8	100
ENSMUSG00000004508	0	0	0	0	0	0	0	0	0	0	0	0	0	0	50		100	100	100	100	100	100	100	100	100	100	100	100	150	100	100	100	100	100	100	100	100	100	100	100	100	100	100	100	150	100	100	100	100
ENSMUSG00000004530	-1	-0.25	202	0	0	154	88	2206	0	4	451	1	0	0	58		288.887	100	100	156.91	125.466	2306	100	101.779	278.953	100.1	100	100	158	154.253	577.366	365.81	288.887	100	100	156.91	125.466	2306	100	101.779	278.953	100.1	100	100	158	154.253	577.366	365.81	288.887
ENSMUSG00000004535	-1	0.05	1586	2491	0	1268	2131	180	6297	1579	1211	5544	0	218	34		1583.05	848.425	100	568.588	716.677	280	1377.19	802.095	580.516	653.045	100	113.12	134	763.347	738.569	750.958	1583.05	848.425	100	568.588	716.677	280	1377.19	802.095	580.516	653.045	100	113.12	134	763.347	738.569	750.958	1583.05
ENSMUSG00000004540	0	0	0	0	0	0	0	0	0	0	0	0	0	0	28		100	100	100	100	100	100	100	100	100	100	100	100	128	100	100	100	100	100	100	100	100	100	100	100	100	100	100	100	128	100	100	100	100
ENSMUSG00000004542	0	0	0	0	0	0	0	0	0	0	0	0	0	0	19		100	100	100	100	100	100	100	100	100	100	100	100	119	100	100	100	100	100	100	100	100	100	100	100	100	100	100	100	119	100	100	100	100
ENSMUSG00000004552	0	0	10	201	182	0	163	0	2	0	1	0	0	0	28		109.351	160.391	153.784	100	147.17	100	100.406	100	100.397	100	100	100	128	134.139	100.16	117.15	109.351	160.391	153.784	100	147.17	100	100.406	100	100.397	100	100	100	128	134.139	100.16	117.15	160.391
ENSMUSG00000004558	0	0	0	0	0	0	0	0	0	0	0	0	0	0	21		100	100	100	100	100	100	100	100	100	100	100	100	121	100	100	100	100	100	100	100	100	100	100	100	100	100	100	100	121	100	100	100	100
ENSMUSG00000004561	0	0	22	0	1	0	0	0	0	51	0	0	0	0	18		120.572	100	100.296	100	100	100	100	122.677	100	100	100	100	118	104.173	104.535	104.354	120.572	100	100.296	100	100	100	100	122.677	100	100	100	100	118	104.173	104.535	104.354	120.572
ENSMUSG00000004562	-1	0	2	0	0	0	0	0	1270	0	0	0	0	0	46		101.87	100	100	100	100	100	357.588	100	100	100	100	100	146	100.374	151.518	125.946	101.87	100	100	100	100	100	357.588	100	100	100	100	100	146	100.374	151.518	125.946	101.87
ENSMUSG00000004565	0	0	0	0	0	0	40	0	0	62	0	0	0	0	33		100	100	100	100	111.575	100	100	127.568	100	100	100	100	133	102.315	105.514	103.914	100	100	100	100	111.575	100	100	127.568	100	100	100	100	133	102.315	105.514	103.914	111.575
ENSMUSG00000004567	-1	0	0	0	0	0	7	0	2	0	0	1967	0	0	25		100	100	100	100	102.026	100	100.406	100	100	296.219	100	100	125	100.405	139.325	119.865	100	100	100	100	102.026	100	100.406	100	100	296.219	100	100	125	100.405	139.325	119.865	102.026
ENSMUSG00000004568	-1	0	0	0	0	0	1	135	0	0	0	0	0	0	54		100	100	100	100	100.289	235	100	100	100	100	100	100	154	100.058	127	113.529	100	100	100	100	100.289	235	100	100	100	100	100	100	154	100.058	127	113.529	100.289
ENSMUSG00000004591	2	0.2	0	0	0	1461	489	0	0	20	0	0	0	0	45		100	100	100	639.911	241.509	100	100	108.893	100	100	100	100	145	236.284	101.779	169.031	100	100	100	639.911	241.509	100	100	108.893	100	100	100	100	145	236.284	101.779	169.031	639.911
ENSMUSG00000004609	0	0	0	0	0	0	0	0	0	0	0	0	0	0	28		100	100	100	100	100	100	100	100	100	100	100	100	128	100	100	100	100	100	100	100	100	100	100	100	100	100	100	100	128	100	100	100	100
ENSMUSG00000004610	2	0.5	748	1460	1799	3459	2072	1790	0	592	482	802	0	0	12		799.444	538.66	631.634	1378.27	699.603	1890	100	363.23	291.254	180.004	100	100	112	809.522	564.898	687.21	799.444	538.66	631.634	1378.27	699.603	1890	100	363.23	291.254	180.004	100	100	112	809.522	564.898	687.21	1378.27
ENSMUSG00000004612	0	0	0	0	0	0	0	0	0	0	0	0	0	0	3		100	100	100	100	100	100	100	100	100	100	100	100	103	100	100	100	100	100	100	100	100	100	100	100	100	100	100	100	103	100	100	100	100
ENSMUSG00000004613	0	0	0	0	0	0	0	0	0	0	0	0	0	0	0		100	100	100	100	100	100	100	100	100	100	100	100	100	100	100	100	100	100	100	100	100	100	100	100	100	100	100	100	100	100	100	100	100
ENSMUSG00000004626	0	0.15	227	69	5	3340	0	13	2	271	1628	0	0	193	49		312.264	120.731	101.478	1334.29	100	113	100.406	220.499	745.978	100	100	111.616	149	393.753	255.977	324.865	312.264	120.731	101.478	1334.29	100	113	100.406	220.499	745.978	100	100	111.616	149	393.753	255.977	324.865	1334.29
ENSMUSG00000004630	0	0	0	0	0	0	0	0	0	0	0	0	0	0	4		100	100	100	100	100	100	100	100	100	100	100	100	104	100	100	100	100	100	100	100	100	100	100	100	100	100	100	100	104	100	100	100	100
ENSMUSG00000004631	0	0	0	0	0	0	0	0	0	0	0	0	0	0	28		100	100	100	100	100	100	100	100	100	100	100	100	128	100	100	100	100	100	100	100	100	100	100	100	100	100	100	100	128	100	100	100	100
ENSMUSG00000004633	0	0	0	0	0	0	0	0	0	0	0	0	0	0	44		100	100	100	100	100	100	100	100	100	100	100	100	144	100	100	100	100	100	100	100	100	100	100	100	100	100	100	100	144	100	100	100	100
ENSMUSG00000004637	0	0	0	0	0	0	0	0	0	50	19	1	0	0	53		100	100	100	100	100	100	100	122.232	107.539	100.1	100	100	153	100	105.974	102.987	100	100	100	100	100	100	100	122.232	107.539	100.1	100	100	153	100	105.974	102.987	100
ENSMUSG00000004642	1	-0.2	2564	794	439	2307	3105	847	2	2911	1630	3419	0	648	30		2497.56	338.559	229.732	952.549	998.537	947	100.406	1394.36	746.772	441.064	100	139	130	1003.39	725.921	864.654	2497.56	338.559	229.732	952.549	998.537	947	100.406	1394.36	746.772	441.064	100	139	130	1003.39	725.921	864.654	2497.56
ENSMUSG00000004651	0	0	0	0	0	0	0	0	0	0	0	0	0	0	19		100	100	100	100	100	100	100	100	100	100	100	100	119	100	100	100	100	100	100	100	100	100	100	100	100	100	100	100	119	100	100	100	100
ENSMUSG00000004654	0	0	0	0	0	0	0	0	0	0	0	0	0	0	24		100	100	100	100	100	100	100	100	100	100	100	100	124	100	100	100	100	100	100	100	100	100	100	100	100	100	100	100	124	100	100	100	100
ENSMUSG00000004655	0	0	0	0	0	0	0	0	0	0	0	0	0	0	11		100	100	100	100	100	100	100	100	100	100	100	100	111	100	100	100	100	100	100	100	100	100	100	100	100	100	100	100	111	100	100	100	100
ENSMUSG00000004661	-1	-0.25	0	0	4	0	0	0	0	551	0	0	0	0	61		100	100	101.182	100	100	100	100	344.999	100	100	100	100	161	100.236	149	124.618	100	100	101.182	100	100	100	100	344.999	100	100	100	100	161	100.236	149	124.618	101.182
ENSMUSG00000004665	2	0.35	648	2136	3522	65	637	86	1563	0	4154	104	0	621	21		705.935	741.765	1140.81	124.021	284.338	186	417.016	100	1748.28	110.375	100	137.375	121	599.373	512.333	555.853	705.935	741.765	1140.81	124.021	284.338	186	417.016	100	1748.28	110.375	100	137.375	121	599.373	512.333	555.853	1140.81
ENSMUSG00000004667	-1	-0.35	1084	0	11	0	4066	797	31	2910	130	2327	0	1028	11		1113.63	100	103.251	100	1276.63	897	106.288	1393.92	151.583	332.131	100	161.87	111	538.704	576.184	557.444	1113.63	100	103.251	100	1276.63	897	106.288	1393.92	151.583	332.131	100	161.87	111	538.704	576.184	557.444	1276.63
ENSMUSG00000004668	0	0	0	0	0	0	0	0	0	0	0	0	0	0	152		100	100	100	100	100	100	100	100	100	100	100	100	252	100	100	100	100	100	100	100	100	100	100	100	100	100	100	100	252	100	100	100	100
ENSMUSG00000004677	0	-0.3	0	0	0	457	2648	0	1	551	1941	0	0	0	93		100	100	100	268.884	866.289	100	100.203	344.999	870.175	100	100	100	193	287.034	303.075	295.055	100	100	100	268.884	866.289	100	100.203	344.999	870.175	100	100	100	193	287.034	303.075	295.055	866.289
ENSMUSG00000004698	1	-0.05	0	822	27	0	426	45	0	0	1208	0	0	312	82		100	346.971	107.979	100	223.278	145	100	100	579.326	100	100	118.778	182	175.646	204.865	190.255	100	346.971	107.979	100	223.278	145	100	100	579.326	100	100	118.778	182	175.646	204.865	190.255	346.971
ENSMUSG00000004707	-2	0	102	110	65	0	0	104	0	410	0	0	0	0	25		195.379	133.05	119.209	100	100	204	100	282.304	100	100	100	100	125	129.527	157.261	143.394	195.379	133.05	119.209	100	100	204	100	282.304	100	100	100	100	125	129.527	157.261	143.394	195.379
ENSMUSG00000004709	1	0	0	4	0	312	0	1	0	0	0	0	0	0	49		100	101.202	100	215.299	100	101	100	100	100	100	100	100	149	123.3	100.2	111.75	100	101.202	100	215.299	100	101	100	100	100	100	100	100	149	123.3	100.2	111.75	215.299
ENSMUSG00000004730	-1	-0.05	0	4096	0	0	0	7	1868	197	0	10396	0	1107	38		100	1330.65	100	100	100	107	478.877	187.595	100	1137.06	100	166.624	138	346.13	402.106	374.118	100	1330.65	100	100	100	107	478.877	187.595	100	1137.06	100	166.624	138	346.13	402.106	374.118	1330.65
ENSMUSG00000004748	0	-0.25	160	0	0	0	0	0	0	1059	0	0	0	0	6		249.614	100	100	100	100	100	100	570.879	100	100	100	100	106	129.923	194.176	162.049	249.614	100	100	100	100	100	100	570.879	100	100	100	100	106	129.923	194.176	162.049	249.614
ENSMUSG00000004768	0	0	0	0	0	38	0	0	0	0	107	0	0	0	39		100	100	100	114.043	100	100	100	100	142.457	100	100	100	139	102.809	108.491	105.65	100	100	100	114.043	100	100	100	100	142.457	100	100	100	139	102.809	108.491	105.65	114.043
ENSMUSG00000004771	-1	-0.1	961	601	0	0	881	634	3457	479	343	104	0	85	18		998.617	280.571	100	100	354.947	734	801.166	312.985	236.1	110.375	100	105.116	118	366.827	438.925	402.876	998.617	280.571	100	100	354.947	734	801.166	312.985	236.1	110.375	100	105.116	118	366.827	438.925	402.876	998.617
ENSMUSG00000004788	-1	-0.5	11	369	0	67	0	829	0	14	1229	0	0	0	12		110.286	210.867	100	124.76	100	929	100	106.225	587.658	100	100	100	112	129.182	364.577	246.88	110.286	210.867	100	124.76	100	929	100	106.225	587.658	100	100	100	112	129.182	364.577	246.88	210.867
ENSMUSG00000004789	1	-0.05	20	0	2	448	1154	964	0	0	4	0	0	0	27		118.702	100	100.591	265.558	433.949	1064	100	100	101.587	100	100	100	127	203.76	293.117	248.439	118.702	100	100.591	265.558	433.949	1064	100	100	101.587	100	100	100	127	203.76	293.117	248.439	433.949
ENSMUSG00000004791	0	0	0	0	0	0	0	0	0	0	0	0	0	0	14		100	100	100	100	100	100	100	100	100	100	100	100	114	100	100	100	100	100	100	100	100	100	100	100	100	100	100	100	114	100	100	100	100
ENSMUSG00000004798	1	0.15	255	300	0	1199	0	506	0	0	0	0	0	0	33		338.447	190.136	100	543.089	100	606	100	100	100	100	100	100	133	254.334	201.2	227.767	338.447	190.136	100	543.089	100	606	100	100	100	100	100	100	133	254.334	201.2	227.767	543.089
ENSMUSG00000004814	0	0	0	0	0	0	0	0	0	0	0	0	0	0	15		100	100	100	100	100	100	100	100	100	100	100	100	115	100	100	100	100	100	100	100	100	100	100	100	100	100	100	100	115	100	100	100	100
ENSMUSG00000004815	0	0	0	8	0	0	0	0	0	0	0	0	0	0	44		100	102.404	100	100	100	100	100	100	100	100	100	100	144	100.481	100	100.24	100	102.404	100	100	100	100	100	100	100	100	100	100	144	100.481	100	100.24	102.404
ENSMUSG00000004821	0	0	0	0	0	0	0	0	0	0	0	0	0	0	6		100	100	100	100	100	100	100	100	100	100	100	100	106	100	100	100	100	100	100	100	100	100	100	100	100	100	100	100	106	100	100	100	100
ENSMUSG00000004837	2	0.3	3098	8	2394	9853	3581	63	7	3427	7944	0	0	1049	15		2996.89	102.404	807.466	3741.16	1136.28	163	101.42	1623.8	3252.12	100	100	163.134	115	1756.84	1048.07	1402.46	2996.89	102.404	807.466	3741.16	1136.28	163	101.42	1623.8	3252.12	100	100	163.134	115	1756.84	1048.07	1402.46	3741.16
ENSMUSG00000004842	0	0	27	0	0	0	0	0	0	0	0	0	0	0	21		125.247	100	100	100	100	100	100	100	100	100	100	100	121	105.049	100	102.525	125.247	100	100	100	100	100	100	100	100	100	100	100	121	105.049	100	102.525	125.247
ENSMUSG00000004843	-1	0	19	0	0	71	171	0	0	148	400	7	0	0	12		117.767	100	100	126.238	149.485	100	100	165.807	258.717	100.698	100	100	112	118.698	145.045	131.871	117.767	100	100	126.238	149.485	100	100	165.807	258.717	100.698	100	100	112	118.698	145.045	131.871	149.485
ENSMUSG00000004846	0	0	0	0	0	0	0	0	0	0	0	0	0	0	30		100	100	100	100	100	100	100	100	100	100	100	100	130	100	100	100	100	100	100	100	100	100	100	100	100	100	100	100	130	100	100	100	100
ENSMUSG00000004849	0	-0.3	709	0	352	0	11	566	0	775	1	0	0	0	21		762.976	100	204.022	100	103.183	666	100	444.6	100.397	100	100	100	121	254.036	282.199	268.118	762.976	100	204.022	100	103.183	666	100	444.6	100.397	100	100	100	121	254.036	282.199	268.118	762.976
ENSMUSG00000004864	0	0	0	0	0	0	0	0	0	0	0	0	0	0	11		100	100	100	100	100	100	100	100	100	100	100	100	111	100	100	100	100	100	100	100	100	100	100	100	100	100	100	100	111	100	100	100	100
ENSMUSG00000004865	0	0.05	6156	14064	0	8681	1570	3254	1131	4075	3730	206	0	1451	48		5856.39	4325.55	100	3308.05	554.333	3354	329.395	1911.93	1580.04	120.55	100	187.328	148	2828.86	1459.18	2144.02	5856.39	4325.55	100	3308.05	554.333	3354	329.395	1911.93	1580.04	120.55	100	187.328	148	2828.86	1459.18	2144.02	5856.39
ENSMUSG00000004872	0	0	0	0	0	0	0	0	0	0	0	0	0	0	34		100	100	100	100	100	100	100	100	100	100	100	100	134	100	100	100	100	100	100	100	100	100	100	100	100	100	100	100	134	100	100	100	100
ENSMUSG00000004880	-1	-0.2	3354	1160	0	2517	2010	5869	1154	6075	3231	4937	0	657	16		3236.28	448.524	100	1030.15	681.662	5969	334.06	2801.22	1382.04	592.493	100	139.541	116	1099.32	2215.76	1657.54	3236.28	448.524	100	1030.15	681.662	5969	334.06	2801.22	1382.04	592.493	100	139.541	116	1099.32	2215.76	1657.54	3236.28
ENSMUSG00000004885	0	0	0	0	0	0	0	0	0	0	0	0	0	0	2		100	100	100	100	100	100	100	100	100	100	100	100	102	100	100	100	100	100	100	100	100	100	100	100	100	100	100	100	102	100	100	100	100
ENSMUSG00000004891	0	0	0	0	0	0	0	0	0	0	0	0	0	0	41		100	100	100	100	100	100	100	100	100	100	100	100	141	100	100	100	100	100	100	100	100	100	100	100	100	100	100	100	141	100	100	100	100
ENSMUSG00000004892	0	0	0	0	0	0	0	0	0	0	0	0	0	0	22		100	100	100	100	100	100	100	100	100	100	100	100	122	100	100	100	100	100	100	100	100	100	100	100	100	100	100	100	122	100	100	100	100
ENSMUSG00000004894	0	0	0	0	0	0	0	0	0	0	0	0	0	0	7		100	100	100	100	100	100	100	100	100	100	100	100	107	100	100	100	100	100	100	100	100	100	100	100	100	100	100	100	107	100	100	100	100
ENSMUSG00000004895	-1	-0.25	0	1	0	0	0	0	0	18	727	0	0	0	9		100	100.3	100	100	100	100	100	108.004	388.468	100	100	100	109	100.06	159.294	129.677	100	100.3	100	100	100	100	100	108.004	388.468	100	100	100	109	100.06	159.294	129.677	100.3
ENSMUSG00000004896	1	0	0	48	656	0	0	0	5	1	1	3	0	0	30		100	114.422	293.859	100	100	100	101.014	100.445	100.397	100.299	100	100	130	141.656	100.431	121.044	100	114.422	293.859	100	100	100	101.014	100.445	100.397	100.299	100	100	130	141.656	100.431	121.044	293.859
ENSMUSG00000004897	0	-0.15	1115	283	0	1845	2645	1025	206	1850	1447	10	0	109	12		1142.62	185.028	100	781.817	865.42	1125	141.782	922.593	674.159	100.998	100	106.56	112	614.977	592.906	603.942	1142.62	185.028	100	781.817	865.42	1125	141.782	922.593	674.159	100.998	100	106.56	112	614.977	592.906	603.942	1142.62
ENSMUSG00000004902	-1	-0.25	62	0	0	0	0	204	0	0	0	0	0	0	18		157.975	100	100	100	100	304	100	100	100	100	100	100	118	111.595	140.8	126.198	157.975	100	100	100	100	304	100	100	100	100	100	100	118	111.595	140.8	126.198	157.975
ENSMUSG00000004929	0	-0.05	0	0	0	1358	0	310	0	0	0	0	0	0	39		100	100	100	601.847	100	410	100	100	100	100	100	100	139	200.369	162	181.185	100	100	100	601.847	100	410	100	100	100	100	100	100	139	200.369	162	181.185	601.847
ENSMUSG00000004931	1	0.2	279	0	0	0	0	0	0	0	0	0	0	0	15		360.889	100	100	100	100	100	100	100	100	100	100	100	115	152.178	100	126.089	360.889	100	100	100	100	100	100	100	100	100	100	100	115	152.178	100	126.089	360.889
ENSMUSG00000004933	0	0	0	0	0	0	0	0	0	0	0	0	0	0	18		100	100	100	100	100	100	100	100	100	100	100	100	118	100	100	100	100	100	100	100	100	100	100	100	100	100	100	100	118	100	100	100	100
ENSMUSG00000004934	1	0	154	1	0	0	0	0	1	4	0	0	0	0	24		244.003	100.3	100	100	100	100	100.203	101.779	100	100	100	100	124	128.861	100.396	114.629	244.003	100.3	100	100	100	100	100.203	101.779	100	100	100	100	124	128.861	100.396	114.629	244.003
ENSMUSG00000004936	0	-0.25	171	59	0	0	0	0	0	0	0	2237	0	0	32		259.9	117.727	100	100	100	100	100	100	100	323.153	100	100	132	135.525	144.631	140.078	259.9	117.727	100	100	100	100	100	100	100	323.153	100	100	132	135.525	144.631	140.078	259.9
ENSMUSG00000004937	-1	0.2	1793	0	0	255	0	158	0	400	0	0	0	487	21		1776.61	100	100	194.235	100	258	100	277.858	100	100	100	129.31	121	454.169	167.172	310.67	1776.61	100	100	194.235	100	258	100	277.858	100	100	100	129.31	121	454.169	167.172	310.67	1776.61
ENSMUSG00000004939	0	0	0	0	0	0	0	0	0	0	0	0	0	0	8		100	100	100	100	100	100	100	100	100	100	100	100	108	100	100	100	100	100	100	100	100	100	100	100	100	100	100	100	108	100	100	100	100
ENSMUSG00000004945	0	-0.25	46	3	27	370	66	0	2	458	0	0	0	116	3		143.014	100.901	107.979	236.733	119.099	100	100.406	303.647	100	100	100	106.981	103	141.545	140.811	141.178	143.014	100.901	107.979	236.733	119.099	100	100.406	303.647	100	100	100	106.981	103	141.545	140.811	141.178	236.733
ENSMUSG00000004947	0	0.2	0	5	0	0	1227	0	820	0	0	2	0	3	66		100	101.502	100	100	455.074	100	266.317	100	100	100.2	100	100.181	166	171.315	133.303	152.309	100	101.502	100	100	455.074	100	266.317	100	100	100.2	100	100.181	166	171.315	133.303	152.309	455.074
ENSMUSG00000004948	0	0	0	0	0	0	0	0	0	0	0	0	0	0	17		100	100	100	100	100	100	100	100	100	100	100	100	117	100	100	100	100	100	100	100	100	100	100	100	100	100	100	100	117	100	100	100	100
ENSMUSG00000004951	0	0	0	0	0	0	0	0	0	0	0	0	0	0	7		100	100	100	100	100	100	100	100	100	100	100	100	107	100	100	100	100	100	100	100	100	100	100	100	100	100	100	100	107	100	100	100	100
ENSMUSG00000004952	-1	0	0	0	0	0	0	0	2683	0	0	0	0	0	55		100	100	100	100	100	100	644.18	100	100	100	100	100	155	100	208.836	154.418	100	100	100	100	100	100	644.18	100	100	100	100	100	155	100	208.836	154.418	100
ENSMUSG00000004961	0	0	0	0	0	0	0	0	0	0	0	0	0	0	10		100	100	100	100	100	100	100	100	100	100	100	100	110	100	100	100	100	100	100	100	100	100	100	100	100	100	100	100	110	100	100	100	100
ENSMUSG00000004980	1	0	11123	7490	2432	11600	20278	8075	29	12047	13063	6201	0	3021	23		10501	2350.38	818.695	4386.76	5968.13	8175	105.882	5456.64	5283.3	718.584	100	281.818	123	4804.99	3947.88	4376.43	10501	2350.38	818.695	4386.76	5968.13	8175	105.882	5456.64	5283.3	718.584	100	281.818	123	4804.99	3947.88	4376.43	10501
ENSMUSG00000004988	-1	-0.25	0	0	0	0	0	304	0	0	0	0	0	0	16		100	100	100	100	100	404	100	100	100	100	100	100	116	100	160.8	130.4	100	100	100	100	100	404	100	100	100	100	100	100	116	100	160.8	130.4	100
ENSMUSG00000004994	1	0	134	0	0	0	0	0	0	0	0	0	0	0	22		225.301	100	100	100	100	100	100	100	100	100	100	100	122	125.06	100	112.53	225.301	100	100	100	100	100	100	100	100	100	100	100	122	125.06	100	112.53	225.301
ENSMUSG00000004996	0	0	106	0	0	0	82	14	0	169	137	0	0	0	19		199.119	100	100	100	123.729	114	100	175.145	154.361	100	100	100	119	124.57	128.701	126.635	199.119	100	100	100	123.729	114	100	175.145	154.361	100	100	100	119	124.57	128.701	126.635	199.119
ENSMUSG00000005034	2	0.55	234	0	1971	2544	743	109	0	0	1147	0	0	315	26		318.81	100	682.462	1040.13	315.012	209	100	100	555.121	100	100	118.958	126	491.283	212.824	352.054	318.81	100	682.462	1040.13	315.012	209	100	100	555.121	100	100	118.958	126	491.283	212.824	352.054	1040.13
ENSMUSG00000005043	0	0	0	0	0	0	0	0	0	0	0	0	0	0	17		100	100	100	100	100	100	100	100	100	100	100	100	117	100	100	100	100	100	100	100	100	100	100	100	100	100	100	100	117	100	100	100	100
ENSMUSG00000005045	0	0	0	0	0	0	0	0	0	0	0	0	0	0	57		100	100	100	100	100	100	100	100	100	100	100	100	157	100	100	100	100	100	100	100	100	100	100	100	100	100	100	100	157	100	100	100	100
ENSMUSG00000005054	0	-0.35	284	932	469	528	157	273	4592	462	591	0	0	266	3		365.564	380.021	238.597	295.122	145.433	373	1031.37	305.426	334.504	100	100	116.009	103	284.947	428.861	356.904	365.564	380.021	238.597	295.122	145.433	373	1031.37	305.426	334.504	100	100	116.009	103	284.947	428.861	356.904	380.021
ENSMUSG00000005057	0	0	0	0	0	0	0	0	0	0	0	0	0	0	24		100	100	100	100	100	100	100	100	100	100	100	100	124	100	100	100	100	100	100	100	100	100	100	100	100	100	100	100	124	100	100	100	100
ENSMUSG00000005069	0	-0.25	0	0	0	0	377	397	0	0	0	1	0	0	32		100	100	100	100	209.098	497	100	100	100	100.1	100	100	132	121.82	179.42	150.62	100	100	100	100	209.098	497	100	100	100	100.1	100	100	132	121.82	179.42	150.62	209.098
ENSMUSG00000005078	0	0	5	0	0	0	0	2	0	0	0	0	0	0	12		104.675	100	100	100	100	102	100	100	100	100	100	100	112	100.935	100.4	100.668	104.675	100	100	100	100	102	100	100	100	100	100	100	112	100.935	100.4	100.668	104.675
ENSMUSG00000005087	1	0.25	9577	18801	2327	32140	5249	5247	35156	7109	911	18	1	805	56		9055.31	5748.79	787.666	11977.3	1618.98	5347	7230.52	3260.98	461.478	101.796	100.067	148.449	156	5837.61	3280.35	4558.98	9055.31	5748.79	787.666	11977.3	1618.98	5347	7230.52	3260.98	461.478	101.796	100.067	148.449	156	5837.61	3280.35	4558.98	11977.3
ENSMUSG00000005089	0	0	0	0	0	0	0	0	0	0	0	0	0	23	70		100	100	100	100	100	100	100	100	100	100	100	101.384	170	100	100	100	100	100	100	100	100	100	100	100	100	100	100	101.384	170	100	100	100	100
ENSMUSG00000005102	0	-0.25	75	0	0	0	390	937	0	181	4	0	0	0	98		170.131	100	100	100	212.86	1037	100	180.481	101.587	100	100	100	198	136.598	303.814	220.206	170.131	100	100	100	212.86	1037	100	180.481	101.587	100	100	100	198	136.598	303.814	220.206	212.86
ENSMUSG00000005103	2	0.05	3470	5855	1996	432	3596	1207	318	1204	3951	0	0	436	31		3344.75	1859.14	689.85	259.645	1140.62	1307	164.498	635.353	1667.73	100	100	126.24	131	1458.8	774.916	1116.86	3344.75	1859.14	689.85	259.645	1140.62	1307	164.498	635.353	1667.73	100	100	126.24	131	1458.8	774.916	1116.86	3344.75
ENSMUSG00000005107	0	0	0	0	0	0	0	7	0	0	0	0	0	0	36		100	100	100	100	100	107	100	100	100	100	100	100	136	100	101.4	100.7	100	100	100	100	100	107	100	100	100	100	100	100	136	100	101.4	100.7	100
ENSMUSG00000005124	0	0	0	0	0	0	0	0	0	0	0	0	0	0	27		100	100	100	100	100	100	100	100	100	100	100	100	127	100	100	100	100	100	100	100	100	100	100	100	100	100	100	100	127	100	100	100	100
ENSMUSG00000005125	1	0	0	543	0	0	0	0	0	0	61	0	0	0	47		100	263.145	100	100	100	100	100	100	124.204	100	100	100	147	132.629	104.841	118.735	100	263.145	100	100	100	100	100	100	124.204	100	100	100	147	132.629	104.841	118.735	263.145
ENSMUSG00000005131	0	0	0	0	0	0	0	0	0	0	0	0	0	0	10		100	100	100	100	100	100	100	100	100	100	100	100	110	100	100	100	100	100	100	100	100	100	100	100	100	100	100	100	110	100	100	100	100
ENSMUSG00000005142	1	0.2	2	0	4567	0	0	0	0	0	0	617	0	99	50		101.87	100	1449.62	100	100	100	100	100	100	161.549	100	105.958	150	370.298	112.31	241.304	101.87	100	1449.62	100	100	100	100	100	100	161.549	100	105.958	150	370.298	112.31	241.304	1449.62
ENSMUSG00000005148	0	0	0	0	0	0	0	0	0	0	0	0	0	0	8		100	100	100	100	100	100	100	100	100	100	100	100	108	100	100	100	100	100	100	100	100	100	100	100	100	100	100	100	108	100	100	100	100
ENSMUSG00000005150	1	0.2	0	0	0	646	0	0	0	0	0	0	0	0	11		100	100	100	338.728	100	100	100	100	100	100	100	100	111	147.746	100	123.873	100	100	100	338.728	100	100	100	100	100	100	100	100	111	147.746	100	123.873	338.728
ENSMUSG00000005161	-1	-0.35	976	226	313	975	226	1662	0	1483	1529	0	0	297	20		1012.64	167.902	192.497	460.31	165.401	1762	100	759.409	706.696	100	100	117.875	120	399.751	685.621	542.686	1012.64	167.902	192.497	460.31	165.401	1762	100	759.409	706.696	100	100	117.875	120	399.751	685.621	542.686	1012.64
ENSMUSG00000005198	1	-0.05	177	1	284	694	0	776	100	29	42	0	0	36	62		265.51	100.3	183.927	356.467	100	876	120.283	112.895	116.665	100	100	102.167	162	201.241	265.169	233.205	265.51	100.3	183.927	356.467	100	876	120.283	112.895	116.665	100	100	102.167	162	201.241	265.169	233.205	356.467
ENSMUSG00000005202	0	0	0	0	0	0	0	0	0	0	0	0	0	0	10		100	100	100	100	100	100	100	100	100	100	100	100	110	100	100	100	100	100	100	100	100	100	100	100	100	100	100	100	110	100	100	100	100
ENSMUSG00000005204	0	0.2	279	0	1	0	126	110	0	30	153	0	0	0	21		360.889	100	100.296	100	136.462	210	100	113.339	160.709	100	100	100	121	159.529	136.81	148.17	360.889	100	100.296	100	136.462	210	100	113.339	160.709	100	100	100	121	159.529	136.81	148.17	360.889
ENSMUSG00000005220	0	0	0	0	0	0	0	0	0	0	0	0	0	0	42		100	100	100	100	100	100	100	100	100	100	100	100	142	100	100	100	100	100	100	100	100	100	100	100	100	100	100	100	142	100	100	100	100
ENSMUSG00000005225	0	0	0	0	0	186	0	2	0	0	0	1	0	0	26		100	100	100	168.736	100	102	100	100	100	100.1	100	100	126	113.747	100.42	107.084	100	100	100	168.736	100	102	100	100	100	100.1	100	100	126	113.747	100.42	107.084	168.736
ENSMUSG00000005232	0	0	0	0	0	0	0	0	0	0	0	0	0	0	15		100	100	100	100	100	100	100	100	100	100	100	100	115	100	100	100	100	100	100	100	100	100	100	100	100	100	100	100	115	100	100	100	100
ENSMUSG00000005233	-2	-0.55	460	55	0	15	223	451	0	914	1134	0	0	0	19		530.139	116.525	100	105.543	164.533	551	100	506.406	549.963	100	100	100	119	203.348	361.474	282.411	530.139	116.525	100	105.543	164.533	551	100	506.406	549.963	100	100	100	119	203.348	361.474	282.411	530.139
ENSMUSG00000005237	0	0	0	0	0	0	0	0	0	0	0	0	0	0	111		100	100	100	100	100	100	100	100	100	100	100	100	211	100	100	100	100	100	100	100	100	100	100	100	100	100	100	100	211	100	100	100	100
ENSMUSG00000005251	0	0	0	0	0	0	0	0	0	0	0	0	0	0	27		100	100	100	100	100	100	100	100	100	100	100	100	127	100	100	100	100	100	100	100	100	100	100	100	100	100	100	100	127	100	100	100	100
ENSMUSG00000005262	1	0.1	567	737	0	551	0	84	0	1156	1428	0	0	391	43		630.193	321.433	100	303.621	100	184	100	614.01	666.62	100	100	123.532	143	291.05	332.926	311.988	630.193	321.433	100	303.621	100	184	100	614.01	666.62	100	100	123.532	143	291.05	332.926	311.988	630.193
ENSMUSG00000005267	0	0	0	0	0	0	0	0	0	0	0	0	0	0	51		100	100	100	100	100	100	100	100	100	100	100	100	151	100	100	100	100	100	100	100	100	100	100	100	100	100	100	100	151	100	100	100	100
ENSMUSG00000005268	0	0	0	0	0	0	0	0	0	0	0	0	0	0	82		100	100	100	100	100	100	100	100	100	100	100	100	182	100	100	100	100	100	100	100	100	100	100	100	100	100	100	100	182	100	100	100	100
ENSMUSG00000005299	-1	-0.5	158	1	0	0	0	6	0	77	2960	2672	0	124	61		247.744	100.3	100	100	100	106	100	134.238	1274.51	366.547	100	107.463	161	129.609	396.258	262.933	247.744	100.3	100	100	100	106	100	134.238	1274.51	366.547	100	107.463	161	129.609	396.258	262.933	247.744
ENSMUSG00000005312	1	0.15	1091	852	0	94	586	148	0	2456	250	0	0	64	23		1120.18	355.985	100	134.738	269.579	248	100	1192.05	199.198	100	100	103.852	123	396.096	367.849	381.973	1120.18	355.985	100	134.738	269.579	248	100	1192.05	199.198	100	100	103.852	123	396.096	367.849	381.973	1120.18
ENSMUSG00000005320	0	0	0	0	0	0	0	0	0	0	0	0	0	0	27		100	100	100	100	100	100	100	100	100	100	100	100	127	100	100	100	100	100	100	100	100	100	100	100	100	100	100	100	127	100	100	100	100
ENSMUSG00000005338	0	0	0	0	0	0	0	0	0	0	0	0	0	0	41		100	100	100	100	100	100	100	100	100	100	100	100	141	100	100	100	100	100	100	100	100	100	100	100	100	100	100	100	141	100	100	100	100
ENSMUSG00000005339	0	0	0	0	0	0	0	0	0	0	0	0	0	0	3		100	100	100	100	100	100	100	100	100	100	100	100	103	100	100	100	100	100	100	100	100	100	100	100	100	100	100	100	103	100	100	100	100
ENSMUSG00000005354	2	0.3	1232	1565	399	1049	736	687	3	385	779	0	0	658	18		1252.03	570.207	217.911	487.657	312.987	787	100.608	271.188	409.101	100	100	139.601	118	568.157	333.58	450.868	1252.03	570.207	217.911	487.657	312.987	787	100.608	271.188	409.101	100	100	139.601	118	568.157	333.58	450.868	1252.03
ENSMUSG00000005355	0	0	0	0	0	0	0	0	0	0	0	0	0	0	13		100	100	100	100	100	100	100	100	100	100	100	100	113	100	100	100	100	100	100	100	100	100	100	100	100	100	100	100	113	100	100	100	100
ENSMUSG00000005357	0	0	0	0	0	0	0	0	0	0	0	0	0	0	12		100	100	100	100	100	100	100	100	100	100	100	100	112	100	100	100	100	100	100	100	100	100	100	100	100	100	100	100	112	100	100	100	100
ENSMUSG00000005360	0	0	0	0	0	0	0	0	0	0	0	0	0	0	53		100	100	100	100	100	100	100	100	100	100	100	100	153	100	100	100	100	100	100	100	100	100	100	100	100	100	100	100	153	100	100	100	100
ENSMUSG00000005362	-2	-0.25	0	134	0	0	0	0	0	942	380	0	0	20	33		100	140.261	100	100	100	100	100	518.856	250.781	100	100	101.204	133	108.052	213.927	160.99	100	140.261	100	100	100	100	100	518.856	250.781	100	100	101.204	133	108.052	213.927	160.99	140.261
ENSMUSG00000005364	2	0.4	1768	5884	0	0	0	0	0	0	0	73	0	0	42		1753.23	1867.86	100	100	100	100	100	100	100	107.282	100	100	142	784.218	101.456	442.837	1753.23	1867.86	100	100	100	100	100	100	100	107.282	100	100	142	784.218	101.456	442.837	1867.86
ENSMUSG00000005370	-1	-0.3	44	0	0	755	0	0	0	1304	7066	5	0	0	29		141.144	100	100	379.009	100	100	100	679.817	2903.74	100.499	100	100	129	164.031	776.811	470.421	141.144	100	100	379.009	100	100	100	679.817	2903.74	100.499	100	100	129	164.031	776.811	470.421	379.009
ENSMUSG00000005371	2	0.4	45	67	903	614	1	0	0	1	137	0	0	0	27		142.079	120.13	366.851	326.903	100.289	100	100	100.445	154.361	100	100	100	127	211.25	110.961	161.106	142.079	120.13	366.851	326.903	100.289	100	100	100.445	154.361	100	100	100	127	211.25	110.961	161.106	366.851
ENSMUSG00000005373	0	0	0	1	1	0	1	0	0	0	1	0	0	0	44		100	100.3	100.296	100	100.289	100	100	100	100.397	100	100	100	144	100.177	100.079	100.128	100	100.3	100.296	100	100.289	100	100	100	100.397	100	100	100	144	100.177	100.079	100.128	100.3
ENSMUSG00000005374	0	0	0	0	0	0	0	20	0	0	0	0	0	301	37		100	100	100	100	100	120	100	100	100	100	100	118.116	137	100	104	102	100	100	100	100	100	120	100	100	100	100	100	118.116	137	100	104	102	100
ENSMUSG00000005378	-1	-0.3	1327	173	0	56	5	643	0	1358	108	0	0	367	27		1340.86	151.978	100	120.695	101.447	743	100	703.828	142.854	100	100	122.088	127	362.996	357.936	360.466	1340.86	151.978	100	120.695	101.447	743	100	703.828	142.854	100	100	122.088	127	362.996	357.936	360.466	1340.86
ENSMUSG00000005397	0	0	0	0	0	0	0	0	50	0	0	0	0	0	68		100	100	100	100	100	100	110.141	100	100	100	100	100	168	100	102.028	101.014	100	100	100	100	100	100	110.141	100	100	100	100	100	168	100	102.028	101.014	100
ENSMUSG00000005410	1	0.1	2857	758	0	12546	157	88	0	4204	3483	0	0	448	34		2771.54	327.742	100	4736.36	145.433	188	100	1969.29	1482.03	100	100	126.963	134	1616.21	767.863	1192.04	2771.54	327.742	100	4736.36	145.433	188	100	1969.29	1482.03	100	100	126.963	134	1616.21	767.863	1192.04	4736.36
ENSMUSG00000005413	2	0.4	73	3723	2372	2	0	0	0	0	0	0	0	0	15		168.261	1218.58	800.964	100.739	100	100	100	100	100	100	100	100	115	477.709	100	288.855	168.261	1218.58	800.964	100.739	100	100	100	100	100	100	100	100	115	477.709	100	288.855	1218.58
ENSMUSG00000005417	0	-0.25	0	47	0	369	0	0	0	179	231	7199	0	0	84		100	114.121	100	236.363	100	100	100	179.591	191.659	818.14	100	100	184	130.097	277.878	203.988	100	114.121	100	236.363	100	100	100	179.591	191.659	818.14	100	100	184	130.097	277.878	203.988	236.363
ENSMUSG00000005442	1	0	0	112	75	0	576	90	0	0	209	1	0	0	60		100	133.651	122.164	100	266.685	190	100	100	182.93	100.1	100	100	160	144.5	134.606	139.553	100	133.651	122.164	100	266.685	190	100	100	182.93	100.1	100	100	160	144.5	134.606	139.553	266.685
ENSMUSG00000005447	-1	-0.05	29	0	0	209	718	100	0	23	523	1163	0	0	14		127.117	100	100	177.236	307.778	200	100	110.227	307.523	216.016	100	100	114	162.426	186.753	174.59	127.117	100	100	177.236	307.778	200	100	110.227	307.523	216.016	100	100	114	162.426	186.753	174.59	307.778
ENSMUSG00000005465	-2	-0.25	0	0	0	0	0	127	0	0	1706	0	0	0	16		100	100	100	100	100	227	100	100	776.928	100	100	100	116	100	260.786	180.393	100	100	100	100	100	227	100	100	776.928	100	100	100	116	100	260.786	180.393	100
ENSMUSG00000005469	0	0	12	0	40	0	19	63	0	22	67	0	0	19	16		111.221	100	111.821	100	105.498	163	100	109.782	126.585	100	100	101.144	116	105.708	119.873	112.791	111.221	100	111.821	100	105.498	163	100	109.782	126.585	100	100	101.144	116	105.708	119.873	112.791	111.821
ENSMUSG00000005470	0	-0.1	1962	0	0	1787	0	0	0	1165	3146	0	0	0	10		1934.64	100	100	760.383	100	100	100	618.012	1348.31	100	100	100	110	599.004	453.264	526.134	1934.64	100	100	760.383	100	100	100	618.012	1348.31	100	100	100	110	599.004	453.264	526.134	1934.64
ENSMUSG00000005474	0	0	0	2	0	0	0	0	0	0	1	0	0	0	8		100	100.601	100	100	100	100	100	100	100.397	100	100	100	108	100.12	100.079	100.1	100	100.601	100	100	100	100	100	100	100.397	100	100	100	108	100.12	100.079	100.1	100.601
ENSMUSG00000005481	0	-0.4	4417	437	0	10023	2530	3973	1	5054	4789	2233	0	606	21		4230.27	231.297	100	3803.99	832.141	4073	100.203	2347.24	2000.24	322.754	100	136.472	121	1839.54	1768.69	1804.11	4230.27	231.297	100	3803.99	832.141	4073	100.203	2347.24	2000.24	322.754	100	136.472	121	1839.54	1768.69	1804.11	4230.27
ENSMUSG00000005483	-1	-0.3	404	0	0	0	0	1529	0	452	0	0	0	213	14		477.775	100	100	100	100	1629	100	300.98	100	100	100	112.819	114	175.555	445.996	310.775	477.775	100	100	100	100	1629	100	300.98	100	100	100	112.819	114	175.555	445.996	310.775	477.775
ENSMUSG00000005493	0	0	0	0	0	0	0	0	0	0	0	0	0	0	23		100	100	100	100	100	100	100	100	100	100	100	100	123	100	100	100	100	100	100	100	100	100	100	100	100	100	100	100	123	100	100	100	100
ENSMUSG00000005501	-1	-0.25	1	0	0	0	0	0	3	1962	0	0	0	0	48		100.935	100	100	100	100	100	100.608	972.394	100	100	100	100	148	100.187	274.6	187.394	100.935	100	100	100	100	100	100.608	972.394	100	100	100	100	148	100.187	274.6	187.394	100.935
ENSMUSG00000005503	0	0	0	0	0	0	0	0	0	0	0	0	0	0	11		100	100	100	100	100	100	100	100	100	100	100	100	111	100	100	100	100	100	100	100	100	100	100	100	100	100	100	100	111	100	100	100	100
ENSMUSG00000005505	0	-0.05	328	0	0	4	2	1	0	1022	0	349	0	121	8		406.708	100	100	101.478	100.579	101	100	554.427	100	134.815	100	107.282	108	161.753	198.048	179.901	406.708	100	100	101.478	100.579	101	100	554.427	100	134.815	100	107.282	108	161.753	198.048	179.901	406.708
ENSMUSG00000005506	-3	-0.3	1261	0	0	242	219	1467	1477	1085	332	0	0	43	43		1279.14	100	100	189.431	163.375	1567	399.573	582.44	231.735	100	100	102.588	143	366.39	576.15	471.27	1279.14	100	100	189.431	163.375	1567	399.573	582.44	231.735	100	100	102.588	143	366.39	576.15	471.27	1279.14
ENSMUSG00000005510	0	0.15	376	15	0	544	143	265	0	0	39	1542	0	204	17		451.592	104.507	100	301.034	141.382	365	100	100	115.475	253.823	100	112.278	117	219.703	186.86	203.281	451.592	104.507	100	301.034	141.382	365	100	100	115.475	253.823	100	112.278	117	219.703	186.86	203.281	451.592
ENSMUSG00000005514	1	0.2	53	0	0	0	1511	0	0	23	178	0	0	160	27		149.56	100	100	100	537.259	100	100	110.227	170.629	100	100	109.63	127	197.364	116.171	156.767	149.56	100	100	100	537.259	100	100	110.227	170.629	100	100	109.63	127	197.364	116.171	156.767	537.259
ENSMUSG00000005533	0	0	0	0	0	0	0	0	0	0	0	0	0	0	38		100	100	100	100	100	100	100	100	100	100	100	100	138	100	100	100	100	100	100	100	100	100	100	100	100	100	100	100	138	100	100	100	100
ENSMUSG00000005534	0	-0.05	1	1388	0	0	0	692	0	7	0	0	0	0	63		100.935	517.027	100	100	100	792	100	103.113	100	100	100	100	163	183.592	239.023	211.307	100.935	517.027	100	100	100	792	100	103.113	100	100	100	100	163	183.592	239.023	211.307	517.027
ENSMUSG00000005540	1	0.2	0	0	0	0	795	0	0	50	0	0	0	0	21		100	100	100	100	330.06	100	100	122.232	100	100	100	100	121	146.012	104.446	125.229	100	100	100	100	330.06	100	100	122.232	100	100	100	100	121	146.012	104.446	125.229	330.06
ENSMUSG00000005547	0	0	0	0	0	0	0	0	0	0	0	0	0	0	17		100	100	100	100	100	100	100	100	100	100	100	100	117	100	100	100	100	100	100	100	100	100	100	100	100	100	100	100	117	100	100	100	100
ENSMUSG00000005553	0	0	0	0	0	0	0	0	0	0	0	0	0	0	29		100	100	100	100	100	100	100	100	100	100	100	100	129	100	100	100	100	100	100	100	100	100	100	100	100	100	100	100	129	100	100	100	100
ENSMUSG00000005566	1	-0.1	518	0	1	284	2993	642	0	1774	95	0	0	528	30		584.374	100	100.296	204.952	966.126	742	100	888.8	137.695	100	100	131.777	130	391.15	393.699	392.424	584.374	100	100.296	204.952	966.126	742	100	888.8	137.695	100	100	131.777	130	391.15	393.699	392.424	966.126
ENSMUSG00000005575	0	0.2	0	0	0	600	0	1	0	0	377	0	0	38	12		100	100	100	321.729	100	101	100	100	249.591	100	100	102.287	112	144.346	130.118	137.232	100	100	100	321.729	100	101	100	100	249.591	100	100	102.287	112	144.346	130.118	137.232	321.729
ENSMUSG00000005580	0	0	0	0	0	0	0	0	0	0	0	0	0	0	27		100	100	100	100	100	100	100	100	100	100	100	100	127	100	100	100	100	100	100	100	100	100	100	100	100	100	100	100	127	100	100	100	100
ENSMUSG00000005583	1	0.05	2386	13520	0	1768	9311	1905	1	2086	2990	500	0	441	31		2331.11	4162.11	100	753.362	2794.45	2005	100.203	1027.53	1286.41	149.878	100	126.541	131	2028.21	913.804	1471.01	2331.11	4162.11	100	753.362	2794.45	2005	100.203	1027.53	1286.41	149.878	100	126.541	131	2028.21	913.804	1471.01	4162.11
ENSMUSG00000005609	-1	-0.3	0	0	0	0	814	3	0	1281	2167	0	0	0	46		100	100	100	100	335.558	103	100	669.59	959.85	100	100	100	146	147.112	386.488	266.8	100	100	100	100	335.558	103	100	669.59	959.85	100	100	100	146	147.112	386.488	266.8	335.558
ENSMUSG00000005610	1	0.25	6854	3100	4937	8689	4572	7221	4696	5395	6317	68	0	1418	54		6509.08	1031.4	1558.96	3311.01	1423.06	7321	1052.47	2498.86	2606.54	106.783	100	185.342	154	2766.7	2717.13	2741.92	6509.08	1031.4	1558.96	3311.01	1423.06	7321	1052.47	2498.86	2606.54	106.783	100	185.342	154	2766.7	2717.13	2741.92	6509.08
ENSMUSG00000005611	0	0	0	0	0	0	0	0	0	0	0	0	0	0	54		100	100	100	100	100	100	100	100	100	100	100	100	154	100	100	100	100	100	100	100	100	100	100	100	100	100	100	100	154	100	100	100	100
ENSMUSG00000005615	0	0	6	0	0	0	0	0	0	0	0	0	0	0	39		105.611	100	100	100	100	100	100	100	100	100	100	100	139	101.122	100	100.561	105.611	100	100	100	100	100	100	100	100	100	100	100	139	101.122	100	100.561	105.611
ENSMUSG00000005621	0	-0.05	4	2371	0	0	0	502	0	4	66	29	0	1	47		103.74	812.371	100	100	100	602	100	101.779	126.188	102.893	100	100.06	147	243.222	206.572	224.897	103.74	812.371	100	100	100	602	100	101.779	126.188	102.893	100	100.06	147	243.222	206.572	224.897	812.371
ENSMUSG00000005625	0	-0.4	1676	190	547	2291	2263	1553	118	1729	1073	5262	0	497	15		1667.2	157.086	261.647	946.636	754.876	1653	123.933	868.791	525.759	624.914	100	129.912	115	757.49	759.279	758.385	1667.2	157.086	261.647	946.636	754.876	1653	123.933	868.791	525.759	624.914	100	129.912	115	757.49	759.279	758.385	1667.2
ENSMUSG00000005628	0	0	0	0	0	0	0	0	0	0	0	0	0	0	12		100	100	100	100	100	100	100	100	100	100	100	100	112	100	100	100	100	100	100	100	100	100	100	100	100	100	100	100	112	100	100	100	100
ENSMUSG00000005640	0	0	0	0	0	0	0	0	0	0	0	0	0	0	51		100	100	100	100	100	100	100	100	100	100	100	100	151	100	100	100	100	100	100	100	100	100	100	100	100	100	100	100	151	100	100	100	100
ENSMUSG00000005649	0	0	0	0	0	0	0	0	0	0	0	0	0	0	15		100	100	100	100	100	100	100	100	100	100	100	100	115	100	100	100	100	100	100	100	100	100	100	100	100	100	100	100	115	100	100	100	100
ENSMUSG00000005656	-2	-0.3	1453	269	247	392	143	747	3762	611	265	0	0	53	16		1458.68	180.822	172.992	244.863	141.382	847	863.028	371.678	205.15	100	100	103.19	116	439.748	477.371	458.559	1458.68	180.822	172.992	244.863	141.382	847	863.028	371.678	205.15	100	100	103.19	116	439.748	477.371	458.559	1458.68
ENSMUSG00000005667	0	0.1	4590	674	0	8437	337	4973	2432	2902	246	204	0	1123	11		4392.04	302.504	100	3217.88	197.522	5073	593.271	1390.36	197.611	120.35	100	167.587	111	1641.99	1474.92	1558.45	4392.04	302.504	100	3217.88	197.522	5073	593.271	1390.36	197.611	120.35	100	167.587	111	1641.99	1474.92	1558.45	4392.04
ENSMUSG00000005672	0	0.2	524	0	0	0	0	0	925	0	0	0	0	0	34		589.985	100	100	100	100	100	287.613	100	100	100	100	100	134	197.997	137.523	167.76	589.985	100	100	100	100	100	287.613	100	100	100	100	100	134	197.997	137.523	167.76	589.985
ENSMUSG00000005674	0	0	0	0	0	256	0	0	0	0	0	0	0	0	7		100	100	100	194.604	100	100	100	100	100	100	100	100	107	118.921	100	109.46	100	100	100	194.604	100	100	100	100	100	100	100	100	107	118.921	100	109.46	194.604
ENSMUSG00000005677	0	0	0	0	0	0	0	0	0	0	0	0	0	0	14		100	100	100	100	100	100	100	100	100	100	100	100	114	100	100	100	100	100	100	100	100	100	100	100	100	100	100	100	114	100	100	100	100
ENSMUSG00000005681	0	0	0	0	0	0	0	0	0	0	0	1	0	35	2		100	100	100	100	100	100	100	100	100	100.1	100	102.106	102	100	100.02	100.01	100	100	100	100	100	100	100	100	100	100.1	100	102.106	102	100	100.02	100.01	100
ENSMUSG00000005682	0	0	54	0	0	6	0	8	0	1	169	0	0	0	44		150.495	100	100	102.217	100	108	100	100.445	167.058	100	100	100	144	110.542	115.101	112.821	150.495	100	100	102.217	100	108	100	100.445	167.058	100	100	100	144	110.542	115.101	112.821	150.495
ENSMUSG00000005683	-1	-0.15	1296	5099	0	8795	10	578	301	967	475	4946	0	2111	27		1311.87	1632	100	3350.18	102.894	678	161.05	529.972	288.477	593.391	100	227.05	127	1299.39	450.178	874.784	1311.87	1632	100	3350.18	102.894	678	161.05	529.972	288.477	593.391	100	227.05	127	1299.39	450.178	874.784	3350.18
ENSMUSG00000005686	0	0	0	0	0	0	0	0	0	0	0	0	0	0	52		100	100	100	100	100	100	100	100	100	100	100	100	152	100	100	100	100	100	100	100	100	100	100	100	100	100	100	100	152	100	100	100	100
ENSMUSG00000005687	0	0.15	806	95	446	1004	0	903	2645	311	237	0	0	236	30		853.679	128.543	231.8	471.027	100	1003	636.472	238.285	194.04	100	100	114.204	130	357.01	434.359	395.685	853.679	128.543	231.8	471.027	100	1003	636.472	238.285	194.04	100	100	114.204	130	357.01	434.359	395.685	853.679
ENSMUSG00000005696	0	0	0	0	0	0	0	0	0	0	0	0	0	0	17		100	100	100	100	100	100	100	100	100	100	100	100	117	100	100	100	100	100	100	100	100	100	100	100	100	100	100	100	117	100	100	100	100
ENSMUSG00000005698	-2	-0.55	810	0	0	99	1	770	0	1576	749	185	0	0	26		857.419	100	100	136.585	100.289	870	100	800.761	397.198	118.455	100	100	126	258.859	457.283	358.071	857.419	100	100	136.585	100.289	870	100	800.761	397.198	118.455	100	100	126	258.859	457.283	358.071	857.419
ENSMUSG00000005699	0	0	68	0	0	0	1	0	0	123	0	0	0	227	6		163.586	100	100	100	100.289	100	100	154.691	100	100	100	113.662	106	112.775	110.938	111.857	163.586	100	100	100	100.289	100	100	154.691	100	100	100	113.662	106	112.775	110.938	111.857	163.586
ENSMUSG00000005705	0	0	0	0	0	0	0	0	0	0	0	0	0	0	4		100	100	100	100	100	100	100	100	100	100	100	100	104	100	100	100	100	100	100	100	100	100	100	100	100	100	100	100	104	100	100	100	100
ENSMUSG00000005716	0	0	0	0	0	0	0	0	0	0	0	0	0	0	5		100	100	100	100	100	100	100	100	100	100	100	100	105	100	100	100	100	100	100	100	100	100	100	100	100	100	100	100	105	100	100	100	100
ENSMUSG00000005718	0	0	3	0	0	0	0	40	0	5	0	0	0	0	8		102.805	100	100	100	100	140	100	102.223	100	100	100	100	108	100.561	108.445	104.503	102.805	100	100	100	100	140	100	102.223	100	100	100	100	108	100.561	108.445	104.503	102.805
ENSMUSG00000005732	1	0.05	2747	771	38	3819	1036	1105	28	1802	1233	154	0	1073	13		2668.68	331.648	111.23	1511.31	399.802	1205	105.679	901.25	589.245	115.362	100	164.578	113	1004.53	583.307	793.92	2668.68	331.648	111.23	1511.31	399.802	1205	105.679	901.25	589.245	115.362	100	164.578	113	1004.53	583.307	793.92	2668.68
ENSMUSG00000005763	0	0	0	0	0	0	0	0	0	0	0	0	0	0	14		100	100	100	100	100	100	100	100	100	100	100	100	114	100	100	100	100	100	100	100	100	100	100	100	100	100	100	100	114	100	100	100	100
ENSMUSG00000005774	-1	-0.25	0	0	0	0	72	367	0	3	0	0	0	7	14		100	100	100	100	120.836	467	100	101.334	100	100	100	100.421	114	104.167	173.667	138.917	100	100	100	100	120.836	467	100	101.334	100	100	100	100.421	114	104.167	173.667	138.917	120.836
ENSMUSG00000005779	1	0.05	1105	1541	1220	916	135	861	0	1552	744	360	0	114	6		1133.27	562.996	460.53	438.507	139.067	961	100	790.089	395.214	135.912	100	106.861	106	546.874	476.443	511.658	1133.27	562.996	460.53	438.507	139.067	961	100	790.089	395.214	135.912	100	106.861	106	546.874	476.443	511.658	1133.27
ENSMUSG00000005800	0	0	0	0	0	0	0	0	0	0	0	0	0	0	18		100	100	100	100	100	100	100	100	100	100	100	100	118	100	100	100	100	100	100	100	100	100	100	100	100	100	100	100	118	100	100	100	100
ENSMUSG00000005802	1	0	117	0	0	0	0	0	0	0	0	0	0	0	43		209.405	100	100	100	100	100	100	100	100	100	100	100	143	121.881	100	110.941	209.405	100	100	100	100	100	100	100	100	100	100	100	143	121.881	100	110.941	209.405
ENSMUSG00000005803	0	0	0	0	0	0	0	0	0	0	0	0	0	0	27		100	100	100	100	100	100	100	100	100	100	100	100	127	100	100	100	100	100	100	100	100	100	100	100	100	100	100	100	127	100	100	100	100
ENSMUSG00000005804	-3	-0.25	0	0	1	0	4	191	545	0	3002	0	0	0	24		100	100	100.296	100	101.158	291	210.54	100	1291.17	100	100	100	124	100.291	398.542	249.416	100	100	100.296	100	101.158	291	210.54	100	1291.17	100	100	100	124	100.291	398.542	249.416	101.158
ENSMUSG00000005813	0	-0.35	141	2631	0	3266	0	1694	0	1443	758	0	0	435	22		231.847	890.489	100	1306.95	100	1794	100	741.623	400.769	100	100	126.18	122	525.856	627.278	576.567	231.847	890.489	100	1306.95	100	1794	100	741.623	400.769	100	100	126.18	122	525.856	627.278	576.567	1306.95
ENSMUSG00000005823	0	0.2	88	734	17	308	1	145	5196	0	0	0	0	0	16		182.288	320.532	105.024	213.821	100.289	245	1153.88	100	100	100	100	100	116	184.391	339.776	262.083	182.288	320.532	105.024	213.821	100.289	245	1153.88	100	100	100	100	100	116	184.391	339.776	262.083	320.532
ENSMUSG00000005824	0	0	0	0	0	0	0	0	0	0	0	0	0	0	15		100	100	100	100	100	100	100	100	100	100	100	100	115	100	100	100	100	100	100	100	100	100	100	100	100	100	100	100	115	100	100	100	100
ENSMUSG00000005836	0	0	0	0	0	0	0	0	0	0	0	0	0	0	7		100	100	100	100	100	100	100	100	100	100	100	100	107	100	100	100	100	100	100	100	100	100	100	100	100	100	100	100	107	100	100	100	100
ENSMUSG00000005846	0	-0.15	1916	561	318	2717	1364	3016	2	4549	2143	1343	0	2319	16		1891.62	268.553	193.974	1104.06	494.72	3116	100.406	2122.69	950.327	233.972	100	239.568	116	790.587	1304.68	1047.63	1891.62	268.553	193.974	1104.06	494.72	3116	100.406	2122.69	950.327	233.972	100	239.568	116	790.587	1304.68	1047.63	1891.62
ENSMUSG00000005864	0	0	0	0	0	0	0	0	0	0	0	0	0	0	18		100	100	100	100	100	100	100	100	100	100	100	100	118	100	100	100	100	100	100	100	100	100	100	100	100	100	100	100	118	100	100	100	100
ENSMUSG00000005871	-2	-0.55	0	0	0	179	894	599	0	1450	1367	0	0	0	81		100	100	100	166.149	358.709	699	100	744.735	642.416	100	100	100	181	164.972	457.23	311.101	100	100	100	166.149	358.709	699	100	744.735	642.416	100	100	100	181	164.972	457.23	311.101	358.709
ENSMUSG00000005873	0	0.15	417	0	1	2225	527	76	1758	107	606	1645	0	306	18		489.931	100	100.296	922.246	252.505	176	456.566	147.577	340.456	264.098	100	118.416	118	372.995	276.94	324.967	489.931	100	100.296	922.246	252.505	176	456.566	147.577	340.456	264.098	100	118.416	118	372.995	276.94	324.967	922.246
ENSMUSG00000005881	-3	-0.8	310	0	0	0	0	1043	51	1924	2093	3241	0	304	22		389.877	100	100	100	100	1143	110.344	955.497	930.487	423.308	100	118.296	122	157.975	712.527	435.251	389.877	100	100	100	100	1143	110.344	955.497	930.487	423.308	100	118.296	122	157.975	712.527	435.251	389.877
ENSMUSG00000005882	0	-0.05	154	714	0	0	0	307	0	345	0	0	0	0	36		244.003	314.523	100	100	100	407	100	253.403	100	100	100	100	136	171.705	192.081	181.893	244.003	314.523	100	100	100	407	100	253.403	100	100	100	100	136	171.705	192.081	181.893	314.523
ENSMUSG00000005883	0	0	0	0	0	0	0	0	0	0	0	0	0	0	21		100	100	100	100	100	100	100	100	100	100	100	100	121	100	100	100	100	100	100	100	100	100	100	100	100	100	100	100	121	100	100	100	100
ENSMUSG00000005886	0	-0.05	287	0	0	0	0	1000	0	2	195	27	0	0	72		368.37	100	100	100	100	1100	100	100.889	177.375	102.693	100	100	172	153.674	316.191	234.933	368.37	100	100	100	100	1100	100	100.889	177.375	102.693	100	100	172	153.674	316.191	234.933	368.37
ENSMUSG00000005891	0	0	0	0	0	0	0	0	0	0	0	0	0	0	5		100	100	100	100	100	100	100	100	100	100	100	100	105	100	100	100	100	100	100	100	100	100	100	100	100	100	100	100	105	100	100	100	100
ENSMUSG00000005892	0	0	0	0	0	0	0	0	0	0	0	0	0	0	14		100	100	100	100	100	100	100	100	100	100	100	100	114	100	100	100	100	100	100	100	100	100	100	100	100	100	100	100	114	100	100	100	100
ENSMUSG00000005893	-3	-0.75	0	0	0	2	113	1648	0	1438	1229	0	0	0	48		100	100	100	100.739	132.7	1748	100	739.4	587.658	100	100	100	148	106.688	655.012	380.85	100	100	100	100.739	132.7	1748	100	739.4	587.658	100	100	100	148	106.688	655.012	380.85	132.7
ENSMUSG00000005897	-1	0	0	0	0	0	0	135	86	0	0	0	0	0	30		100	100	100	100	100	235	117.443	100	100	100	100	100	130	100	130.489	115.244	100	100	100	100	100	235	117.443	100	100	100	100	100	130	100	130.489	115.244	100
ENSMUSG00000005899	-2	-0.25	93	3	0	2	0	0	0	415	3664	0	0	1	55		186.963	100.901	100	100.739	100	100	100	284.528	1553.85	100	100	100.06	155	117.721	427.675	272.698	186.963	100.901	100	100.739	100	100	100	284.528	1553.85	100	100	100.06	155	117.721	427.675	272.698	186.963
ENSMUSG00000005907	0	0	19	0	1	0	6	0	0	17	97	0	0	0	47		117.767	100	100.296	100	101.736	100	100	107.559	138.489	100	100	100	147	103.96	109.21	106.585	117.767	100	100.296	100	101.736	100	100	107.559	138.489	100	100	100	147	103.96	109.21	106.585	117.767
ENSMUSG00000005917	0	0	0	0	0	0	0	0	0	0	0	0	0	0	17		100	100	100	100	100	100	100	100	100	100	100	100	117	100	100	100	100	100	100	100	100	100	100	100	100	100	100	100	117	100	100	100	100
ENSMUSG00000005936	1	0.1	752	0	0	2338	1618	0	0	1193	1306	0	0	192	35		803.184	100	100	964.005	568.223	100	100	630.462	618.211	100	100	111.555	135	507.082	309.735	408.408	803.184	100	100	964.005	568.223	100	100	630.462	618.211	100	100	111.555	135	507.082	309.735	408.408	964.005
ENSMUSG00000005947	0	0	0	0	0	0	0	0	0	0	0	0	0	0	39		100	100	100	100	100	100	100	100	100	100	100	100	139	100	100	100	100	100	100	100	100	100	100	100	100	100	100	100	139	100	100	100	100
ENSMUSG00000005949	0	0	0	0	0	0	0	0	0	0	0	0	0	0	27		100	100	100	100	100	100	100	100	100	100	100	100	127	100	100	100	100	100	100	100	100	100	100	100	100	100	100	100	127	100	100	100	100
ENSMUSG00000005950	0	0	169	0	0	0	0	1	8842	0	0	0	0	0	15		258.029	100	100	100	100	101	1893.38	100	100	100	100	100	115	131.606	458.876	295.241	258.029	100	100	100	100	101	1893.38	100	100	100	100	100	115	131.606	458.876	295.241	258.029
ENSMUSG00000005951	0	0	3	0	0	0	0	0	0	0	0	0	0	0	33		102.805	100	100	100	100	100	100	100	100	100	100	100	133	100.561	100	100.281	102.805	100	100	100	100	100	100	100	100	100	100	100	133	100.561	100	100.281	102.805
ENSMUSG00000005952	0	0	0	0	0	0	0	0	0	0	0	0	0	0	40		100	100	100	100	100	100	100	100	100	100	100	100	140	100	100	100	100	100	100	100	100	100	100	100	100	100	100	100	140	100	100	100	100
ENSMUSG00000005958	0	0	0	0	0	0	0	0	0	0	0	0	0	0	45		100	100	100	100	100	100	100	100	100	100	100	100	145	100	100	100	100	100	100	100	100	100	100	100	100	100	100	100	145	100	100	100	100
ENSMUSG00000005968	-1	0	0	0	0	0	0	0	4275	0	0	0	0	0	34		100	100	100	100	100	100	967.077	100	100	100	100	100	134	100	273.415	186.708	100	100	100	100	100	100	967.077	100	100	100	100	100	134	100	273.415	186.708	100
ENSMUSG00000005973	0	0	0	0	0	0	0	0	0	0	0	0	0	0	23		100	100	100	100	100	100	100	100	100	100	100	100	123	100	100	100	100	100	100	100	100	100	100	100	100	100	100	100	123	100	100	100	100
ENSMUSG00000005980	0	0	0	2	0	0	0	0	0	0	0	0	0	0	8		100	100.601	100	100	100	100	100	100	100	100	100	100	108	100.12	100	100.06	100	100.601	100	100	100	100	100	100	100	100	100	100	108	100.12	100	100.06	100.601
ENSMUSG00000005981	0	0.05	2335	3251	0	998	5624	2191	9071	3332	4732	0	0	930	28		2283.42	1076.77	100	468.81	1727.5	2291	1939.83	1581.56	1977.62	100	100	155.972	128	1131.3	1578	1354.65	2283.42	1076.77	100	468.81	1727.5	2291	1939.83	1581.56	1977.62	100	100	155.972	128	1131.3	1578	1354.65	2283.42
ENSMUSG00000005982	1	0.2	1273	0	10	2	1	81	0	48	1	1	0	0	16		1290.36	100	102.955	100.739	100.289	181	100	121.343	100.397	100.1	100	100	116	338.869	120.568	229.719	1290.36	100	102.955	100.739	100.289	181	100	121.343	100.397	100.1	100	100	116	338.869	120.568	229.719	1290.36
ENSMUSG00000005983	0	0	1	0	1	0	0	0	0	0	0	15	0	0	12		100.935	100	100.296	100	100	100	100	100	100	101.496	100	100	112	100.246	100.299	100.273	100.935	100	100.296	100	100	100	100	100	100	101.496	100	100	112	100.246	100.299	100.273	100.935
ENSMUSG00000005986	0	0	7	0	0	0	0	0	0	0	0	0	0	0	24		106.546	100	100	100	100	100	100	100	100	100	100	100	124	101.309	100	100.655	106.546	100	100	100	100	100	100	100	100	100	100	100	124	101.309	100	100.655	106.546
ENSMUSG00000005994	0	0	0	0	0	0	0	0	0	0	0	0	0	0	23		100	100	100	100	100	100	100	100	100	100	100	100	123	100	100	100	100	100	100	100	100	100	100	100	100	100	100	100	123	100	100	100	100
ENSMUSG00000006005	-3	-0.35	1271	0	41	4128	169	1973	2542	4571	4190	1137	0	138	57		1288.49	100	112.116	1625.5	148.906	2073	615.581	2132.47	1762.56	213.422	100	108.305	157	655.003	1359.41	1007.2	1288.49	100	112.116	1625.5	148.906	2073	615.581	2132.47	1762.56	213.422	100	108.305	157	655.003	1359.41	1007.2	1625.5
ENSMUSG00000006007	0	0	0	0	0	0	0	0	0	0	0	0	0	0	6		100	100	100	100	100	100	100	100	100	100	100	100	106	100	100	100	100	100	100	100	100	100	100	100	100	100	100	100	106	100	100	100	100
ENSMUSG00000006010	2	0.35	542	1534	122	0	3165	32	0	1281	0	0	0	158	27		606.816	560.893	136.053	100	1015.9	132	100	669.59	100	100	100	109.509	127	483.932	220.318	352.125	606.816	560.893	136.053	100	1015.9	132	100	669.59	100	100	100	109.509	127	483.932	220.318	352.125	1015.9
ENSMUSG00000006014	-1	0	0	0	0	0	6	123	0	0	0	0	0	0	17		100	100	100	100	101.736	223	100	100	100	100	100	100	117	100.347	124.6	112.474	100	100	100	100	101.736	223	100	100	100	100	100	100	117	100.347	124.6	112.474	101.736
ENSMUSG00000006019	0	0	1	0	0	0	0	18	0	0	0	0	0	0	48		100.935	100	100	100	100	118	100	100	100	100	100	100	148	100.187	103.6	101.894	100.935	100	100	100	100	118	100	100	100	100	100	100	148	100.187	103.6	101.894	100.935
ENSMUSG00000006021	0	0	0	0	0	0	0	87	0	0	0	0	0	0	30		100	100	100	100	100	187	100	100	100	100	100	100	130	100	117.4	108.7	100	100	100	100	100	187	100	100	100	100	100	100	130	100	117.4	108.7	100
ENSMUSG00000006024	-1	-0.4	1723	60	855	581	302	1872	5	3093	531	2016	0	982	21		1711.15	118.027	352.666	314.708	187.394	1972	101.014	1475.29	310.697	301.107	100	159.101	121	536.789	832.021	684.405	1711.15	118.027	352.666	314.708	187.394	1972	101.014	1475.29	310.697	301.107	100	159.101	121	536.789	832.021	684.405	1711.15
ENSMUSG00000006050	2	-0.05	225	165	138	475	389	868	83	0	141	924	0	148	19		310.394	149.575	140.781	275.536	212.57	968	116.834	100	155.948	192.174	100	108.907	119	217.771	306.591	262.181	310.394	149.575	140.781	275.536	212.57	968	116.834	100	155.948	192.174	100	108.907	119	217.771	306.591	262.181	310.394
ENSMUSG00000006056	0	0	0	0	0	0	0	0	0	0	0	0	0	0	7		100	100	100	100	100	100	100	100	100	100	100	100	107	100	100	100	100	100	100	100	100	100	100	100	100	100	100	100	107	100	100	100	100
ENSMUSG00000006057	1	-0.35	1077	2481	503	415	681	635	952	1970	1235	0	0	601	25		1107.09	845.421	248.645	253.363	297.07	735	293.089	975.951	590.039	100	100	136.171	125	550.317	538.816	544.566	1107.09	845.421	248.645	253.363	297.07	735	293.089	975.951	590.039	100	100	136.171	125	550.317	538.816	544.566	1107.09
ENSMUSG00000006058	0	0.15	490	735	0	0	0	144	7	9	1205	0	0	0	15		558.192	320.832	100	100	100	244	101.42	104.002	578.135	100	100	100	115	235.805	225.511	230.658	558.192	320.832	100	100	100	244	101.42	104.002	578.135	100	100	100	115	235.805	225.511	230.658	558.192
ENSMUSG00000006095	0	-0.1	945	1347	192	132	166	674	0	522	0	0	0	49	13		983.656	504.708	156.739	148.78	148.038	774	100	332.105	100	100	100	102.949	113	388.384	281.221	334.803	983.656	504.708	156.739	148.78	148.038	774	100	332.105	100	100	100	102.949	113	388.384	281.221	334.803	983.656
ENSMUSG00000006127	1	0.2	559	0	0	0	0	59	0	0	0	0	0	0	41		622.713	100	100	100	100	159	100	100	100	100	100	100	141	204.543	111.8	158.171	622.713	100	100	100	100	159	100	100	100	100	100	100	141	204.543	111.8	158.171	622.713
ENSMUSG00000006134	1	-0.05	7	2709	598	79	4	1072	0	1	5	0	0	0	27		106.546	913.924	276.719	129.194	101.158	1172	100	100.445	101.984	100	100	100	127	305.508	314.886	310.197	106.546	913.924	276.719	129.194	101.158	1172	100	100.445	101.984	100	100	100	127	305.508	314.886	310.197	913.924
ENSMUSG00000006143	0	0	0	0	0	0	0	0	0	0	0	0	0	0	8		100	100	100	100	100	100	100	100	100	100	100	100	108	100	100	100	100	100	100	100	100	100	100	100	100	100	100	100	108	100	100	100	100
ENSMUSG00000006154	0	0	0	0	0	0	0	0	0	0	0	0	0	0	28		100	100	100	100	100	100	100	100	100	100	100	100	128	100	100	100	100	100	100	100	100	100	100	100	100	100	100	100	128	100	100	100	100
ENSMUSG00000006169	-1	0.2	739	48	0	0	0	152	142	1	0	1147	0	0	42		791.028	114.422	100	100	100	252	128.801	100.445	100	214.42	100	100	142	241.09	159.133	200.112	791.028	114.422	100	100	100	252	128.801	100.445	100	214.42	100	100	142	241.09	159.133	200.112	791.028
ENSMUSG00000006179	0	0	0	0	0	0	0	0	0	0	0	0	0	0	17		100	100	100	100	100	100	100	100	100	100	100	100	117	100	100	100	100	100	100	100	100	100	100	100	100	100	100	100	117	100	100	100	100
ENSMUSG00000006191	0	0	24	246	0	151	242	72	1	63	193	0	0	0	73		122.442	173.911	100	155.802	170.031	172	100.203	128.013	176.581	100	100	100	173	144.437	135.359	139.898	122.442	173.911	100	155.802	170.031	172	100.203	128.013	176.581	100	100	100	173	144.437	135.359	139.898	173.911
ENSMUSG00000006200	0	0	0	0	0	0	0	0	0	0	0	0	0	0	5		100	100	100	100	100	100	100	100	100	100	100	100	105	100	100	100	100	100	100	100	100	100	100	100	100	100	100	100	105	100	100	100	100
ENSMUSG00000006204	0	0	0	0	0	0	0	0	0	0	0	0	0	0	47		100	100	100	100	100	100	100	100	100	100	100	100	147	100	100	100	100	100	100	100	100	100	100	100	100	100	100	100	147	100	100	100	100
ENSMUSG00000006205	0	0	0	0	0	0	0	0	0	0	0	0	0	0	23		100	100	100	100	100	100	100	100	100	100	100	100	123	100	100	100	100	100	100	100	100	100	100	100	100	100	100	100	123	100	100	100	100
ENSMUSG00000006215	1	0.2	317	0	0	0	0	0	0	0	0	0	0	505	43		396.422	100	100	100	100	100	100	100	100	100	100	130.393	143	159.284	100	129.642	396.422	100	100	100	100	100	100	100	100	100	100	130.393	143	159.284	100	129.642	396.422
ENSMUSG00000006216	0	0	0	0	0	0	0	0	0	0	0	0	0	0	25		100	100	100	100	100	100	100	100	100	100	100	100	125	100	100	100	100	100	100	100	100	100	100	100	100	100	100	100	125	100	100	100	100
ENSMUSG00000006218	0	0	0	0	0	0	0	0	0	0	0	0	0	0	7		100	100	100	100	100	100	100	100	100	100	100	100	107	100	100	100	100	100	100	100	100	100	100	100	100	100	100	100	107	100	100	100	100
ENSMUSG00000006219	0	0	0	0	0	0	0	0	0	0	86	0	0	0	33		100	100	100	100	100	100	100	100	134.124	100	100	100	133	100	106.825	103.412	100	100	100	100	100	100	100	100	134.124	100	100	100	133	100	106.825	103.412	100
ENSMUSG00000006221	0	0	0	0	0	0	0	0	0	0	0	0	0	0	9		100	100	100	100	100	100	100	100	100	100	100	100	109	100	100	100	100	100	100	100	100	100	100	100	100	100	100	100	109	100	100	100	100
ENSMUSG00000006235	0	0	0	0	0	0	0	0	0	0	0	0	0	0	11		100	100	100	100	100	100	100	100	100	100	100	100	111	100	100	100	100	100	100	100	100	100	100	100	100	100	100	100	111	100	100	100	100
ENSMUSG00000006241	0	0	0	0	0	0	0	0	0	0	0	0	0	0	11		100	100	100	100	100	100	100	100	100	100	100	100	111	100	100	100	100	100	100	100	100	100	100	100	100	100	100	100	111	100	100	100	100
ENSMUSG00000006262	0	-0.05	1335	0	0	0	0	24	0	1900	1	0	0	0	32		1348.34	100	100	100	100	124	100	944.826	100.397	100	100	100	132	349.668	273.844	311.756	1348.34	100	100	100	100	124	100	944.826	100.397	100	100	100	132	349.668	273.844	311.756	1348.34
ENSMUSG00000006269	0	0	0	0	0	0	0	0	0	0	0	0	0	0	9		100	100	100	100	100	100	100	100	100	100	100	100	109	100	100	100	100	100	100	100	100	100	100	100	100	100	100	100	109	100	100	100	100
ENSMUSG00000006270	0	0	0	0	0	0	0	0	0	0	0	0	0	0	8		100	100	100	100	100	100	100	100	100	100	100	100	108	100	100	100	100	100	100	100	100	100	100	100	100	100	100	100	108	100	100	100	100
ENSMUSG00000006273	-1	-0.15	2841	105	1675	1740	1	2085	1142	30	593	6676	1	215	24		2756.58	131.547	594.99	743.015	100.289	2185	331.626	113.339	335.298	765.968	100.067	112.94	124	865.284	746.246	805.765	2756.58	131.547	594.99	743.015	100.289	2185	331.626	113.339	335.298	765.968	100.067	112.94	124	865.284	746.246	805.765	2756.58
ENSMUSG00000006276	-1	-0.05	545	20	0	0	8	12	0	1281	1	1318	0	255	34		609.622	106.009	100	100	102.315	112	100	669.59	100.397	231.478	100	115.347	134	203.589	242.693	223.141	609.622	106.009	100	100	102.315	112	100	669.59	100.397	231.478	100	115.347	134	203.589	242.693	223.141	609.622
ENSMUSG00000006281	-1	-0.25	91	0	0	11	476	169	0	1334	60	0	0	7	70		185.093	100	100	104.065	237.747	269	100	693.157	123.808	100	100	100.421	170	145.381	257.193	201.287	185.093	100	100	104.065	237.747	269	100	693.157	123.808	100	100	100.421	170	145.381	257.193	201.287	237.747
ENSMUSG00000006288	1	0.35	273	765	0	1253	237	939	0	431	39	0	0	0	20		355.278	329.846	100	563.044	168.584	1039	100	291.642	115.475	100	100	100	120	303.35	329.223	316.287	355.278	329.846	100	563.044	168.584	1039	100	291.642	115.475	100	100	100	120	303.35	329.223	316.287	563.044
ENSMUSG00000006289	-1	-0.3	481	0	0	0	3	608	229	9	0	3040	0	187	33		549.776	100	100	100	100.868	708	146.447	104.002	100	403.257	100	111.255	133	190.129	292.341	241.235	549.776	100	100	100	100.868	708	146.447	104.002	100	403.257	100	111.255	133	190.129	292.341	241.235	549.776
ENSMUSG00000006299	-1	-0.05	207	313	0	1115	570	143	4813	294	507	2	0	1278	27		293.563	194.041	100	512.047	264.949	243	1076.2	230.726	301.174	100.2	100	176.916	127	272.92	390.259	331.59	293.563	194.041	100	512.047	264.949	243	1076.2	230.726	301.174	100.2	100	176.916	127	272.92	390.259	331.59	512.047
ENSMUSG00000006301	0	0	0	0	0	0	0	17	1	0	0	0	0	0	95		100	100	100	100	100	117	100.203	100	100	100	100	100	195	100	103.441	101.72	100	100	100	100	100	117	100.203	100	100	100	100	100	195	100	103.441	101.72	100
ENSMUSG00000006304	1	0.25	2114	1757	5596	3808	2842	824	595	1295	3511	545	0	990	7		2076.77	627.894	1753.71	1507.24	922.429	924	220.681	675.815	1493.14	154.367	100	159.583	107	1377.61	693.6	1035.6	2076.77	627.894	1753.71	1507.24	922.429	924	220.681	675.815	1493.14	154.367	100	159.583	107	1377.61	693.6	1035.6	2076.77
ENSMUSG00000006307	0	0	0	0	0	0	3	0	0	0	17	0	0	0	64		100	100	100	100	100.868	100	100	100	106.745	100	100	100	164	100.174	101.349	100.761	100	100	100	100	100.868	100	100	100	106.745	100	100	100	164	100.174	101.349	100.761	100.868
ENSMUSG00000006310	1	0.15	215	0	2164	0	0	0	0	0	1058	0	0	193	36		301.043	100	739.497	100	100	100	100	100	519.807	100	100	111.616	136	268.108	183.961	226.035	301.043	100	739.497	100	100	100	100	100	519.807	100	100	111.616	136	268.108	183.961	226.035	739.497
ENSMUSG00000006311	0	0	0	0	0	0	0	0	0	0	0	0	0	0	1		100	100	100	100	100	100	100	100	100	100	100	100	101	100	100	100	100	100	100	100	100	100	100	100	100	100	100	100	101	100	100	100	100
ENSMUSG00000006313	0	0	0	0	0	0	0	0	0	0	0	0	0	0	8		100	100	100	100	100	100	100	100	100	100	100	100	108	100	100	100	100	100	100	100	100	100	100	100	100	100	100	100	108	100	100	100	100
ENSMUSG00000006315	-1	0.2	575	2	1	3	347	173	0	343	445	0	0	228	6		637.674	100.601	100.296	101.109	200.416	273	100	252.513	276.573	100	100	113.722	106	228.019	200.417	214.218	637.674	100.601	100.296	101.109	200.416	273	100	252.513	276.573	100	100	113.722	106	228.019	200.417	214.218	637.674
ENSMUSG00000006333	0	0	6097	6422	6501	7530	9460	6100	6263	8667	9058	11260	1	3720	21		5801.22	2029.5	2021.15	2882.7	2837.57	6200	1370.29	3953.74	3694.15	1223.25	100.067	323.887	121	3114.43	3288.29	3201.36	5801.22	2029.5	2021.15	2882.7	2837.57	6200	1370.29	3953.74	3694.15	1223.25	100.067	323.887	121	3114.43	3288.29	3201.36	5801.22
ENSMUSG00000006335	1	0.2	300	0	0	84	0	13	0	0	0	0	0	181	10		380.526	100	100	131.042	100	113	100	100	100	100	100	110.893	110	162.314	102.6	132.457	380.526	100	100	131.042	100	113	100	100	100	100	100	110.893	110	162.314	102.6	132.457	380.526
ENSMUSG00000006342	0	0	0	0	0	0	0	0	0	0	0	0	0	0	38		100	100	100	100	100	100	100	100	100	100	100	100	138	100	100	100	100	100	100	100	100	100	100	100	100	100	100	100	138	100	100	100	100
ENSMUSG00000006344	0	0	0	0	0	0	0	0	0	0	0	0	0	0	35		100	100	100	100	100	100	100	100	100	100	100	100	135	100	100	100	100	100	100	100	100	100	100	100	100	100	100	100	135	100	100	100	100
ENSMUSG00000006345	0	0	0	0	0	0	0	0	0	0	0	0	0	0	25		100	100	100	100	100	100	100	100	100	100	100	100	125	100	100	100	100	100	100	100	100	100	100	100	100	100	100	100	125	100	100	100	100
ENSMUSG00000006356	0	0	0	0	0	0	0	0	0	0	0	0	0	0	10		100	100	100	100	100	100	100	100	100	100	100	100	110	100	100	100	100	100	100	100	100	100	100	100	100	100	100	100	110	100	100	100	100
ENSMUSG00000006360	-1	0	87	0	62	0	594	93	823	334	146	0	0	34	8		181.352	100	118.322	100	271.894	193	266.925	248.511	157.932	100	100	102.046	108	154.314	193.274	173.794	181.352	100	118.322	100	271.894	193	266.925	248.511	157.932	100	100	102.046	108	154.314	193.274	173.794	271.894
ENSMUSG00000006362	0	0.15	13	0	0	1553	718	0	0	358	774	0	0	0	44		112.156	100	100	673.909	307.778	100	100	259.183	407.118	100	100	100	144	258.769	193.26	226.014	112.156	100	100	673.909	307.778	100	100	259.183	407.118	100	100	100	144	258.769	193.26	226.014	673.909
ENSMUSG00000006369	0	0	0	0	0	0	0	0	0	0	0	0	0	0	41		100	100	100	100	100	100	100	100	100	100	100	100	141	100	100	100	100	100	100	100	100	100	100	100	100	100	100	100	141	100	100	100	100
ENSMUSG00000006373	1	-0.05	130	0	30	4033	0	0	10	1371	0	0	0	329	8		221.561	100	108.865	1590.39	100	100	102.028	709.608	100	100	100	119.801	108	424.163	222.327	323.245	221.561	100	108.865	1590.39	100	100	102.028	709.608	100	100	100	119.801	108	424.163	222.327	323.245	1590.39
ENSMUSG00000006378	-1	0	2	0	0	0	0	0	0	394	118	0	0	0	31		101.87	100	100	100	100	100	100	275.19	146.822	100	100	100	131	100.374	144.402	122.388	101.87	100	100	100	100	100	100	275.19	146.822	100	100	100	131	100.374	144.402	122.388	101.87
ENSMUSG00000006386	0	0	0	0	0	0	0	0	0	0	0	0	0	0	55		100	100	100	100	100	100	100	100	100	100	100	100	155	100	100	100	100	100	100	100	100	100	100	100	100	100	100	100	155	100	100	100	100
ENSMUSG00000006389	0	0	0	0	0	0	0	0	0	0	0	0	0	0	29		100	100	100	100	100	100	100	100	100	100	100	100	129	100	100	100	100	100	100	100	100	100	100	100	100	100	100	100	129	100	100	100	100
ENSMUSG00000006390	2	0.35	677	22	0	1496	797	2299	53	0	2	39	0	301	15		733.053	106.61	100	652.845	330.639	2399	110.75	100	100.794	103.89	100	118.116	115	384.629	562.887	473.758	733.053	106.61	100	652.845	330.639	2399	110.75	100	100.794	103.89	100	118.116	115	384.629	562.887	473.758	733.053
ENSMUSG00000006392	0	0.15	683	889	0	7	0	568	1	232	0	0	0	123	17		738.663	367.102	100	102.587	100	668	100.203	203.158	100	100	100	107.403	117	281.67	234.272	257.971	738.663	367.102	100	102.587	100	668	100.203	203.158	100	100	100	107.403	117	281.67	234.272	257.971	738.663
ENSMUSG00000006395	-1	-0.25	0	0	0	0	0	25	0	953	0	0	0	0	1		100	100	100	100	100	125	100	523.747	100	100	100	100	101	100	189.749	144.875	100	100	100	100	100	125	100	523.747	100	100	100	100	101	100	189.749	144.875	100
ENSMUSG00000006398	1	0.15	765	0	0	0	3233	1186	0	0	0	0	0	0	17		815.34	100	100	100	1035.58	1286	100	100	100	100	100	100	117	430.184	337.2	383.692	815.34	100	100	100	1035.58	1286	100	100	100	100	100	100	117	430.184	337.2	383.692	1035.58
ENSMUSG00000006403	0	0	0	0	0	0	0	0	0	0	0	0	0	1	18		100	100	100	100	100	100	100	100	100	100	100	100.06	118	100	100	100	100	100	100	100	100	100	100	100	100	100	100	100.06	118	100	100	100	100
ENSMUSG00000006411	0	0	0	0	0	0	0	0	0	0	0	0	0	0	22		100	100	100	100	100	100	100	100	100	100	100	100	122	100	100	100	100	100	100	100	100	100	100	100	100	100	100	100	122	100	100	100	100
ENSMUSG00000006412	0	-0.05	239	1	0	156	2	246	8	183	2	0	0	212	6		323.485	100.3	100	157.65	100.579	346	101.623	181.37	100.794	100	100	112.759	106	156.403	165.957	161.18	323.485	100.3	100	157.65	100.579	346	101.623	181.37	100.794	100	100	112.759	106	156.403	165.957	161.18	323.485
ENSMUSG00000006418	2	0.1	232	1336	0	390	4334	489	41	92	0	15909	0	8	30		316.94	501.404	100	244.124	1354.19	589	108.316	140.907	100	1687.01	100	100.481	130	503.331	525.047	514.189	316.94	501.404	100	244.124	1354.19	589	108.316	140.907	100	1687.01	100	100.481	130	503.331	525.047	514.189	1354.19
ENSMUSG00000006423	2	0.35	633	0	1945	1	4147	96	0	4090	22	0	0	0	31		691.909	100	674.779	100.37	1300.07	196	100	1918.6	108.729	100	100	100	131	573.427	484.666	529.046	691.909	100	674.779	100.37	1300.07	196	100	1918.6	108.729	100	100	100	131	573.427	484.666	529.046	1300.07
ENSMUSG00000006435	0	0	0	0	0	0	0	0	0	0	0	0	0	0	20		100	100	100	100	100	100	100	100	100	100	100	100	120	100	100	100	100	100	100	100	100	100	100	100	100	100	100	100	120	100	100	100	100
ENSMUSG00000006442	-1	-0.25	136	0	0	5	150	106	0	478	0	3	0	0	15		227.172	100	100	101.848	143.408	206	100	312.54	100	100.299	100	100	115	134.485	163.768	149.127	227.172	100	100	101.848	143.408	206	100	312.54	100	100.299	100	100	115	134.485	163.768	149.127	227.172
ENSMUSG00000006445	0	0	0	0	0	0	0	0	0	0	0	0	0	0	33		100	100	100	100	100	100	100	100	100	100	100	100	133	100	100	100	100	100	100	100	100	100	100	100	100	100	100	100	133	100	100	100	100
ENSMUSG00000006456	2	0.05	565	679	353	2330	1972	587	0	626	1620	0	0	0	27		628.323	304.007	204.317	961.048	670.665	687	100	378.348	742.804	100	100	100	127	553.672	401.63	477.651	628.323	304.007	204.317	961.048	670.665	687	100	378.348	742.804	100	100	100	127	553.672	401.63	477.651	961.048
ENSMUSG00000006457	0	0	0	0	0	0	0	0	0	0	0	0	0	0	26		100	100	100	100	100	100	100	100	100	100	100	100	126	100	100	100	100	100	100	100	100	100	100	100	100	100	100	100	126	100	100	100	100
ENSMUSG00000006462	0	0	0	0	0	0	0	0	0	0	0	0	0	0	29		100	100	100	100	100	100	100	100	100	100	100	100	129	100	100	100	100	100	100	100	100	100	100	100	100	100	100	100	129	100	100	100	100
ENSMUSG00000006463	1	0.2	677	0	2	0	0	0	0	0	0	0	0	0	14		733.053	100	100.591	100	100	100	100	100	100	100	100	100	114	226.729	100	163.364	733.053	100	100.591	100	100	100	100	100	100	100	100	100	114	226.729	100	163.364	733.053
ENSMUSG00000006464	0	0	0	0	0	0	37	0	0	0	0	0	0	0	45		100	100	100	100	110.707	100	100	100	100	100	100	100	145	102.141	100	101.071	100	100	100	100	110.707	100	100	100	100	100	100	100	145	102.141	100	101.071	110.707
ENSMUSG00000006469	0	0	0	0	0	0	0	0	0	0	0	0	0	0	19		100	100	100	100	100	100	100	100	100	100	100	100	119	100	100	100	100	100	100	100	100	100	100	100	100	100	100	100	119	100	100	100	100
ENSMUSG00000006471	0	0	0	0	199	0	324	1	0	43	0	1	0	179	36		100	100	158.808	100	193.76	101	100	119.12	100	100.1	100	110.773	136	130.514	104.044	117.279	100	100	158.808	100	193.76	101	100	119.12	100	100.1	100	110.773	136	130.514	104.044	117.279	193.76
ENSMUSG00000006476	0	0	0	0	0	0	0	0	0	0	0	0	0	0	32		100	100	100	100	100	100	100	100	100	100	100	100	132	100	100	100	100	100	100	100	100	100	100	100	100	100	100	100	132	100	100	100	100
ENSMUSG00000006488	0	0	0	0	0	0	0	0	0	0	0	0	0	0	4		100	100	100	100	100	100	100	100	100	100	100	100	104	100	100	100	100	100	100	100	100	100	100	100	100	100	100	100	104	100	100	100	100
ENSMUSG00000006490	0	0	0	0	0	0	0	0	0	0	0	0	0	0	8		100	100	100	100	100	100	100	100	100	100	100	100	108	100	100	100	100	100	100	100	100	100	100	100	100	100	100	100	108	100	100	100	100
ENSMUSG00000006494	0	0	0	0	43	0	0	0	0	1	0	0	0	0	46		100	100	112.707	100	100	100	100	100.445	100	100	100	100	146	102.541	100.089	101.315	100	100	112.707	100	100	100	100	100.445	100	100	100	100	146	102.541	100.089	101.315	112.707
ENSMUSG00000006498	-1	-0.35	1154	31	1	1593	315	2098	0	2812	219	2330	0	785	21		1179.09	109.314	100.296	688.691	191.156	2198	100	1350.34	186.898	332.43	100	147.245	121	453.709	833.534	643.622	1179.09	109.314	100.296	688.691	191.156	2198	100	1350.34	186.898	332.43	100	147.245	121	453.709	833.534	643.622	1179.09
ENSMUSG00000006517	0	0	172	30	0	0	0	0	1816	0	0	0	0	257	18		260.835	109.014	100	100	100	100	468.33	100	100	100	100	115.467	118	133.97	173.666	153.818	260.835	109.014	100	100	100	100	468.33	100	100	100	100	115.467	118	133.97	173.666	153.818	260.835
ENSMUSG00000006519	0	0.25	1620	2876	1995	1552	1945	546	4083	1946	2237	1489	0	528	12		1614.84	964.099	689.555	673.54	662.852	646	928.135	965.279	987.625	248.536	100	131.777	112	920.977	755.115	838.046	1614.84	964.099	689.555	673.54	662.852	646	928.135	965.279	987.625	248.536	100	131.777	112	920.977	755.115	838.046	1614.84
ENSMUSG00000006522	0	0	0	0	0	0	0	0	0	0	0	0	0	0	30		100	100	100	100	100	100	100	100	100	100	100	100	130	100	100	100	100	100	100	100	100	100	100	100	100	100	100	100	130	100	100	100	100
ENSMUSG00000006526	0	0	0	0	0	0	0	0	0	0	0	0	0	0	25		100	100	100	100	100	100	100	100	100	100	100	100	125	100	100	100	100	100	100	100	100	100	100	100	100	100	100	100	125	100	100	100	100
ENSMUSG00000006527	1	0.2	15	22	12	1356	188	22	37	0	0	181	0	0	44		114.026	106.61	103.546	601.108	154.404	122	107.505	100	100	118.056	100	100	144	215.939	109.512	162.725	114.026	106.61	103.546	601.108	154.404	122	107.505	100	100	118.056	100	100	144	215.939	109.512	162.725	601.108
ENSMUSG00000006529	0	0	0	0	0	0	0	0	0	0	0	0	0	0	35		100	100	100	100	100	100	100	100	100	100	100	100	135	100	100	100	100	100	100	100	100	100	100	100	100	100	100	100	135	100	100	100	100
ENSMUSG00000006538	0	0	0	0	0	0	0	0	0	0	0	0	0	0	7		100	100	100	100	100	100	100	100	100	100	100	100	107	100	100	100	100	100	100	100	100	100	100	100	100	100	100	100	107	100	100	100	100
ENSMUSG00000006542	0	0	0	0	0	0	0	0	0	0	0	0	0	0	37		100	100	100	100	100	100	100	100	100	100	100	100	137	100	100	100	100	100	100	100	100	100	100	100	100	100	100	100	137	100	100	100	100
ENSMUSG00000006546	0	0	0	0	0	0	0	0	0	1	0	0	0	0	6		100	100	100	100	100	100	100	100.445	100	100	100	100	106	100	100.089	100.044	100	100	100	100	100	100	100	100.445	100	100	100	100	106	100	100.089	100.044	100
ENSMUSG00000006567	0	0	0	0	0	0	0	0	0	0	0	0	0	0	63		100	100	100	100	100	100	100	100	100	100	100	100	163	100	100	100	100	100	100	100	100	100	100	100	100	100	100	100	163	100	100	100	100
ENSMUSG00000006570	0	0	0	0	0	0	0	0	0	0	0	0	0	0	4		100	100	100	100	100	100	100	100	100	100	100	100	104	100	100	100	100	100	100	100	100	100	100	100	100	100	100	100	104	100	100	100	100
ENSMUSG00000006574	0	0	0	0	0	0	0	0	0	0	0	0	0	0	47		100	100	100	100	100	100	100	100	100	100	100	100	147	100	100	100	100	100	100	100	100	100	100	100	100	100	100	100	147	100	100	100	100
ENSMUSG00000006575	0	0	0	0	0	0	0	0	0	0	0	0	0	0	15		100	100	100	100	100	100	100	100	100	100	100	100	115	100	100	100	100	100	100	100	100	100	100	100	100	100	100	100	115	100	100	100	100
ENSMUSG00000006576	0	0	0	0	0	0	0	0	0	0	0	0	0	0	51		100	100	100	100	100	100	100	100	100	100	100	100	151	100	100	100	100	100	100	100	100	100	100	100	100	100	100	100	151	100	100	100	100
ENSMUSG00000006585	0	-0.1	548	0	0	557	67	385	0	1	1633	1	0	0	10		612.427	100	100	305.839	119.389	485	100	100.445	747.962	100.1	100	100	110	247.531	306.701	277.116	612.427	100	100	305.839	119.389	485	100	100.445	747.962	100.1	100	100	110	247.531	306.701	277.116	612.427
ENSMUSG00000006586	0	0	0	0	0	0	0	0	0	0	0	0	0	0	38		100	100	100	100	100	100	100	100	100	100	100	100	138	100	100	100	100	100	100	100	100	100	100	100	100	100	100	100	138	100	100	100	100
ENSMUSG00000006587	0	0	0	0	0	0	0	0	0	0	0	0	0	0	15		100	100	100	100	100	100	100	100	100	100	100	100	115	100	100	100	100	100	100	100	100	100	100	100	100	100	100	100	115	100	100	100	100
ENSMUSG00000006589	0	-0.15	1069	683	0	1767	260	651	0	2980	1325	0	0	397	10		1099.61	305.209	100	752.992	175.24	751	100	1425.04	625.75	100	100	123.893	110	486.609	600.359	543.484	1099.61	305.209	100	752.992	175.24	751	100	1425.04	625.75	100	100	123.893	110	486.609	600.359	543.484	1099.61
ENSMUSG00000006599	-2	-0.55	652	0	0	0	20	708	0	1116	0	3576	0	0	27		709.676	100	100	100	105.788	808	100	596.224	100	456.726	100	100	127	223.093	412.19	317.641	709.676	100	100	100	105.788	808	100	596.224	100	456.726	100	100	127	223.093	412.19	317.641	709.676
ENSMUSG00000006611	0	0	4	0	0	0	0	0	0	0	0	0	0	0	24		103.74	100	100	100	100	100	100	100	100	100	100	100	124	100.748	100	100.374	103.74	100	100	100	100	100	100	100	100	100	100	100	124	100.748	100	100.374	103.74
ENSMUSG00000006638	0	0	0	0	0	0	0	0	0	0	0	0	0	0	0		100	100	100	100	100	100	100	100	100	100	100	100	100	100	100	100	100	100	100	100	100	100	100	100	100	100	100	100	100	100	100	100	100
ENSMUSG00000006641	0	0	0	0	0	0	0	1	0	0	0	0	0	0	33		100	100	100	100	100	101	100	100	100	100	100	100	133	100	100.2	100.1	100	100	100	100	100	101	100	100	100	100	100	100	133	100	100.2	100.1	100
ENSMUSG00000006642	0	0	0	0	0	0	0	0	0	0	1	0	0	0	12		100	100	100	100	100	100	100	100	100.397	100	100	100	112	100	100.079	100.04	100	100	100	100	100	100	100	100	100.397	100	100	100	112	100	100.079	100.04	100
ENSMUSG00000006649	0	0	0	0	0	0	0	0	0	0	0	0	0	0	32		100	100	100	100	100	100	100	100	100	100	100	100	132	100	100	100	100	100	100	100	100	100	100	100	100	100	100	100	132	100	100	100	100
ENSMUSG00000006651	0	0	0	0	0	0	0	0	0	0	0	0	0	0	15		100	100	100	100	100	100	100	100	100	100	100	100	115	100	100	100	100	100	100	100	100	100	100	100	100	100	100	100	115	100	100	100	100
ENSMUSG00000006673	1	-0.05	576	1	0	276	321	93	0	1863	109	22	0	210	35		638.609	100.3	100	201.995	192.892	193	100	928.374	143.25	102.195	100	112.639	135	246.759	293.364	270.062	638.609	100.3	100	201.995	192.892	193	100	928.374	143.25	102.195	100	112.639	135	246.759	293.364	270.062	638.609
ENSMUSG00000006675	0	0	0	0	0	0	1	0	0	0	0	0	0	0	19		100	100	100	100	100.289	100	100	100	100	100	100	100	119	100.058	100	100.029	100	100	100	100	100.289	100	100	100	100	100	100	100	119	100.058	100	100.029	100.289
ENSMUSG00000006676	1	0.15	229	22	22	2	809	392	0	0	135	2	0	0	24		314.135	106.61	106.501	100.739	334.112	492	100	100	153.567	100.2	100	100	124	192.419	189.153	190.786	314.135	106.61	106.501	100.739	334.112	492	100	100	153.567	100.2	100	100	124	192.419	189.153	190.786	334.112
ENSMUSG00000006678	1	-0.05	1734	1	0	127	444	52	0	79	1379	0	0	0	51		1721.44	100.3	100	146.933	228.486	152	100	135.127	647.177	100	100	100	151	459.432	226.861	343.146	1721.44	100.3	100	146.933	228.486	152	100	135.127	647.177	100	100	100	151	459.432	226.861	343.146	1721.44
ENSMUSG00000006699	1	0.25	1699	4530	7067	8412	1592	4350	8644	11254	9560	175	0	1855	15		1688.71	1461.05	2188.41	3208.64	560.699	4450	1853.22	5104.04	3893.34	117.457	100	211.642	115	1821.5	3083.61	2452.56	1688.71	1461.05	2188.41	3208.64	560.699	4450	1853.22	5104.04	3893.34	117.457	100	211.642	115	1821.5	3083.61	2452.56	3208.64
ENSMUSG00000006705	-1	-0.05	39	1	0	2100	0	123	0	533	0	0	0	0	40		136.468	100.3	100	876.052	100	223	100	336.996	100	100	100	100	140	262.564	171.999	217.282	136.468	100.3	100	876.052	100	223	100	336.996	100	100	100	100	140	262.564	171.999	217.282	876.052
ENSMUSG00000006711	0	0	0	0	0	0	0	0	0	0	0	0	0	0	43		100	100	100	100	100	100	100	100	100	100	100	100	143	100	100	100	100	100	100	100	100	100	100	100	100	100	100	100	143	100	100	100	100
ENSMUSG00000006715	-2	-0.55	1085	4	0	263	84	1307	3	1021	1408	0	0	0	9		1114.57	101.202	100	197.191	124.308	1407	100.608	553.983	658.684	100	100	100	109	327.454	564.055	445.754	1114.57	101.202	100	197.191	124.308	1407	100.608	553.983	658.684	100	100	100	109	327.454	564.055	445.754	1114.57
ENSMUSG00000006717	0	0.2	14	898	11	37	0	51	0	1	0	1148	0	17	4		113.091	369.806	103.251	113.673	100	151	100	100.445	100	214.519	100	101.023	104	159.964	133.193	146.578	113.091	369.806	103.251	113.673	100	151	100	100.445	100	214.519	100	101.023	104	159.964	133.193	146.578	369.806
ENSMUSG00000006720	0	0	0	0	0	0	0	0	0	0	0	0	0	0	22		100	100	100	100	100	100	100	100	100	100	100	100	122	100	100	100	100	100	100	100	100	100	100	100	100	100	100	100	122	100	100	100	100
ENSMUSG00000006724	0	0	0	0	0	0	0	0	0	0	0	0	0	0	17		100	100	100	100	100	100	100	100	100	100	100	100	117	100	100	100	100	100	100	100	100	100	100	100	100	100	100	100	117	100	100	100	100
ENSMUSG00000006728	-1	-0.4	2847	4398	0	5123	122	2627	8	5888	3203	2182	0	728	12		2762.19	1421.39	100	1993.2	135.305	2727	101.623	2718.07	1370.93	317.667	100	143.814	112	1282.42	1447.06	1364.74	2762.19	1421.39	100	1993.2	135.305	2727	101.623	2718.07	1370.93	317.667	100	143.814	112	1282.42	1447.06	1364.74	2762.19
ENSMUSG00000006731	-2	0	0	0	0	0	0	169	0	0	502	0	0	66	14		100	100	100	100	100	269	100	100	299.19	100	100	103.972	114	100	173.638	136.819	100	100	100	100	100	269	100	100	299.19	100	100	103.972	114	100	173.638	136.819	100
ENSMUSG00000006732	0	-0.3	83	1217	0	427	1	673	1	1734	35	0	0	181	18		177.612	465.65	100	257.797	100.289	773	100.203	871.015	113.888	100	100	110.893	118	220.27	391.621	305.945	177.612	465.65	100	257.797	100.289	773	100.203	871.015	113.888	100	100	110.893	118	220.27	391.621	305.945	465.65
ENSMUSG00000006736	-1	-0.55	245	342	0	28	0	619	0	3	1421	2553	0	356	9		329.096	202.754	100	110.347	100	719	100	101.334	663.842	354.676	100	121.426	109	168.44	387.77	278.105	329.096	202.754	100	110.347	100	719	100	101.334	663.842	354.676	100	121.426	109	168.44	387.77	278.105	329.096
ENSMUSG00000006740	-1	-0.15	1835	131	0	1718	1402	1044	758	852	1345	174	0	587	32		1815.88	139.359	100	734.885	505.716	1144	253.741	478.838	633.686	117.357	100	135.328	132	659.168	525.525	592.346	1815.88	139.359	100	734.885	505.716	1144	253.741	478.838	633.686	117.357	100	135.328	132	659.168	525.525	592.346	1815.88
ENSMUSG00000006763	-1	-0.35	242	0	0	673	0	208	0	20	1107	4057	0	36	53		326.291	100	100	348.706	100	308	100	108.893	539.249	504.708	100	102.167	153	194.999	312.17	253.585	326.291	100	100	348.706	100	308	100	108.893	539.249	504.708	100	102.167	153	194.999	312.17	253.585	348.706
ENSMUSG00000006764	0	0	0	0	0	0	0	0	0	0	0	0	0	0	19		100	100	100	100	100	100	100	100	100	100	100	100	119	100	100	100	100	100	100	100	100	100	100	100	100	100	100	100	119	100	100	100	100
ENSMUSG00000006777	0	0	0	0	0	0	0	0	0	0	0	0	0	0	20		100	100	100	100	100	100	100	100	100	100	100	100	120	100	100	100	100	100	100	100	100	100	100	100	100	100	100	100	120	100	100	100	100
ENSMUSG00000006782	0	-0.35	342	0	558	1022	68	0	0	1407	3705	4676	0	136	23		419.799	100	264.898	477.679	119.678	100	100	725.616	1570.12	566.457	100	108.185	123	276.411	612.438	444.424	419.799	100	264.898	477.679	119.678	100	100	725.616	1570.12	566.457	100	108.185	123	276.411	612.438	444.424	477.679
ENSMUSG00000006784	1	0	4	0	0	25	429	10	0	0	52	0	0	4	34		103.74	100	100	109.239	224.146	110	100	100	120.633	100	100	100.241	134	127.425	106.127	116.776	103.74	100	100	109.239	224.146	110	100	100	120.633	100	100	100.241	134	127.425	106.127	116.776	224.146
ENSMUSG00000006800	0	0	0	0	0	0	0	0	0	0	0	0	0	0	36		100	100	100	100	100	100	100	100	100	100	100	100	136	100	100	100	100	100	100	100	100	100	100	100	100	100	100	100	136	100	100	100	100
ENSMUSG00000006818	1	0.1	721	1324	122	747	0	411	128	827	95	0	0	326	12		774.197	497.798	136.053	376.053	100	511	125.962	467.721	137.695	100	100	119.62	112	376.82	268.476	322.648	774.197	497.798	136.053	376.053	100	511	125.962	467.721	137.695	100	100	119.62	112	376.82	268.476	322.648	774.197
ENSMUSG00000006850	0	0	0	0	0	0	0	0	426	1	0	0	0	0	18		100	100	100	100	100	100	186.403	100.445	100	100	100	100	118	100	117.37	108.685	100	100	100	100	100	100	186.403	100.445	100	100	100	100	118	100	117.37	108.685	100
ENSMUSG00000006906	0	-0.05	632	0	0	20	38	0	1	0	623	833	0	458	18		690.974	100	100	107.391	110.997	100	100.203	100	347.202	183.096	100	127.565	118	221.872	166.1	193.986	690.974	100	100	107.391	110.997	100	100.203	100	347.202	183.096	100	127.565	118	221.872	166.1	193.986	690.974
ENSMUSG00000006920	0	0	0	0	0	0	6	0	0	0	0	0	0	247	60		100	100	100	100	101.736	100	100	100	100	100	100	114.866	160	100.347	100	100.174	100	100	100	100	101.736	100	100	100	100	100	100	114.866	160	100.347	100	100.174	101.736
ENSMUSG00000006930	0	0	0	0	0	0	0	0	0	0	0	0	0	0	30		100	100	100	100	100	100	100	100	100	100	100	100	130	100	100	100	100	100	100	100	100	100	100	100	100	100	100	100	130	100	100	100	100
ENSMUSG00000006931	0	0	0	0	0	0	0	0	0	0	0	0	0	0	14		100	100	100	100	100	100	100	100	100	100	100	100	114	100	100	100	100	100	100	100	100	100	100	100	100	100	100	100	114	100	100	100	100
ENSMUSG00000006932	2	0.4	0	3	0	2147	3957	4	6	1	8	0	0	0	40		100	100.901	100	893.421	1245.09	104	101.217	100.445	103.174	100	100	100	140	487.883	101.767	294.825	100	100.901	100	893.421	1245.09	104	101.217	100.445	103.174	100	100	100	140	487.883	101.767	294.825	1245.09
ENSMUSG00000006941	1	0.2	118	5	22	806	0	45	0	0	285	0	0	0	10		210.34	101.502	106.501	397.856	100	145	100	100	213.086	100	100	100	110	183.24	131.617	157.429	210.34	101.502	106.501	397.856	100	145	100	100	213.086	100	100	100	110	183.24	131.617	157.429	397.856
ENSMUSG00000006948	0	0	0	0	0	0	0	0	0	0	0	0	0	0	14		100	100	100	100	100	100	100	100	100	100	100	100	114	100	100	100	100	100	100	100	100	100	100	100	100	100	100	100	114	100	100	100	100
ENSMUSG00000006958	0	0	0	0	0	0	0	0	0	0	0	0	0	0	48		100	100	100	100	100	100	100	100	100	100	100	100	148	100	100	100	100	100	100	100	100	100	100	100	100	100	100	100	148	100	100	100	100
ENSMUSG00000006998	1	0.05	982	2237	0	1453	1292	533	0	4500	4352	774	0	1087	23		1018.25	772.111	100	636.954	473.884	633	100	2100.9	1826.84	177.211	100	165.421	123	600.241	967.591	783.916	1018.25	772.111	100	636.954	473.884	633	100	2100.9	1826.84	177.211	100	165.421	123	600.241	967.591	783.916	1018.25
ENSMUSG00000007021	0	0	0	0	0	0	0	0	0	0	0	0	0	0	6		100	100	100	100	100	100	100	100	100	100	100	100	106	100	100	100	100	100	100	100	100	100	100	100	100	100	100	100	106	100	100	100	100
ENSMUSG00000007029	2	0.35	588	981	3570	4	14	46	0	0	0	3159	0	43	40		649.83	394.743	1154.99	101.478	104.051	146	100	100	100	415.128	100	102.588	140	481.019	172.226	326.622	649.83	394.743	1154.99	101.478	104.051	146	100	100	100	415.128	100	102.588	140	481.019	172.226	326.622	1154.99
ENSMUSG00000007030	0	0	0	0	0	0	0	0	0	0	0	0	0	0	23		100	100	100	100	100	100	100	100	100	100	100	100	123	100	100	100	100	100	100	100	100	100	100	100	100	100	100	100	123	100	100	100	100
ENSMUSG00000007033	0	0	0	0	0	0	0	0	0	0	0	0	0	0	3		100	100	100	100	100	100	100	100	100	100	100	100	103	100	100	100	100	100	100	100	100	100	100	100	100	100	100	100	103	100	100	100	100
ENSMUSG00000007034	0	0	0	0	0	0	0	0	0	0	0	0	0	0	33		100	100	100	100	100	100	100	100	100	100	100	100	133	100	100	100	100	100	100	100	100	100	100	100	100	100	100	100	133	100	100	100	100
ENSMUSG00000007035	0	0	0	0	0	0	0	0	0	0	0	0	0	0	41		100	100	100	100	100	100	100	100	100	100	100	100	141	100	100	100	100	100	100	100	100	100	100	100	100	100	100	100	141	100	100	100	100
ENSMUSG00000007036	0	0	10	0	0	57	0	0	0	0	0	0	0	0	42		109.351	100	100	121.064	100	100	100	100	100	100	100	100	142	106.083	100	103.042	109.351	100	100	121.064	100	100	100	100	100	100	100	100	142	106.083	100	103.042	121.064
ENSMUSG00000007038	0	0	0	0	0	0	0	0	0	0	1	0	0	0	24		100	100	100	100	100	100	100	100	100.397	100	100	100	124	100	100.079	100.04	100	100	100	100	100	100	100	100	100.397	100	100	100	124	100	100.079	100.04	100
ENSMUSG00000007039	0	0	0	0	0	0	0	0	0	0	0	0	0	0	10		100	100	100	100	100	100	100	100	100	100	100	100	110	100	100	100	100	100	100	100	100	100	100	100	100	100	100	100	110	100	100	100	100
ENSMUSG00000007041	-2	-0.55	967	5	51	27	132	1494	3	731	927	0	0	148	13		1004.23	101.502	115.071	109.978	138.199	1594	100.608	425.036	467.827	100	100	108.907	113	293.796	537.494	415.645	1004.23	101.502	115.071	109.978	138.199	1594	100.608	425.036	467.827	100	100	108.907	113	293.796	537.494	415.645	1004.23
ENSMUSG00000007044	0	0	0	0	0	0	0	0	0	0	0	0	0	0	0		100	100	100	100	100	100	100	100	100	100	100	100	100	100	100	100	100	100	100	100	100	100	100	100	100	100	100	100	100	100	100	100	100
ENSMUSG00000007050	-1	-0.05	735	0	0	262	0	673	0	338	112	0	0	71	16		787.288	100	100	196.822	100	773	100	250.29	144.441	100	100	104.273	116	256.822	273.546	265.184	787.288	100	100	196.822	100	773	100	250.29	144.441	100	100	104.273	116	256.822	273.546	265.184	787.288
ENSMUSG00000007080	-2	-0.5	0	3	0	13	0	393	0	672	0	1	0	0	86		100	100.901	100	104.804	100	493	100	398.801	100	100.1	100	100	186	101.141	238.38	169.761	100	100.901	100	104.804	100	493	100	398.801	100	100.1	100	100	186	101.141	238.38	169.761	104.804
ENSMUSG00000007097	0	0	0	0	0	0	0	0	0	0	0	0	0	0	41		100	100	100	100	100	100	100	100	100	100	100	100	141	100	100	100	100	100	100	100	100	100	100	100	100	100	100	100	141	100	100	100	100
ENSMUSG00000007107	0	0	0	0	0	0	0	0	0	0	0	0	0	0	36		100	100	100	100	100	100	100	100	100	100	100	100	136	100	100	100	100	100	100	100	100	100	100	100	100	100	100	100	136	100	100	100	100
ENSMUSG00000007122	0	0	0	0	0	0	0	0	0	0	0	0	0	0	16		100	100	100	100	100	100	100	100	100	100	100	100	116	100	100	100	100	100	100	100	100	100	100	100	100	100	100	100	116	100	100	100	100
ENSMUSG00000007207	0	0	0	0	0	0	0	0	0	0	0	0	0	0	15		100	100	100	100	100	100	100	100	100	100	100	100	115	100	100	100	100	100	100	100	100	100	100	100	100	100	100	100	115	100	100	100	100
ENSMUSG00000007209	0	0	0	0	0	0	0	0	0	0	0	0	0	0	13		100	100	100	100	100	100	100	100	100	100	100	100	113	100	100	100	100	100	100	100	100	100	100	100	100	100	100	100	113	100	100	100	100
ENSMUSG00000007216	-1	0	0	0	0	0	0	0	9	0	391	1	0	0	21		100	100	100	100	100	100	101.825	100	255.146	100.1	100	100	121	100	131.414	115.707	100	100	100	100	100	100	101.825	100	255.146	100.1	100	100	121	100	131.414	115.707	100
ENSMUSG00000007279	0	0	0	0	0	0	0	0	0	0	0	0	0	0	30		100	100	100	100	100	100	100	100	100	100	100	100	130	100	100	100	100	100	100	100	100	100	100	100	100	100	100	100	130	100	100	100	100
ENSMUSG00000007338	-1	-0.3	37	0	0	69	2407	391	0	189	1023	0	0	0	11		134.598	100	100	125.499	796.547	491	100	184.038	505.919	100	100	100	111	251.329	276.191	263.76	134.598	100	100	125.499	796.547	491	100	184.038	505.919	100	100	100	111	251.329	276.191	263.76	796.547
ENSMUSG00000007379	0	0	0	0	0	0	0	0	0	0	0	0	0	0	45		100	100	100	100	100	100	100	100	100	100	100	100	145	100	100	100	100	100	100	100	100	100	100	100	100	100	100	100	145	100	100	100	100
ENSMUSG00000007411	-1	0	40	0	7	100	162	169	0	169	0	0	0	27	43		137.403	100	102.069	136.955	146.88	269	100	175.145	100	100	100	101.625	143	124.661	148.829	136.745	137.403	100	102.069	136.955	146.88	269	100	175.145	100	100	100	101.625	143	124.661	148.829	136.745	146.88
ENSMUSG00000007415	3	0.55	968	1014	2	1121	986	576	1	223	145	0	0	212	15		1005.16	404.658	100.591	514.264	385.333	676	100.203	199.156	157.535	100	100	112.759	115	482.002	246.579	364.29	1005.16	404.658	100.591	514.264	385.333	676	100.203	199.156	157.535	100	100	112.759	115	482.002	246.579	364.29	1005.16
ENSMUSG00000007440	0	0	0	0	0	0	0	0	0	0	0	0	0	0	148		100	100	100	100	100	100	100	100	100	100	100	100	248	100	100	100	100	100	100	100	100	100	100	100	100	100	100	100	248	100	100	100	100
ENSMUSG00000007457	0	0	0	0	0	0	0	0	0	0	0	0	0	0	7		100	100	100	100	100	100	100	100	100	100	100	100	107	100	100	100	100	100	100	100	100	100	100	100	100	100	100	100	107	100	100	100	100
ENSMUSG00000007458	-1	-0.2	1701	1832	170	1804	4751	3077	1336	949	1994	3809	0	1015	21		1690.58	650.428	150.238	766.666	1474.86	3177	370.974	521.968	891.205	479.969	100	161.087	121	946.555	1088.22	1017.39	1690.58	650.428	150.238	766.666	1474.86	3177	370.974	521.968	891.205	479.969	100	161.087	121	946.555	1088.22	1017.39	1690.58
ENSMUSG00000007476	2	0.4	266	0	0	850	429	181	0	50	189	0	0	0	15		348.733	100	100	414.116	224.146	281	100	122.232	174.994	100	100	100	115	237.399	155.645	196.522	348.733	100	100	414.116	224.146	281	100	122.232	174.994	100	100	100	115	237.399	155.645	196.522	414.116
ENSMUSG00000007480	0	0	0	0	0	0	0	0	0	0	0	0	0	0	10		100	100	100	100	100	100	100	100	100	100	100	100	110	100	100	100	100	100	100	100	100	100	100	100	100	100	100	100	110	100	100	100	100
ENSMUSG00000007564	1	-0.15	172	2693	6218	2090	220	616	0	1817	2314	0	0	461	26		260.835	909.117	1937.52	872.357	163.664	716	100	907.92	1018.18	100	100	127.745	126	828.698	568.42	698.559	260.835	909.117	1937.52	872.357	163.664	716	100	907.92	1018.18	100	100	127.745	126	828.698	568.42	698.559	1937.52
ENSMUSG00000007570	-1	-0.25	0	0	0	142	1	371	0	0	66	0	0	0	20		100	100	100	152.476	100.289	471	100	100	126.188	100	100	100	120	110.553	179.438	144.995	100	100	100	152.476	100.289	471	100	100	126.188	100	100	100	120	110.553	179.438	144.995	152.476
ENSMUSG00000007589	1	0.15	577	0	2448	0	0	225	0	37	102	0	0	0	18		639.544	100	823.423	100	100	325	100	116.452	140.473	100	100	100	118	352.594	156.385	254.489	639.544	100	823.423	100	100	325	100	116.452	140.473	100	100	100	118	352.594	156.385	254.489	823.423
ENSMUSG00000007591	0	0	0	0	0	0	0	0	0	0	0	0	0	0	10		100	100	100	100	100	100	100	100	100	100	100	100	110	100	100	100	100	100	100	100	100	100	100	100	100	100	100	100	110	100	100	100	100
ENSMUSG00000007594	0	0	0	0	0	0	0	0	0	0	0	0	0	0	20		100	100	100	100	100	100	100	100	100	100	100	100	120	100	100	100	100	100	100	100	100	100	100	100	100	100	100	100	120	100	100	100	100
ENSMUSG00000007603	-1	-0.25	80	4	0	71	1	1253	0	1	0	36	0	344	22		174.807	101.202	100	126.238	100.289	1353	100	100.445	100	103.591	100	120.703	122	120.507	351.407	235.957	174.807	101.202	100	126.238	100.289	1353	100	100.445	100	103.591	100	120.703	122	120.507	351.407	235.957	174.807
ENSMUSG00000007610	0	0	0	0	0	0	0	0	0	0	0	0	0	0	17		100	100	100	100	100	100	100	100	100	100	100	100	117	100	100	100	100	100	100	100	100	100	100	100	100	100	100	100	117	100	100	100	100
ENSMUSG00000007613	0	0.2	574	0	0	9	102	75	0	0	394	0	0	0	31		636.739	100	100	103.326	129.517	175	100	100	256.336	100	100	100	131	213.916	146.267	180.092	636.739	100	100	103.326	129.517	175	100	100	256.336	100	100	100	131	213.916	146.267	180.092	636.739
ENSMUSG00000007617	-1	-0.05	1	56	0	0	1025	681	0	0	436	0	0	0	32		100.935	116.825	100	100	396.618	781	100	100	273.002	100	100	100	132	162.876	270.8	216.838	100.935	116.825	100	100	396.618	781	100	100	273.002	100	100	100	132	162.876	270.8	216.838	396.618
ENSMUSG00000007646	1	0.2	276	0	1	0	0	34	0	13	0	0	0	0	23		358.084	100	100.296	100	100	134	100	105.78	100	100	100	100	123	151.676	107.956	129.816	358.084	100	100.296	100	100	134	100	105.78	100	100	100	100	123	151.676	107.956	129.816	358.084
ENSMUSG00000007653	0	0	0	0	0	0	1	0	0	0	0	0	0	0	35		100	100	100	100	100.289	100	100	100	100	100	100	100	135	100.058	100	100.029	100	100	100	100	100.289	100	100	100	100	100	100	100	135	100.058	100	100.029	100.289
ENSMUSG00000007655	0	0	0	0	0	0	0	0	0	0	0	0	0	0	27		100	100	100	100	100	100	100	100	100	100	100	100	127	100	100	100	100	100	100	100	100	100	100	100	100	100	100	100	127	100	100	100	100
ENSMUSG00000007656	0	-0.15	1728	806	120	1216	289	414	227	3704	621	1	0	385	24		1715.83	342.164	135.462	549.371	183.632	514	146.041	1746.97	346.408	100.1	100	123.171	124	585.291	570.703	577.997	1715.83	342.164	135.462	549.371	183.632	514	146.041	1746.97	346.408	100.1	100	123.171	124	585.291	570.703	577.997	1715.83
ENSMUSG00000007659	3	0.4	1109	770	0	0	543	0	0	1	0	987	0	67	27		1137.01	331.348	100	100	257.135	100	100	100.445	100	198.459	100	104.032	127	385.099	119.781	252.44	1137.01	331.348	100	100	257.135	100	100	100.445	100	198.459	100	104.032	127	385.099	119.781	252.44	1137.01
ENSMUSG00000007670	0	-0.25	202	158	68	323	369	155	150	1124	293	97	0	187	29		288.887	147.471	120.095	219.364	206.783	255	130.424	599.781	216.26	109.676	100	111.255	129	196.52	262.228	229.374	288.887	147.471	120.095	219.364	206.783	255	130.424	599.781	216.26	109.676	100	111.255	129	196.52	262.228	229.374	288.887
ENSMUSG00000007682	0	0	0	0	0	0	0	0	0	0	0	0	0	0	29		100	100	100	100	100	100	100	100	100	100	100	100	129	100	100	100	100	100	100	100	100	100	100	100	100	100	100	100	129	100	100	100	100
ENSMUSG00000007721	1	0.4	646	788	0	406	71	200	628	60	62	0	0	0	6		704.065	336.756	100	250.037	120.546	300	227.374	126.679	124.601	100	100	100	106	302.281	175.731	239.006	704.065	336.756	100	250.037	120.546	300	227.374	126.679	124.601	100	100	100	106	302.281	175.731	239.006	704.065
ENSMUSG00000007739	-1	-0.2	2615	200	1681	3991	1729	2765	2241	2917	1441	5454	1	479	26		2545.25	160.09	596.763	1574.87	600.345	2865	554.531	1397.03	671.778	644.067	100.067	128.828	126	1095.46	1226.48	1160.97	2545.25	160.09	596.763	1574.87	600.345	2865	554.531	1397.03	671.778	644.067	100.067	128.828	126	1095.46	1226.48	1160.97	2545.25
ENSMUSG00000007777	0	0.2	257	0	0	22	0	67	0	4	275	18	0	0	4		340.317	100	100	108.13	100	167	100	101.779	209.118	101.796	100	100	104	149.689	135.938	142.814	340.317	100	100	108.13	100	167	100	101.779	209.118	101.796	100	100	104	149.689	135.938	142.814	340.317
ENSMUSG00000007783	0	0	0	0	0	0	0	0	0	0	0	0	0	0	28		100	100	100	100	100	100	100	100	100	100	100	100	128	100	100	100	100	100	100	100	100	100	100	100	100	100	100	100	128	100	100	100	100
ENSMUSG00000007805	0	0	0	0	0	0	0	0	0	0	0	0	0	0	7		100	100	100	100	100	100	100	100	100	100	100	100	107	100	100	100	100	100	100	100	100	100	100	100	100	100	100	100	107	100	100	100	100
ENSMUSG00000007812	0	-0.1	1380	9	35	0	4039	226	1	1900	36	0	0	12	24		1390.42	102.704	110.343	100	1268.82	326	100.203	944.826	114.285	100	100	100.722	124	594.457	317.063	455.76	1390.42	102.704	110.343	100	1268.82	326	100.203	944.826	114.285	100	100	100.722	124	594.457	317.063	455.76	1390.42
ENSMUSG00000007815	-1	-0.4	1575	2088	625	807	271	658	1782	1182	4552	3232	0	873	5		1572.76	727.343	284.698	398.226	178.423	758	461.434	625.57	1906.2	422.41	100	152.541	105	632.29	834.723	733.506	1572.76	727.343	284.698	398.226	178.423	758	461.434	625.57	1906.2	422.41	100	152.541	105	632.29	834.723	733.506	1572.76
ENSMUSG00000007817	2	0.4	295	0	2918	0	0	15	0	0	80	0	0	0	86		375.85	100	962.316	100	100	115	100	100	131.743	100	100	100	186	327.633	109.349	218.491	375.85	100	962.316	100	100	115	100	100	131.743	100	100	100	186	327.633	109.349	218.491	962.316
ENSMUSG00000007827	-2	-0.25	0	0	0	5	31	347	0	10	415	0	0	0	29		100	100	100	101.848	108.971	447	100	104.446	264.669	100	100	100	129	102.164	203.223	152.693	100	100	100	101.848	108.971	447	100	104.446	264.669	100	100	100	129	102.164	203.223	152.693	108.971
ENSMUSG00000007833	1	0.2	287	0	0	1	0	0	0	0	0	0	0	540	52		368.37	100	100	100.37	100	100	100	100	100	100	100	132.5	152	153.748	100	126.874	368.37	100	100	100.37	100	100	100	100	100	100	100	132.5	152	153.748	100	126.874	368.37
ENSMUSG00000007836	1	0.1	1060	7	498	2145	1500	588	0	1549	262	38	0	32	4		1091.19	102.103	247.167	892.682	534.076	688	100	788.755	203.96	103.791	100	101.926	104	573.444	376.901	475.172	1091.19	102.103	247.167	892.682	534.076	688	100	788.755	203.96	103.791	100	101.926	104	573.444	376.901	475.172	1091.19
ENSMUSG00000007837	0	0	0	0	0	0	0	0	0	0	0	0	0	0	13		100	100	100	100	100	100	100	100	100	100	100	100	113	100	100	100	100	100	100	100	100	100	100	100	100	100	100	100	113	100	100	100	100
ENSMUSG00000007850	1	0.05	3061	3364	3560	1683	691	1657	11	936	678	1367	1	924	30		2962.3	1110.72	1152.04	721.95	299.964	1757	102.231	516.188	369.025	236.366	100.067	155.611	130	1249.39	596.162	922.778	2962.3	1110.72	1152.04	721.95	299.964	1757	102.231	516.188	369.025	236.366	100.067	155.611	130	1249.39	596.162	922.778	2962.3
ENSMUSG00000007867	0	0	0	0	0	0	0	0	0	0	0	0	0	0	11		100	100	100	100	100	100	100	100	100	100	100	100	111	100	100	100	100	100	100	100	100	100	100	100	100	100	100	100	111	100	100	100	100
ENSMUSG00000007872	-1	-0.6	1048	14	0	540	3974	761	0	1121	2993	5591	0	392	5		1079.97	104.206	100	299.556	1250.01	861	100	598.447	1287.6	657.733	100	123.592	105	566.749	700.956	633.852	1079.97	104.206	100	299.556	1250.01	861	100	598.447	1287.6	657.733	100	123.592	105	566.749	700.956	633.852	1250.01
ENSMUSG00000007877	0	0	0	0	0	0	0	0	0	0	0	0	0	0	5		100	100	100	100	100	100	100	100	100	100	100	100	105	100	100	100	100	100	100	100	100	100	100	100	100	100	100	100	105	100	100	100	100
ENSMUSG00000007880	0	0.5	2599	838	1225	936	2878	3056	1035	367	690	1268	0	689	47		2530.29	351.779	462.007	445.898	932.847	3156	309.924	263.185	373.787	226.49	100	141.467	147	944.563	865.877	905.22	2530.29	351.779	462.007	445.898	932.847	3156	309.924	263.185	373.787	226.49	100	141.467	147	944.563	865.877	905.22	2530.29
ENSMUSG00000007888	0	0	0	0	0	0	0	0	0	0	0	0	0	0	6		100	100	100	100	100	100	100	100	100	100	100	100	106	100	100	100	100	100	100	100	100	100	100	100	100	100	100	100	106	100	100	100	100
ENSMUSG00000007891	0	0.2	500	0	0	263	0	0	1703	0	0	0	0	154	19		567.543	100	100	197.191	100	100	445.411	100	100	100	100	109.268	119	212.947	169.082	191.015	567.543	100	100	197.191	100	100	445.411	100	100	100	100	109.268	119	212.947	169.082	191.015	567.543
ENSMUSG00000007892	0	0	2781	4484	3848	3452	3642	1615	1197	3256	2956	7514	1	2496	9		2700.47	1447.23	1237.15	1375.68	1153.94	1715	342.782	1547.76	1272.92	849.563	100.067	250.221	109	1582.89	1145.61	1364.25	2700.47	1447.23	1237.15	1375.68	1153.94	1715	342.782	1547.76	1272.92	849.563	100.067	250.221	109	1582.89	1145.61	1364.25	2700.47
ENSMUSG00000007907	0	0	0	0	0	0	0	0	0	0	0	0	0	0	5		100	100	100	100	100	100	100	100	100	100	100	100	105	100	100	100	100	100	100	100	100	100	100	100	100	100	100	100	105	100	100	100	100
ENSMUSG00000007908	0	0	0	0	0	0	0	0	0	0	0	338	0	0	45		100	100	100	100	100	100	100	100	100	133.717	100	100	145	100	106.743	103.372	100	100	100	100	100	100	100	100	100	133.717	100	100	145	100	106.743	103.372	100
ENSMUSG00000007944	0	0	0	0	0	0	0	0	0	0	0	0	0	0	11		100	100	100	100	100	100	100	100	100	100	100	100	111	100	100	100	100	100	100	100	100	100	100	100	100	100	100	100	111	100	100	100	100
ENSMUSG00000007946	0	0	0	0	0	0	0	0	0	0	0	0	0	0	5		100	100	100	100	100	100	100	100	100	100	100	100	105	100	100	100	100	100	100	100	100	100	100	100	100	100	100	100	105	100	100	100	100
ENSMUSG00000007950	0	0	0	0	0	0	0	0	0	13	0	0	0	0	19		100	100	100	100	100	100	100	105.78	100	100	100	100	119	100	101.156	100.578	100	100	100	100	100	100	100	105.78	100	100	100	100	119	100	101.156	100.578	100
ENSMUSG00000007987	0	0	0	115	0	0	0	0	23	0	0	0	0	43	11		100	134.552	100	100	100	100	104.665	100	100	100	100	102.588	111	106.91	100.933	103.922	100	134.552	100	100	100	100	104.665	100	100	100	100	102.588	111	106.91	100.933	103.922	134.552
ENSMUSG00000007989	0	0	0	0	0	0	0	0	0	0	0	0	0	0	22		100	100	100	100	100	100	100	100	100	100	100	100	122	100	100	100	100	100	100	100	100	100	100	100	100	100	100	100	122	100	100	100	100
ENSMUSG00000008028	0	0	0	0	0	0	0	0	0	0	0	0	0	0	23		100	100	100	100	100	100	100	100	100	100	100	100	123	100	100	100	100	100	100	100	100	100	100	100	100	100	100	100	123	100	100	100	100
ENSMUSG00000008035	1	0.2	231	0	0	83	0	0	0	18	0	0	0	107	5		316.005	100	100	130.673	100	100	100	108.004	100	100	100	106.44	105	149.335	101.601	125.468	316.005	100	100	130.673	100	100	100	108.004	100	100	100	106.44	105	149.335	101.601	125.468	316.005
ENSMUSG00000008036	-1	0.2	533	162	0	160	162	181	3	5	456	0	0	0	9		598.401	148.673	100	159.128	146.88	281	100.608	102.223	280.937	100	100	100	109	230.616	172.954	201.785	598.401	148.673	100	159.128	146.88	281	100.608	102.223	280.937	100	100	100	109	230.616	172.954	201.785	598.401
ENSMUSG00000008090	0	0	0	0	0	0	0	0	0	0	0	0	0	0	30		100	100	100	100	100	100	100	100	100	100	100	100	130	100	100	100	100	100	100	100	100	100	100	100	100	100	100	100	130	100	100	100	100
ENSMUSG00000008129	0	0	0	0	0	0	1	0	0	134	0	0	0	0	20		100	100	100	100	100.289	100	100	159.582	100	100	100	100	120	100.058	111.916	105.987	100	100	100	100	100.289	100	100	159.582	100	100	100	100	120	100.058	111.916	105.987	100.289
ENSMUSG00000008136	0	0	0	0	0	0	0	0	0	0	0	0	0	0	12		100	100	100	100	100	100	100	100	100	100	100	100	112	100	100	100	100	100	100	100	100	100	100	100	100	100	100	100	112	100	100	100	100
ENSMUSG00000008140	0	0	15	0	0	0	0	0	0	2	0	154	0	1	18		114.026	100	100	100	100	100	100	100.889	100	115.362	100	100.06	118	102.805	103.25	103.028	114.026	100	100	100	100	100	100	100.889	100	115.362	100	100.06	118	102.805	103.25	103.028	114.026
ENSMUSG00000008153	0	0	0	0	0	0	0	0	0	0	0	0	0	0	26		100	100	100	100	100	100	100	100	100	100	100	100	126	100	100	100	100	100	100	100	100	100	100	100	100	100	100	100	126	100	100	100	100
ENSMUSG00000008167	0	0	0	0	0	0	0	0	0	0	0	0	0	0	16		100	100	100	100	100	100	100	100	100	100	100	100	116	100	100	100	100	100	100	100	100	100	100	100	100	100	100	100	116	100	100	100	100
ENSMUSG00000008193	0	-0.1	1162	0	0	744	32	429	0	13	580	0	0	3	10		1186.57	100	100	374.944	109.26	529	100	105.78	330.14	100	100	100.181	110	374.155	232.984	303.569	1186.57	100	100	374.944	109.26	529	100	105.78	330.14	100	100	100.181	110	374.155	232.984	303.569	1186.57
ENSMUSG00000008200	-2	-0.1	490	3615	0	3	210	1619	3685	551	421	1	0	0	38		558.192	1186.13	100	101.109	160.771	1719	847.41	344.999	267.05	100.1	100	100	138	421.241	655.712	538.476	558.192	1186.13	100	101.109	160.771	1719	847.41	344.999	267.05	100.1	100	100	138	421.241	655.712	538.476	1186.13
ENSMUSG00000008206	2	-0.05	181	412	0	0	1427	0	0	544	0	0	0	0	37		269.25	223.786	100	100	512.951	100	100	341.887	100	100	100	100	137	241.197	148.377	194.787	269.25	223.786	100	100	512.951	100	100	341.887	100	100	100	100	137	241.197	148.377	194.787	512.951
ENSMUSG00000008226	0	0	0	0	0	0	0	0	0	0	3	0	0	0	24		100	100	100	100	100	100	100	100	101.19	100	100	100	124	100	100.238	100.119	100	100	100	100	100	100	100	100	101.19	100	100	100	124	100	100.238	100.119	100
ENSMUSG00000008301	0	0.2	0	68	0	1065	0	33	0	428	46	0	0	312	13		100	120.431	100	493.569	100	133	100	290.308	118.252	100	100	118.778	113	182.8	148.312	165.556	100	120.431	100	493.569	100	133	100	290.308	118.252	100	100	118.778	113	182.8	148.312	165.556	493.569
ENSMUSG00000008305	0	0	0	0	0	0	0	0	0	0	0	0	0	0	44		100	100	100	100	100	100	100	100	100	100	100	100	144	100	100	100	100	100	100	100	100	100	100	100	100	100	100	100	144	100	100	100	100
ENSMUSG00000008307	0	0	0	0	0	0	0	0	0	0	0	0	0	0	8		100	100	100	100	100	100	100	100	100	100	100	100	108	100	100	100	100	100	100	100	100	100	100	100	100	100	100	100	108	100	100	100	100
ENSMUSG00000008318	0	0	0	0	0	0	0	0	0	0	0	0	0	0	26		100	100	100	100	100	100	100	100	100	100	100	100	126	100	100	100	100	100	100	100	100	100	100	100	100	100	100	100	126	100	100	100	100
ENSMUSG00000008333	-2	-0.3	271	142	51	195	246	293	1	335	1072	1	0	145	22		353.408	142.664	115.071	172.062	171.188	393	100.203	248.956	525.362	100.1	100	108.727	122	190.879	273.524	232.201	353.408	142.664	115.071	172.062	171.188	393	100.203	248.956	525.362	100.1	100	108.727	122	190.879	273.524	232.201	353.408
ENSMUSG00000008348	0	0.15	331	1430	366	340	617	156	616	467	457	1150	0	184	1		409.513	529.646	208.159	225.647	278.55	256	224.94	307.649	281.334	214.719	100	111.074	101	330.303	256.929	293.616	409.513	529.646	208.159	225.647	278.55	256	224.94	307.649	281.334	214.719	100	111.074	101	330.303	256.929	293.616	529.646
ENSMUSG00000008373	0	0.15	591	125	0	2096	0	152	0	863	35	0	0	655	32		652.636	137.556	100	874.574	100	252	100	483.729	113.888	100	100	139.421	132	372.953	209.923	291.438	652.636	137.556	100	874.574	100	252	100	483.729	113.888	100	100	139.421	132	372.953	209.923	291.438	874.574
ENSMUSG00000008384	0	0	109	0	0	2	62	148	0	0	11	0	0	0	8		201.924	100	100	100.739	117.942	248	100	100	104.365	100	100	100	108	124.121	130.473	127.297	201.924	100	100	100.739	117.942	248	100	100	104.365	100	100	100	108	124.121	130.473	127.297	201.924
ENSMUSG00000008393	1	0.2	825	0	0	14	0	56	0	0	0	0	0	0	26		871.446	100	100	105.174	100	156	100	100	100	100	100	100	126	255.324	111.2	183.262	871.446	100	100	105.174	100	156	100	100	100	100	100	100	126	255.324	111.2	183.262	871.446
ENSMUSG00000008398	-1	-0.25	83	46	0	0	0	259	0	192	192	0	0	174	26		177.612	113.821	100	100	100	359	100	185.372	176.184	100	100	110.472	126	118.287	184.111	151.199	177.612	113.821	100	100	100	359	100	185.372	176.184	100	100	110.472	126	118.287	184.111	151.199	177.612
ENSMUSG00000008429	-1	-0.25	2	0	0	0	0	0	0	9	684	0	0	0	11		101.87	100	100	100	100	100	100	104.002	371.406	100	100	100	111	100.374	155.082	127.728	101.87	100	100	100	100	100	100	104.002	371.406	100	100	100	111	100.374	155.082	127.728	101.87
ENSMUSG00000008435	0	0.1	1143	2009	0	0	1561	1148	1	2754	337	0	0	474	28		1168.8	703.608	100	100	551.728	1248	100.203	1324.55	233.719	100	100	128.527	128	524.828	601.295	563.061	1168.8	703.608	100	100	551.728	1248	100.203	1324.55	233.719	100	100	128.527	128	524.828	601.295	563.061	1168.8
ENSMUSG00000008438	0	0	0	0	0	0	0	0	0	0	0	0	0	0	21		100	100	100	100	100	100	100	100	100	100	100	100	121	100	100	100	100	100	100	100	100	100	100	100	100	100	100	100	121	100	100	100	100
ENSMUSG00000008450	0	0.2	254	89	304	245	3	65	124	372	110	0	0	92	11		337.512	126.74	189.837	190.539	100.868	165	125.15	265.408	143.647	100	100	105.537	111	189.099	159.841	174.47	337.512	126.74	189.837	190.539	100.868	165	125.15	265.408	143.647	100	100	105.537	111	189.099	159.841	174.47	337.512
ENSMUSG00000008461	0	0	0	0	0	0	0	0	0	0	0	0	0	0	16		100	100	100	100	100	100	100	100	100	100	100	100	116	100	100	100	100	100	100	100	100	100	100	100	100	100	100	100	116	100	100	100	100
ENSMUSG00000008475	0	0	4944	8858	4329	782	1545	1964	7074	1490	4471	4042	0	294	12		4723.06	2761.4	1379.29	388.987	547.098	2064	1534.78	762.521	1874.06	503.212	100	117.694	112	1959.97	1347.72	1653.84	4723.06	2761.4	1379.29	388.987	547.098	2064	1534.78	762.521	1874.06	503.212	100	117.694	112	1959.97	1347.72	1653.84	4723.06
ENSMUSG00000008482	0	0	0	0	0	0	0	0	0	0	0	0	0	0	9		100	100	100	100	100	100	100	100	100	100	100	100	109	100	100	100	100	100	100	100	100	100	100	100	100	100	100	100	109	100	100	100	100
ENSMUSG00000008489	0	0	0	0	0	0	0	0	0	0	0	0	0	0	41		100	100	100	100	100	100	100	100	100	100	100	100	141	100	100	100	100	100	100	100	100	100	100	100	100	100	100	100	141	100	100	100	100
ENSMUSG00000008496	0	0.2	75	564	24	754	1	0	0	316	314	11	0	125	14		170.131	269.455	107.092	378.64	100.289	100	100	240.508	224.593	101.097	100	107.523	114	205.122	153.24	179.181	170.131	269.455	107.092	378.64	100.289	100	100	240.508	224.593	101.097	100	107.523	114	205.122	153.24	179.181	378.64
ENSMUSG00000008540	3	0.4	170	1142	1173	0	491	0	0	0	0	1264	0	0	21		258.965	443.116	446.64	100	242.087	100	100	100	100	226.091	100	100	121	298.162	125.218	211.69	258.965	443.116	446.64	100	242.087	100	100	100	100	226.091	100	100	121	298.162	125.218	211.69	446.64
ENSMUSG00000008575	0	0	0	0	0	0	0	0	0	0	0	0	0	0	60		100	100	100	100	100	100	100	100	100	100	100	100	160	100	100	100	100	100	100	100	100	100	100	100	100	100	100	100	160	100	100	100	100
ENSMUSG00000008590	0	0	0	0	0	0	0	0	0	0	0	0	0	0	19		100	100	100	100	100	100	100	100	100	100	100	100	119	100	100	100	100	100	100	100	100	100	100	100	100	100	100	100	119	100	100	100	100
ENSMUSG00000008601	0	0	0	0	0	0	0	0	0	0	0	0	0	0	10		100	100	100	100	100	100	100	100	100	100	100	100	110	100	100	100	100	100	100	100	100	100	100	100	100	100	100	100	110	100	100	100	100
ENSMUSG00000008604	0	0	0	1	0	0	0	0	0	0	0	0	0	372	13		100	100.3	100	100	100	100	100	100	100	100	100	122.389	113	100.06	100	100.03	100	100.3	100	100	100	100	100	100	100	100	100	122.389	113	100.06	100	100.03	100.3
ENSMUSG00000008658	0	0	0	0	0	0	0	0	0	0	0	0	0	0	36		100	100	100	100	100	100	100	100	100	100	100	100	136	100	100	100	100	100	100	100	100	100	100	100	100	100	100	100	136	100	100	100	100
ENSMUSG00000008668	0	0	4627	12047	5793	6800	9633	3159	1485	8273	4717	7207	0	3113	21		4426.64	3719.54	1811.92	2612.93	2887.64	3259	401.195	3778.55	1971.67	818.938	100	287.355	121	3091.73	2045.87	2568.8	4426.64	3719.54	1811.92	2612.93	2887.64	3259	401.195	3778.55	1971.67	818.938	100	287.355	121	3091.73	2045.87	2568.8	4426.64
ENSMUSG00000008682	0	0	4535	3208	2520	4610	4557	1715	2758	5253	4099	3850	0	1968	11		4340.61	1063.85	844.701	1803.62	1418.72	1815	659.391	2435.72	1726.45	484.059	100	218.443	111	1894.3	1424.12	1659.21	4340.61	1063.85	844.701	1803.62	1418.72	1815	659.391	2435.72	1726.45	484.059	100	218.443	111	1894.3	1424.12	1659.21	4340.61
ENSMUSG00000008683	1	0	1717	2884	972	1715	2542	796	373	1548	719	3609	0	871	34		1705.54	966.503	387.242	733.776	835.614	896	175.654	788.311	385.294	460.018	100	152.421	134	925.735	541.055	733.395	1705.54	966.503	387.242	733.776	835.614	896	175.654	788.311	385.294	460.018	100	152.421	134	925.735	541.055	733.395	1705.54
ENSMUSG00000008686	-2	-0.25	0	0	0	0	0	0	0	1346	344	0	0	0	9		100	100	100	100	100	100	100	698.492	236.497	100	100	100	109	100	246.998	173.499	100	100	100	100	100	100	100	698.492	236.497	100	100	100	109	100	246.998	173.499	100
ENSMUSG00000008690	0	-0.35	331	805	1	301	118	623	0	1352	2881	0	0	100	28		409.513	341.864	100.296	211.234	134.147	723	100	701.16	1243.16	100	100	106.018	128	239.411	573.464	406.437	409.513	341.864	100.296	211.234	134.147	723	100	701.16	1243.16	100	100	106.018	128	239.411	573.464	406.437	409.513
ENSMUSG00000008730	0	0.1	1986	1303	0	6	2164	1915	6496	1332	225	941	0	91	50		1957.08	491.489	100	102.217	726.227	2015	1417.55	692.267	189.278	193.87	100	105.477	150	675.402	901.593	788.498	1957.08	491.489	100	102.217	726.227	2015	1417.55	692.267	189.278	193.87	100	105.477	150	675.402	901.593	788.498	1957.08
ENSMUSG00000008734	0	0	0	0	0	0	0	0	0	0	0	0	0	0	10		100	100	100	100	100	100	100	100	100	100	100	100	110	100	100	100	100	100	100	100	100	100	100	100	100	100	100	100	110	100	100	100	100
ENSMUSG00000008763	2	0.35	532	396	1291	1	2430	1207	1	322	0	3	0	0	44		597.465	218.979	481.511	100.37	803.203	1307	100.203	243.176	100	100.299	100	100	144	440.306	370.136	405.221	597.465	218.979	481.511	100.37	803.203	1307	100.203	243.176	100	100.299	100	100	144	440.306	370.136	405.221	803.203
ENSMUSG00000008789	0	0	0	0	0	0	0	0	0	0	0	0	0	0	57		100	100	100	100	100	100	100	100	100	100	100	100	157	100	100	100	100	100	100	100	100	100	100	100	100	100	100	100	157	100	100	100	100
ENSMUSG00000008813	0	0	0	0	0	0	0	0	0	0	0	0	0	0	4		100	100	100	100	100	100	100	100	100	100	100	100	104	100	100	100	100	100	100	100	100	100	100	100	100	100	100	100	104	100	100	100	100
ENSMUSG00000008822	0	0	119	0	0	0	0	104	0	18	6	198	0	0	13		211.275	100	100	100	100	204	100	108.004	102.381	119.752	100	100	113	122.255	126.827	124.541	211.275	100	100	100	100	204	100	108.004	102.381	119.752	100	100	113	122.255	126.827	124.541	211.275
ENSMUSG00000008843	0	0	0	0	0	0	0	0	0	0	0	0	0	0	11		100	100	100	100	100	100	100	100	100	100	100	100	111	100	100	100	100	100	100	100	100	100	100	100	100	100	100	100	111	100	100	100	100
ENSMUSG00000008845	0	0	0	0	0	0	0	0	0	0	0	0	0	0	35		100	100	100	100	100	100	100	100	100	100	100	100	135	100	100	100	100	100	100	100	100	100	100	100	100	100	100	100	135	100	100	100	100
ENSMUSG00000008855	0	0	0	0	0	0	0	14	0	0	0	0	0	0	53		100	100	100	100	100	114	100	100	100	100	100	100	153	100	102.8	101.4	100	100	100	100	100	114	100	100	100	100	100	100	153	100	102.8	101.4	100
ENSMUSG00000008859	-1	0	55	0	0	84	1	0	2219	0	0	0	0	0	19		151.43	100	100	131.042	100.289	100	550.069	100	100	100	100	100	119	116.552	190.014	153.283	151.43	100	100	131.042	100.289	100	550.069	100	100	100	100	100	119	116.552	190.014	153.283	151.43
ENSMUSG00000008874	0	0	0	0	0	0	0	0	0	0	0	0	0	0	6		100	100	100	100	100	100	100	100	100	100	100	100	106	100	100	100	100	100	100	100	100	100	100	100	100	100	100	100	106	100	100	100	100
ENSMUSG00000008892	0	-0.15	1682	899	41	1219	504	660	7	768	1583	1082	1	284	12		1672.81	370.106	112.116	550.48	245.849	760	101.42	441.487	728.123	207.936	100.067	117.092	112	590.273	447.793	519.033	1672.81	370.106	112.116	550.48	245.849	760	101.42	441.487	728.123	207.936	100.067	117.092	112	590.273	447.793	519.033	1672.81
ENSMUSG00000008932	0	0	0	0	0	0	0	0	0	0	0	0	0	0	39		100	100	100	100	100	100	100	100	100	100	100	100	139	100	100	100	100	100	100	100	100	100	100	100	100	100	100	100	139	100	100	100	100
ENSMUSG00000008958	1	0.4	50	1455	0	423	732	52	0	110	418	1247	0	221	18		146.754	537.157	100	256.319	311.829	152	100	148.911	265.859	224.395	100	113.301	118	270.412	178.233	224.323	146.754	537.157	100	256.319	311.829	152	100	148.911	265.859	224.395	100	113.301	118	270.412	178.233	224.323	537.157
ENSMUSG00000008976	-1	0	2	0	0	0	322	0	0	434	0	0	0	0	18		101.87	100	100	100	193.182	100	100	292.976	100	100	100	100	118	119.01	138.595	128.803	101.87	100	100	100	193.182	100	100	292.976	100	100	100	100	118	119.01	138.595	128.803	193.182
ENSMUSG00000008999	0	0	0	0	0	0	0	0	0	0	0	0	0	0	23		100	100	100	100	100	100	100	100	100	100	100	100	123	100	100	100	100	100	100	100	100	100	100	100	100	100	100	100	123	100	100	100	100
ENSMUSG00000009013	0	-0.15	1421	556	0	1000	1181	1014	1407	712	1489	0	0	766	7		1428.76	267.051	100	469.549	441.762	1114	385.375	416.587	690.824	100	100	146.101	107	541.424	541.357	541.391	1428.76	267.051	100	469.549	441.762	1114	385.375	416.587	690.824	100	100	146.101	107	541.424	541.357	541.391	1428.76
ENSMUSG00000009030	2	-0.1	196	437	2	862	981	1534	281	525	0	0	0	0	23		283.277	231.297	100.591	418.551	383.886	1634	156.994	333.439	100	100	100	100	123	283.52	464.887	374.203	283.277	231.297	100.591	418.551	383.886	1634	156.994	333.439	100	100	100	100	123	283.52	464.887	374.203	418.551
ENSMUSG00000009035	1	0.2	9	1938	0	0	0	0	0	0	0	0	0	0	25		108.416	682.275	100	100	100	100	100	100	100	100	100	100	125	218.138	100	159.069	108.416	682.275	100	100	100	100	100	100	100	100	100	100	125	218.138	100	159.069	682.275
ENSMUSG00000009047	0	0	0	0	0	0	0	0	0	0	0	0	0	0	5		100	100	100	100	100	100	100	100	100	100	100	100	105	100	100	100	100	100	100	100	100	100	100	100	100	100	100	100	105	100	100	100	100
ENSMUSG00000009070	0	0	0	0	0	0	0	0	0	0	0	0	0	0	29		100	100	100	100	100	100	100	100	100	100	100	100	129	100	100	100	100	100	100	100	100	100	100	100	100	100	100	100	129	100	100	100	100
ENSMUSG00000009073	1	-0.05	273	0	0	315	24	256	0	0	0	0	0	333	47		355.278	100	100	216.408	106.945	356	100	100	100	100	100	120.041	147	175.726	151.2	163.463	355.278	100	100	216.408	106.945	356	100	100	100	100	100	120.041	147	175.726	151.2	163.463	355.278
ENSMUSG00000009075	0	0	0	0	0	0	0	0	0	0	0	0	0	0	9		100	100	100	100	100	100	100	100	100	100	100	100	109	100	100	100	100	100	100	100	100	100	100	100	100	100	100	100	109	100	100	100	100
ENSMUSG00000009076	1	0	162	0	17	0	269	7	30	21	3	769	0	15	11		251.484	100	105.024	100	177.844	107	106.085	109.338	101.19	176.712	100	100.903	111	146.87	120.065	133.468	251.484	100	105.024	100	177.844	107	106.085	109.338	101.19	176.712	100	100.903	111	146.87	120.065	133.468	251.484
ENSMUSG00000009079	2	-0.1	2259	1573	88	306	672	1295	0	213	1605	119	0	574	42		2212.36	572.611	126.005	213.082	294.466	1395	100	194.709	736.852	111.871	100	134.546	142	683.704	507.687	595.695	2212.36	572.611	126.005	213.082	294.466	1395	100	194.709	736.852	111.871	100	134.546	142	683.704	507.687	595.695	2212.36
ENSMUSG00000009090	0	-0.1	1386	1658	0	0	0	0	0	865	1510	78	0	1092	62		1396.03	598.149	100	100	100	100	100	484.618	699.157	107.781	100	165.722	162	458.835	298.311	378.573	1396.03	598.149	100	100	100	100	100	484.618	699.157	107.781	100	165.722	162	458.835	298.311	378.573	1396.03
ENSMUSG00000009092	0	-0.25	32	300	0	460	0	0	0	771	0	0	0	0	14		129.923	190.136	100	269.992	100	100	100	442.821	100	100	100	100	114	158.01	168.564	163.287	129.923	190.136	100	269.992	100	100	100	442.821	100	100	100	100	114	158.01	168.564	163.287	269.992
ENSMUSG00000009093	0	0	0	0	0	0	0	0	0	0	0	0	0	0	13		100	100	100	100	100	100	100	100	100	100	100	100	113	100	100	100	100	100	100	100	100	100	100	100	100	100	100	100	113	100	100	100	100
ENSMUSG00000009097	0	0	0	0	0	0	0	0	0	0	0	0	0	0	10		100	100	100	100	100	100	100	100	100	100	100	100	110	100	100	100	100	100	100	100	100	100	100	100	100	100	100	100	110	100	100	100	100
ENSMUSG00000009108	0	0	0	0	0	0	0	0	0	0	0	0	0	0	22		100	100	100	100	100	100	100	100	100	100	100	100	122	100	100	100	100	100	100	100	100	100	100	100	100	100	100	100	122	100	100	100	100
ENSMUSG00000009112	0	-0.05	9	1304	0	0	0	2	0	2858	1	0	0	0	37		108.416	491.789	100	100	100	102	100	1370.8	100.397	100	100	100	137	180.041	354.638	267.34	108.416	491.789	100	100	100	102	100	1370.8	100.397	100	100	100	137	180.041	354.638	267.34	491.789
ENSMUSG00000009114	0	0	0	0	0	0	0	0	0	0	0	0	0	0	14		100	100	100	100	100	100	100	100	100	100	100	100	114	100	100	100	100	100	100	100	100	100	100	100	100	100	100	100	114	100	100	100	100
ENSMUSG00000009115	0	0	0	0	0	0	0	0	0	0	0	0	0	0	7		100	100	100	100	100	100	100	100	100	100	100	100	107	100	100	100	100	100	100	100	100	100	100	100	100	100	100	100	107	100	100	100	100
ENSMUSG00000009145	0	0	1	0	0	0	0	0	0	3	0	0	0	0	23		100.935	100	100	100	100	100	100	101.334	100	100	100	100	123	100.187	100.267	100.227	100.935	100	100	100	100	100	100	101.334	100	100	100	100	123	100.187	100.267	100.227	100.935
ENSMUSG00000009185	0	0	0	0	0	0	0	0	0	0	0	0	0	0	3		100	100	100	100	100	100	100	100	100	100	100	100	103	100	100	100	100	100	100	100	100	100	100	100	100	100	100	100	103	100	100	100	100
ENSMUSG00000009207	1	-0.1	693	349	0	787	111	73	2	26	2155	2216	0	0	22		748.014	204.858	100	390.835	132.122	173	100.406	111.561	955.088	321.058	100	100	122	315.166	332.223	323.694	748.014	204.858	100	390.835	132.122	173	100.406	111.561	955.088	321.058	100	100	122	315.166	332.223	323.694	748.014
ENSMUSG00000009210	0	0	0	0	0	0	0	0	0	0	0	0	0	0	10		100	100	100	100	100	100	100	100	100	100	100	100	110	100	100	100	100	100	100	100	100	100	100	100	100	100	100	100	110	100	100	100	100
ENSMUSG00000009214	0	0	0	0	0	0	0	0	0	0	0	0	0	0	20		100	100	100	100	100	100	100	100	100	100	100	100	120	100	100	100	100	100	100	100	100	100	100	100	100	100	100	100	120	100	100	100	100
ENSMUSG00000009216	0	0	0	0	0	0	0	0	0	0	0	0	0	0	14		100	100	100	100	100	100	100	100	100	100	100	100	114	100	100	100	100	100	100	100	100	100	100	100	100	100	100	100	114	100	100	100	100
ENSMUSG00000009246	0	0	0	0	0	0	0	0	0	0	0	0	0	0	54		100	100	100	100	100	100	100	100	100	100	100	100	154	100	100	100	100	100	100	100	100	100	100	100	100	100	100	100	154	100	100	100	100
ENSMUSG00000009248	0	0	0	0	0	0	0	0	0	0	0	0	0	0	4		100	100	100	100	100	100	100	100	100	100	100	100	104	100	100	100	100	100	100	100	100	100	100	100	100	100	100	100	104	100	100	100	100
ENSMUSG00000009281	0	0	0	0	0	0	0	0	0	0	0	0	0	0	8		100	100	100	100	100	100	100	100	100	100	100	100	108	100	100	100	100	100	100	100	100	100	100	100	100	100	100	100	108	100	100	100	100
ENSMUSG00000009291	1	0	146	0	0	0	226	0	0	0	0	0	0	407	29		236.522	100	100	100	165.401	100	100	100	100	100	100	124.495	129	140.385	100	120.192	236.522	100	100	100	165.401	100	100	100	100	100	100	124.495	129	140.385	100	120.192	236.522
ENSMUSG00000009292	0	0	1	73	0	0	0	5	0	0	0	0	0	0	112		100.935	121.933	100	100	100	105	100	100	100	100	100	100	212	104.574	101	102.787	100.935	121.933	100	100	100	105	100	100	100	100	100	100	212	104.574	101	102.787	121.933
ENSMUSG00000009293	-1	-0.3	11	0	0	0	2281	285	0	128	9	6005	0	47	30		110.286	100	100	100	760.085	385	100	156.915	103.571	699.032	100	102.829	130	234.074	288.904	261.489	110.286	100	100	100	760.085	385	100	156.915	103.571	699.032	100	102.829	130	234.074	288.904	261.489	760.085
ENSMUSG00000009350	0	0	0	0	0	0	0	0	0	0	0	0	0	0	18		100	100	100	100	100	100	100	100	100	100	100	100	118	100	100	100	100	100	100	100	100	100	100	100	100	100	100	100	118	100	100	100	100
ENSMUSG00000009356	0	0	0	0	0	0	0	0	0	0	0	0	0	6	39		100	100	100	100	100	100	100	100	100	100	100	100.361	139	100	100	100	100	100	100	100	100	100	100	100	100	100	100	100.361	139	100	100	100	100
ENSMUSG00000009376	0	0	10	0	0	0	0	0	0	0	0	0	0	0	61		109.351	100	100	100	100	100	100	100	100	100	100	100	161	101.87	100	100.935	109.351	100	100	100	100	100	100	100	100	100	100	100	161	101.87	100	100.935	109.351
ENSMUSG00000009378	0	0	0	0	0	0	0	0	0	0	0	0	0	0	21		100	100	100	100	100	100	100	100	100	100	100	100	121	100	100	100	100	100	100	100	100	100	100	100	100	100	100	100	121	100	100	100	100
ENSMUSG00000009394	0	0	0	0	0	0	0	0	0	0	0	0	0	0	37		100	100	100	100	100	100	100	100	100	100	100	100	137	100	100	100	100	100	100	100	100	100	100	100	100	100	100	100	137	100	100	100	100
ENSMUSG00000009406	0	0	0	0	0	0	0	0	0	0	0	0	0	81	33		100	100	100	100	100	100	100	100	100	100	100	104.875	133	100	100	100	100	100	100	100	100	100	100	100	100	100	100	104.875	133	100	100	100	100
ENSMUSG00000009418	0	0	2	0	0	0	198	0	5	0	0	0	0	0	76		101.87	100	100	100	157.298	100	101.014	100	100	100	100	100	176	111.834	100.203	106.018	101.87	100	100	100	157.298	100	101.014	100	100	100	100	100	176	111.834	100.203	106.018	157.298
ENSMUSG00000009470	-2	-0.35	2074	2	8	2817	214	3413	10	711	1543	1951	0	71	43		2039.37	100.601	102.364	1141.02	161.928	3513	102.028	416.143	712.251	294.623	100	104.273	143	709.056	1007.61	858.332	2039.37	100.601	102.364	1141.02	161.928	3513	102.028	416.143	712.251	294.623	100	104.273	143	709.056	1007.61	858.332	2039.37
ENSMUSG00000009471	0	0	0	0	0	0	0	0	0	0	0	0	0	0	12		100	100	100	100	100	100	100	100	100	100	100	100	112	100	100	100	100	100	100	100	100	100	100	100	100	100	100	100	112	100	100	100	100
ENSMUSG00000009487	0	0	0	0	0	0	0	0	0	0	0	0	0	0	129		100	100	100	100	100	100	100	100	100	100	100	100	229	100	100	100	100	100	100	100	100	100	100	100	100	100	100	100	229	100	100	100	100
ENSMUSG00000009535	0	-0.05	144	0	0	0	1584	1782	2757	8	0	0	0	0	61		234.652	100	100	100	558.384	1882	659.189	103.557	100	100	100	100	161	218.607	568.949	393.778	234.652	100	100	100	558.384	1882	659.189	103.557	100	100	100	100	161	218.607	568.949	393.778	558.384
ENSMUSG00000009545	0	0	0	0	0	0	0	11	0	0	0	0	0	0	29		100	100	100	100	100	111	100	100	100	100	100	100	129	100	102.2	101.1	100	100	100	100	100	111	100	100	100	100	100	100	129	100	102.2	101.1	100
ENSMUSG00000009549	1	0.55	903	3236	717	615	65	594	2	423	470	0	0	174	6		944.382	1072.26	311.885	327.272	118.81	694	100.406	288.085	286.493	100	100	110.472	106	554.922	293.797	424.359	944.382	1072.26	311.885	327.272	118.81	694	100.406	288.085	286.493	100	100	110.472	106	554.922	293.797	424.359	1072.26
ENSMUSG00000009551	0	0	0	0	0	0	0	0	0	0	0	0	0	0	13		100	100	100	100	100	100	100	100	100	100	100	100	113	100	100	100	100	100	100	100	100	100	100	100	100	100	100	100	113	100	100	100	100
ENSMUSG00000009555	1	0.2	624	1	0	54	0	0	0	1	0	0	0	7	26		683.493	100.3	100	119.956	100	100	100	100.445	100	100	100	100.421	126	220.75	100.089	160.419	683.493	100.3	100	119.956	100	100	100	100.445	100	100	100	100.421	126	220.75	100.089	160.419	683.493
ENSMUSG00000009563	0	-0.05	421	0	0	0	0	53	0	0	0	4369	0	0	14		493.671	100	100	100	100	153	100	100	100	535.832	100	100	114	178.734	197.766	188.25	493.671	100	100	100	100	153	100	100	100	535.832	100	100	114	178.734	197.766	188.25	493.671
ENSMUSG00000009566	-1	0	7	0	0	0	0	0	0	398	0	0	0	3	27		106.546	100	100	100	100	100	100	276.969	100	100	100	100.181	127	101.309	135.394	118.351	106.546	100	100	100	100	100	100	276.969	100	100	100	100.181	127	101.309	135.394	118.351	106.546
ENSMUSG00000009569	-2	-0.25	0	10	0	0	0	0	0	638	394	0	0	0	53		100	103.005	100	100	100	100	100	383.684	256.336	100	100	100	153	100.601	188.004	144.302	100	103.005	100	100	100	100	100	383.684	256.336	100	100	100	153	100.601	188.004	144.302	103.005
ENSMUSG00000009575	-1	-0.4	3749	15	0	8732	2054	5453	0	6216	10390	3121	0	581	40		3605.64	104.507	100	3326.9	694.395	5553	100	2863.91	4222.68	411.337	100	134.967	140	1566.29	2630.19	2098.24	3605.64	104.507	100	3326.9	694.395	5553	100	2863.91	4222.68	411.337	100	134.967	140	1566.29	2630.19	2098.24	3605.64
ENSMUSG00000009580	0	0	0	0	0	0	0	0	0	0	0	0	0	0	13		100	100	100	100	100	100	100	100	100	100	100	100	113	100	100	100	100	100	100	100	100	100	100	100	100	100	100	100	113	100	100	100	100
ENSMUSG00000009585	1	0.25	2343	2864	8226	3226	3937	1438	830	3175	7241	192	0	398	38		2290.91	960.494	2530.92	1292.16	1239.3	1538	268.345	1511.75	2973.18	119.153	100	123.953	138	1662.76	1282.08	1472.42	2290.91	960.494	2530.92	1292.16	1239.3	1538	268.345	1511.75	2973.18	119.153	100	123.953	138	1662.76	1282.08	1472.42	2530.92
ENSMUSG00000009588	0	0	0	0	0	0	0	0	0	0	0	0	0	0	14		100	100	100	100	100	100	100	100	100	100	100	100	114	100	100	100	100	100	100	100	100	100	100	100	100	100	100	100	114	100	100	100	100
ENSMUSG00000009596	0	0	0	0	0	4	0	0	0	0	0	0	0	0	11		100	100	100	101.478	100	100	100	100	100	100	100	100	111	100.296	100	100.148	100	100	100	101.478	100	100	100	100	100	100	100	100	111	100.296	100	100.148	101.478
ENSMUSG00000009614	0	0	0	0	0	0	0	0	0	0	0	0	0	0	40		100	100	100	100	100	100	100	100	100	100	100	100	140	100	100	100	100	100	100	100	100	100	100	100	100	100	100	100	140	100	100	100	100
ENSMUSG00000009621	3	0.6	229	1946	1	1811	10	3	41	1	0	1	0	11	70		314.135	684.679	100.296	769.253	102.894	103	108.316	100.445	100	100.1	100	100.662	170	394.251	102.372	248.312	314.135	684.679	100.296	769.253	102.894	103	108.316	100.445	100	100.1	100	100.662	170	394.251	102.372	248.312	769.253
ENSMUSG00000009628	0	0	0	0	0	0	0	0	0	0	0	1	0	0	61		100	100	100	100	100	100	100	100	100	100.1	100	100	161	100	100.02	100.01	100	100	100	100	100	100	100	100	100	100.1	100	100	161	100	100.02	100.01	100
ENSMUSG00000009630	-1	-0.25	0	1	0	0	0	299	239	0	38	0	0	0	6		100	100.3	100	100	100	399	148.475	100	115.078	100	100	100	106	100.06	172.511	136.285	100	100.3	100	100	100	399	148.475	100	115.078	100	100	100	106	100.06	172.511	136.285	100.3
ENSMUSG00000009633	0	0	1	0	0	0	0	0	0	0	0	0	0	0	7		100.935	100	100	100	100	100	100	100	100	100	100	100	107	100.187	100	100.094	100.935	100	100	100	100	100	100	100	100	100	100	100	107	100.187	100	100.094	100.935
ENSMUSG00000009640	0	-0.25	140	0	0	0	0	591	0	0	0	0	0	0	20		230.912	100	100	100	100	691	100	100	100	100	100	100	120	126.182	218.2	172.191	230.912	100	100	100	100	691	100	100	100	100	100	100	120	126.182	218.2	172.191	230.912
ENSMUSG00000009646	0	0	0	0	0	0	0	0	0	0	0	0	0	0	9		100	100	100	100	100	100	100	100	100	100	100	100	109	100	100	100	100	100	100	100	100	100	100	100	100	100	100	100	109	100	100	100	100
ENSMUSG00000009647	1	0.35	869	1	0	849	939	66	1	389	645	0	0	0	41		912.589	100.3	100	413.747	371.731	166	100.203	272.967	355.931	100	100	100	141	379.674	199.02	289.347	912.589	100.3	100	413.747	371.731	166	100.203	272.967	355.931	100	100	100	141	379.674	199.02	289.347	912.589
ENSMUSG00000009654	0	0	0	0	0	0	0	0	0	0	0	0	0	0	32		100	100	100	100	100	100	100	100	100	100	100	100	132	100	100	100	100	100	100	100	100	100	100	100	100	100	100	100	132	100	100	100	100
ENSMUSG00000009670	0	0	0	0	0	0	0	0	0	0	0	0	0	0	19		100	100	100	100	100	100	100	100	100	100	100	100	119	100	100	100	100	100	100	100	100	100	100	100	100	100	100	100	119	100	100	100	100
ENSMUSG00000009681	0	0	0	0	0	0	0	0	0	0	0	0	0	0	46		100	100	100	100	100	100	100	100	100	100	100	100	146	100	100	100	100	100	100	100	100	100	100	100	100	100	100	100	146	100	100	100	100
ENSMUSG00000009687	-2	-0.3	0	830	0	50	127	298	0	360	932	126	0	124	25		100	349.375	100	118.477	136.752	398	100	260.072	469.811	112.569	100	107.463	125	160.921	268.09	214.506	100	349.375	100	118.477	136.752	398	100	260.072	469.811	112.569	100	107.463	125	160.921	268.09	214.506	349.375
ENSMUSG00000009731	0	0	0	0	0	0	0	0	0	0	0	0	0	0	18		100	100	100	100	100	100	100	100	100	100	100	100	118	100	100	100	100	100	100	100	100	100	100	100	100	100	100	100	118	100	100	100	100
ENSMUSG00000009733	0	0	46	0	0	0	129	0	0	209	0	0	0	0	32		143.014	100	100	100	137.331	100	100	192.931	100	100	100	100	132	116.069	118.586	117.328	143.014	100	100	100	137.331	100	100	192.931	100	100	100	100	132	116.069	118.586	117.328	143.014
ENSMUSG00000009734	0	0	0	0	0	0	0	0	0	0	0	0	0	0	35		100	100	100	100	100	100	100	100	100	100	100	100	135	100	100	100	100	100	100	100	100	100	100	100	100	100	100	100	135	100	100	100	100
ENSMUSG00000009739	1	0.2	0	1033	0	0	0	0	0	0	0	0	0	0	34		100	410.367	100	100	100	100	100	100	100	100	100	100	134	162.073	100	131.037	100	410.367	100	100	100	100	100	100	100	100	100	100	134	162.073	100	131.037	410.367
ENSMUSG00000009741	0	-0.1	235	0	92	1602	0	1	4	1205	3189	2	0	597	25		319.745	100	127.187	692.017	100	101	100.811	635.797	1365.37	100.2	100	135.93	125	267.79	460.636	364.213	319.745	100	127.187	692.017	100	101	100.811	635.797	1365.37	100.2	100	135.93	125	267.79	460.636	364.213	692.017
ENSMUSG00000009772	0	0.2	0	0	0	0	3028	0	982	0	0	0	0	0	28		100	100	100	100	976.254	100	299.174	100	100	100	100	100	128	275.251	139.835	207.543	100	100	100	100	976.254	100	299.174	100	100	100	100	100	128	275.251	139.835	207.543	976.254
ENSMUSG00000009828	0	0	0	14	0	0	0	0	0	0	0	1	0	0	85		100	104.206	100	100	100	100	100	100	100	100.1	100	100	185	100.841	100.02	100.431	100	104.206	100	100	100	100	100	100	100	100.1	100	100	185	100.841	100.02	100.431	104.206
ENSMUSG00000009863	1	0.05	995	735	0	2616	1057	720	0	3433	1130	593	0	515	20		1030.41	320.832	100	1066.74	405.879	820	100	1626.47	548.376	159.155	100	130.995	120	584.772	650.799	617.786	1030.41	320.832	100	1066.74	405.879	820	100	1626.47	548.376	159.155	100	130.995	120	584.772	650.799	617.786	1066.74
ENSMUSG00000009876	0	0	0	0	0	0	0	0	0	0	0	0	0	0	5		100	100	100	100	100	100	100	100	100	100	100	100	105	100	100	100	100	100	100	100	100	100	100	100	100	100	100	100	105	100	100	100	100
ENSMUSG00000009894	0	-0.05	0	3032	0	0	97	355	0	0	0	37	0	565	22		100	1010.97	100	100	128.07	455	100	100	100	103.691	100	134.004	122	287.808	171.738	229.773	100	1010.97	100	100	128.07	455	100	100	100	103.691	100	134.004	122	287.808	171.738	229.773	1010.97
ENSMUSG00000009900	0	0	0	0	0	0	0	0	0	0	0	0	0	0	15		100	100	100	100	100	100	100	100	100	100	100	100	115	100	100	100	100	100	100	100	100	100	100	100	100	100	100	100	115	100	100	100	100
ENSMUSG00000009905	2	0.2	289	142	0	276	117	22	0	10	6	1	0	0	35		370.24	142.664	100	201.995	133.858	122	100	104.446	102.381	100.1	100	100	135	189.751	105.785	147.768	370.24	142.664	100	201.995	133.858	122	100	104.446	102.381	100.1	100	100	135	189.751	105.785	147.768	370.24
ENSMUSG00000009907	1	0.15	116	1338	5	2048	1	449	911	0	44	0	0	41	48		208.47	502.004	101.478	856.836	100.289	549	284.774	100	117.459	100	100	102.468	148	353.815	230.246	292.031	208.47	502.004	101.478	856.836	100.289	549	284.774	100	117.459	100	100	102.468	148	353.815	230.246	292.031	856.836
ENSMUSG00000009927	0	0	4056	6787	3967	5041	6038	2826	2946	4713	3181	8354	0	2439	3		3892.71	2139.17	1272.31	1962.89	1847.3	2926	697.523	2195.61	1362.2	933.358	100	246.79	103	2222.88	1622.94	1922.91	3892.71	2139.17	1272.31	1962.89	1847.3	2926	697.523	2195.61	1362.2	933.358	100	246.79	103	2222.88	1622.94	1922.91	3892.71
ENSMUSG00000009941	0	0	0	0	0	0	0	0	0	0	0	0	0	0	32		100	100	100	100	100	100	100	100	100	100	100	100	132	100	100	100	100	100	100	100	100	100	100	100	100	100	100	100	132	100	100	100	100
ENSMUSG00000009995	1	0.15	12	1	1497	994	0	0	0	6	1370	5	0	0	25		111.221	100.3	542.388	467.331	100	100	100	102.668	643.606	100.499	100	100	125	264.248	209.355	236.801	111.221	100.3	542.388	467.331	100	100	100	102.668	643.606	100.499	100	100	125	264.248	209.355	236.801	542.388
ENSMUSG00000010021	0	0	0	0	0	0	0	0	0	0	0	0	0	0	36		100	100	100	100	100	100	100	100	100	100	100	100	136	100	100	100	100	100	100	100	100	100	100	100	100	100	100	100	136	100	100	100	100
ENSMUSG00000010025	-1	0	100	0	2	0	0	7	0	7	0	1076	0	0	34		193.509	100	100.591	100	100	107	100	103.113	100	207.337	100	100	134	118.82	123.49	121.155	193.509	100	100.591	100	100	107	100	103.113	100	207.337	100	100	134	118.82	123.49	121.155	193.509
ENSMUSG00000010044	0	0	0	0	0	0	0	0	0	0	0	0	0	0	9		100	100	100	100	100	100	100	100	100	100	100	100	109	100	100	100	100	100	100	100	100	100	100	100	100	100	100	100	109	100	100	100	100
ENSMUSG00000010045	1	0.2	1040	0	0	5	197	0	0	0	0	242	0	0	15		1072.49	100	100	101.848	157.009	100	100	100	100	124.141	100	100	115	306.269	104.828	205.549	1072.49	100	100	101.848	157.009	100	100	100	100	124.141	100	100	115	306.269	104.828	205.549	1072.49
ENSMUSG00000010047	0	0	0	0	0	0	0	0	336	0	0	0	0	255	15		100	100	100	100	100	100	168.149	100	100	100	100	115.347	115	100	113.63	106.815	100	100	100	100	100	100	168.149	100	100	100	100	115.347	115	100	113.63	106.815	100
ENSMUSG00000010048	0	-0.5	139	0	0	309	9	575	0	593	0	0	0	152	9		229.977	100	100	214.191	102.604	675	100	363.675	100	100	100	109.148	109	149.354	267.735	208.545	229.977	100	100	214.191	102.604	675	100	363.675	100	100	100	109.148	109	149.354	267.735	208.545	229.977
ENSMUSG00000010051	0	0	0	0	0	0	0	0	0	0	0	0	0	0	5		100	100	100	100	100	100	100	100	100	100	100	100	105	100	100	100	100	100	100	100	100	100	100	100	100	100	100	100	105	100	100	100	100
ENSMUSG00000010054	0	0	47	25	0	0	0	5	0	0	5	0	0	0	5		143.949	107.511	100	100	100	105	100	100	101.984	100	100	100	105	110.292	101.397	105.844	143.949	107.511	100	100	100	105	100	100	101.984	100	100	100	105	110.292	101.397	105.844	143.949
ENSMUSG00000010057	0	0	0	0	0	0	0	0	0	0	0	15	0	0	14		100	100	100	100	100	100	100	100	100	101.496	100	100	114	100	100.299	100.15	100	100	100	100	100	100	100	100	100	101.496	100	100	114	100	100.299	100.15	100
ENSMUSG00000010064	0	0	0	0	0	0	0	0	0	0	0	0	0	0	25		100	100	100	100	100	100	100	100	100	100	100	100	125	100	100	100	100	100	100	100	100	100	100	100	100	100	100	100	125	100	100	100	100
ENSMUSG00000010066	0	0	0	0	0	0	0	0	0	0	0	0	0	0	41		100	100	100	100	100	100	100	100	100	100	100	100	141	100	100	100	100	100	100	100	100	100	100	100	100	100	100	100	141	100	100	100	100
ENSMUSG00000010067	1	0	161	0	0	99	0	0	0	0	0	0	0	167	15		250.549	100	100	136.585	100	100	100	100	100	100	100	110.051	115	137.427	100	118.713	250.549	100	100	136.585	100	100	100	100	100	100	100	110.051	115	137.427	100	118.713	250.549
ENSMUSG00000010080	0	0	0	0	0	0	0	0	0	0	0	0	0	0	22		100	100	100	100	100	100	100	100	100	100	100	100	122	100	100	100	100	100	100	100	100	100	100	100	100	100	100	100	122	100	100	100	100
ENSMUSG00000010086	0	0	0	0	0	0	0	0	0	0	0	0	0	0	27		100	100	100	100	100	100	100	100	100	100	100	100	127	100	100	100	100	100	100	100	100	100	100	100	100	100	100	100	127	100	100	100	100
ENSMUSG00000010095	0	-0.1	3388	0	263	302	2361	585	4487	1406	4	0	0	242	17		3268.07	100	177.721	211.604	783.235	685	1010.08	725.171	101.587	100	100	114.565	117	908.126	524.367	716.246	3268.07	100	177.721	211.604	783.235	685	1010.08	725.171	101.587	100	100	114.565	117	908.126	524.367	716.246	3268.07
ENSMUSG00000010097	-1	-0.05	51	676	0	1	0	1124	6	211	92	1479	0	133	22		147.689	303.105	100	100.37	100	1224	101.217	193.82	136.505	247.538	100	108.005	122	150.233	380.616	265.424	147.689	303.105	100	100.37	100	1224	101.217	193.82	136.505	247.538	100	108.005	122	150.233	380.616	265.424	303.105
ENSMUSG00000010110	3	0.8	1611	1076	57	1845	2364	0	1003	0	47	0	0	185	26		1606.42	423.286	116.844	781.817	784.104	100	303.434	100	118.649	100	100	111.134	126	742.495	144.417	443.456	1606.42	423.286	116.844	781.817	784.104	100	303.434	100	118.649	100	100	111.134	126	742.495	144.417	443.456	1606.42
ENSMUSG00000010122	0	0	0	0	0	0	0	0	0	0	0	0	0	0	35		100	100	100	100	100	100	100	100	100	100	100	100	135	100	100	100	100	100	100	100	100	100	100	100	100	100	100	100	135	100	100	100	100
ENSMUSG00000010136	0	0	0	0	0	0	0	0	0	0	0	0	0	0	12		100	100	100	100	100	100	100	100	100	100	100	100	112	100	100	100	100	100	100	100	100	100	100	100	100	100	100	100	112	100	100	100	100
ENSMUSG00000010142	2	0.25	4100	12296	6914	12045	8608	2326	0	9108	10626	164	0	987	22		3933.85	3794.35	2143.2	4551.21	2591.02	2426	100	4149.83	4316.32	116.36	100	159.402	122	3402.73	2221.7	2812.21	3933.85	3794.35	2143.2	4551.21	2591.02	2426	100	4149.83	4316.32	116.36	100	159.402	122	3402.73	2221.7	2812.21	4551.21
ENSMUSG00000010154	0	0	0	0	0	0	0	0	0	0	0	0	0	0	28		100	100	100	100	100	100	100	100	100	100	100	100	128	100	100	100	100	100	100	100	100	100	100	100	100	100	100	100	128	100	100	100	100
ENSMUSG00000010175	0	0	0	0	0	0	0	0	0	0	0	0	0	0	36		100	100	100	100	100	100	100	100	100	100	100	100	136	100	100	100	100	100	100	100	100	100	100	100	100	100	100	100	136	100	100	100	100
ENSMUSG00000010205	1	0.35	533	0	21	1944	1682	580	0	447	21	0	0	55	30		598.401	100	106.206	818.403	586.744	680	100	298.756	108.333	100	100	103.31	130	441.951	257.418	349.684	598.401	100	106.206	818.403	586.744	680	100	298.756	108.333	100	100	103.31	130	441.951	257.418	349.684	818.403
ENSMUSG00000010277	-1	-0.05	569	4	0	343	40	182	519	8	2700	6	0	19	57		632.064	101.202	100	226.755	111.575	282	205.266	103.557	1171.34	100.599	100	101.144	157	234.319	372.552	303.436	632.064	101.202	100	226.755	111.575	282	205.266	103.557	1171.34	100.599	100	101.144	157	234.319	372.552	303.436	632.064
ENSMUSG00000010290	-1	0	0	0	0	0	0	0	0	324	0	0	0	0	22		100	100	100	100	100	100	100	244.065	100	100	100	100	122	100	128.813	114.407	100	100	100	100	100	100	100	244.065	100	100	100	100	122	100	128.813	114.407	100
ENSMUSG00000010307	0	0	0	0	0	0	0	0	0	0	0	0	0	0	14		100	100	100	100	100	100	100	100	100	100	100	100	114	100	100	100	100	100	100	100	100	100	100	100	100	100	100	100	114	100	100	100	100
ENSMUSG00000010311	0	0	0	0	0	0	0	0	0	0	0	0	0	0	21		100	100	100	100	100	100	100	100	100	100	100	100	121	100	100	100	100	100	100	100	100	100	100	100	100	100	100	100	121	100	100	100	100
ENSMUSG00000010342	0	0	146	0	0	0	0	0	635	0	0	0	0	0	59		236.522	100	100	100	100	100	228.794	100	100	100	100	100	159	127.304	125.759	126.532	236.522	100	100	100	100	100	228.794	100	100	100	100	100	159	127.304	125.759	126.532	236.522
ENSMUSG00000010358	1	0.4	221	0	0	994	132	160	0	18	225	0	0	0	7		306.654	100	100	467.331	138.199	260	100	108.004	189.278	100	100	100	107	222.437	151.456	186.947	306.654	100	100	467.331	138.199	260	100	108.004	189.278	100	100	100	107	222.437	151.456	186.947	467.331
ENSMUSG00000010362	-1	0	42	0	0	0	0	36	816	0	0	0	0	125	14		139.274	100	100	100	100	136	265.505	100	100	100	100	107.523	114	107.855	140.301	124.078	139.274	100	100	100	100	136	265.505	100	100	100	100	107.523	114	107.855	140.301	124.078	139.274
ENSMUSG00000010376	-1	0.05	912	972	49	1336	853	527	842	946	1382	1028	0	237	10		952.798	392.039	114.48	593.717	346.844	627	270.779	520.634	648.367	202.549	100	114.264	110	479.976	453.866	466.921	952.798	392.039	114.48	593.717	346.844	627	270.779	520.634	648.367	202.549	100	114.264	110	479.976	453.866	466.921	952.798
ENSMUSG00000010392	1	-0.05	154	1367	0	3	56	0	0	1690	14	6	0	33	17		244.003	510.718	100	101.109	116.205	100	100	851.45	105.555	100.599	100	101.986	117	214.407	251.521	232.964	244.003	510.718	100	101.109	116.205	100	100	851.45	105.555	100.599	100	101.986	117	214.407	251.521	232.964	510.718
ENSMUSG00000010406	1	0	150	481	219	244	11	59	0	68	304	767	0	396	2		240.263	244.517	164.718	190.17	103.183	159	100	130.236	220.625	176.513	100	123.833	102	188.57	157.275	172.922	240.263	244.517	164.718	190.17	103.183	159	100	130.236	220.625	176.513	100	123.833	102	188.57	157.275	172.922	244.517
ENSMUSG00000010435	0	0	0	0	0	0	0	0	0	0	0	0	0	0	7		100	100	100	100	100	100	100	100	100	100	100	100	107	100	100	100	100	100	100	100	100	100	100	100	100	100	100	100	107	100	100	100	100
ENSMUSG00000010453	1	0	157	0	0	88	0	46	2	4	3	0	0	1	35		246.808	100	100	132.52	100	146	100.406	101.779	101.19	100	100	100.06	135	135.866	109.875	122.87	246.808	100	100	132.52	100	146	100.406	101.779	101.19	100	100	100.06	135	135.866	109.875	122.87	246.808
ENSMUSG00000010461	0	0	0	0	0	0	0	0	0	0	0	0	0	0	30		100	100	100	100	100	100	100	100	100	100	100	100	130	100	100	100	100	100	100	100	100	100	100	100	100	100	100	100	130	100	100	100	100
ENSMUSG00000010476	0	0	0	0	0	0	0	0	0	0	0	0	0	0	24		100	100	100	100	100	100	100	100	100	100	100	100	124	100	100	100	100	100	100	100	100	100	100	100	100	100	100	100	124	100	100	100	100
ENSMUSG00000010492	0	0	0	0	0	0	0	0	0	0	0	0	0	0	6		100	100	100	100	100	100	100	100	100	100	100	100	106	100	100	100	100	100	100	100	100	100	100	100	100	100	100	100	106	100	100	100	100
ENSMUSG00000010505	0	0	0	0	0	0	0	0	0	0	0	0	0	0	41		100	100	100	100	100	100	100	100	100	100	100	100	141	100	100	100	100	100	100	100	100	100	100	100	100	100	100	100	141	100	100	100	100
ENSMUSG00000010517	1	0.2	299	0	0	0	135	14	0	23	4	0	0	0	26		379.591	100	100	100	139.067	114	100	110.227	101.587	100	100	100	126	163.731	105.163	134.447	379.591	100	100	100	139.067	114	100	110.227	101.587	100	100	100	126	163.731	105.163	134.447	379.591
ENSMUSG00000010529	0	0	0	0	0	0	0	0	0	0	0	0	0	0	2		100	100	100	100	100	100	100	100	100	100	100	100	102	100	100	100	100	100	100	100	100	100	100	100	100	100	100	100	102	100	100	100	100
ENSMUSG00000010538	0	0	0	0	193	0	0	0	0	0	0	0	0	0	4		100	100	157.035	100	100	100	100	100	100	100	100	100	104	111.407	100	105.703	100	100	157.035	100	100	100	100	100	100	100	100	100	104	111.407	100	105.703	157.035
ENSMUSG00000010554	1	-0.05	195	142	0	0	705	218	0	95	2	0	0	395	59		282.342	142.664	100	100	304.016	318	100	142.241	100.794	100	100	123.773	159	185.804	152.207	169.006	282.342	142.664	100	100	304.016	318	100	142.241	100.794	100	100	123.773	159	185.804	152.207	169.006	304.016
ENSMUSG00000010592	0	0	0	0	0	0	0	0	0	0	0	0	0	0	19		100	100	100	100	100	100	100	100	100	100	100	100	119	100	100	100	100	100	100	100	100	100	100	100	100	100	100	100	119	100	100	100	100
ENSMUSG00000010601	0	0	0	0	0	0	0	0	0	0	0	0	0	0	19		100	100	100	100	100	100	100	100	100	100	100	100	119	100	100	100	100	100	100	100	100	100	100	100	100	100	100	100	119	100	100	100	100
ENSMUSG00000010607	0	0	13	0	0	0	0	0	0	0	60	1	0	0	8		112.156	100	100	100	100	100	100	100	123.808	100.1	100	100	108	102.431	104.781	103.606	112.156	100	100	100	100	100	100	100	123.808	100.1	100	100	108	102.431	104.781	103.606	112.156
ENSMUSG00000010608	-1	-0.2	2654	164	2024	2522	2834	2643	2325	2543	1463	2201	0	716	30		2581.72	149.274	698.125	1032	920.114	2743	571.568	1230.73	680.508	319.562	100	143.092	130	1076.25	1109.07	1092.66	2581.72	149.274	698.125	1032	920.114	2743	571.568	1230.73	680.508	319.562	100	143.092	130	1076.25	1109.07	1092.66	2581.72
ENSMUSG00000010609	2	0.35	426	544	719	177	1921	157	0	182	2464	85	0	0	28		498.346	263.446	312.476	165.41	655.906	257	100	180.925	1077.7	108.479	100	100	128	379.117	344.82	361.969	498.346	263.446	312.476	165.41	655.906	257	100	180.925	1077.7	108.479	100	100	128	379.117	344.82	361.969	655.906
ENSMUSG00000010651	0	0	0	4	0	0	0	0	0	0	0	0	0	1	13		100	101.202	100	100	100	100	100	100	100	100	100	100.06	113	100.24	100	100.12	100	101.202	100	100	100	100	100	100	100	100	100	100.06	113	100.24	100	100.12	101.202
ENSMUSG00000010660	0	0	0	0	0	0	0	0	0	0	0	0	0	0	23		100	100	100	100	100	100	100	100	100	100	100	100	123	100	100	100	100	100	100	100	100	100	100	100	100	100	100	100	123	100	100	100	100
ENSMUSG00000010663	0	-0.05	0	0	0	1406	0	359	0	4	0	0	0	0	16		100	100	100	619.585	100	459	100	101.779	100	100	100	100	116	203.917	172.156	188.036	100	100	100	619.585	100	459	100	101.779	100	100	100	100	116	203.917	172.156	188.036	619.585
ENSMUSG00000010721	0	0	0	26	0	0	0	0	0	0	0	0	0	0	30		100	107.812	100	100	100	100	100	100	100	100	100	100	130	101.562	100	100.781	100	107.812	100	100	100	100	100	100	100	100	100	100	130	101.562	100	100.781	107.812
ENSMUSG00000010751	0	0	0	0	0	0	4	64	0	182	0	0	0	32	12		100	100	100	100	101.158	164	100	180.925	100	100	100	101.926	112	100.232	128.985	114.608	100	100	100	100	101.158	164	100	180.925	100	100	100	101.926	112	100.232	128.985	114.608	101.158
ENSMUSG00000010755	0	-0.1	1096	778	0	0	3	738	0	756	83	0	0	1234	35		1124.85	333.751	100	100	100.868	838	100	436.152	132.934	100	100	174.268	135	351.895	321.417	336.656	1124.85	333.751	100	100	100.868	838	100	436.152	132.934	100	100	174.268	135	351.895	321.417	336.656	1124.85
ENSMUSG00000010760	0	0	0	0	0	0	0	0	0	0	0	0	0	0	3		100	100	100	100	100	100	100	100	100	100	100	100	103	100	100	100	100	100	100	100	100	100	100	100	100	100	100	100	103	100	100	100	100
ENSMUSG00000010796	0	0	0	0	0	0	0	0	0	0	0	0	0	0	24		100	100	100	100	100	100	100	100	100	100	100	100	124	100	100	100	100	100	100	100	100	100	100	100	100	100	100	100	124	100	100	100	100
ENSMUSG00000010797	0	0	0	0	0	0	0	0	0	0	0	0	0	0	18		100	100	100	100	100	100	100	100	100	100	100	100	118	100	100	100	100	100	100	100	100	100	100	100	100	100	100	100	118	100	100	100	100
ENSMUSG00000010803	0	0	0	0	0	0	0	0	0	0	0	0	0	0	26		100	100	100	100	100	100	100	100	100	100	100	100	126	100	100	100	100	100	100	100	100	100	100	100	100	100	100	100	126	100	100	100	100
ENSMUSG00000010825	0	0	0	0	1	0	0	0	0	0	0	0	0	0	27		100	100	100.296	100	100	100	100	100	100	100	100	100	127	100.059	100	100.03	100	100	100.296	100	100	100	100	100	100	100	100	100	127	100.059	100	100.03	100.296
ENSMUSG00000010830	0	0	0	0	0	0	0	0	0	0	0	0	0	0	20		100	100	100	100	100	100	100	100	100	100	100	100	120	100	100	100	100	100	100	100	100	100	100	100	100	100	100	100	120	100	100	100	100
ENSMUSG00000010841	0	0	0	0	0	0	0	0	0	0	0	0	0	0	10		100	100	100	100	100	100	100	100	100	100	100	100	110	100	100	100	100	100	100	100	100	100	100	100	100	100	100	100	110	100	100	100	100
ENSMUSG00000010911	-2	-0.3	1195	0	0	66	34	172	397	621	832	0	0	244	9		1217.43	100	100	124.39	109.839	272	180.522	376.125	430.131	100	100	114.685	109	330.331	271.756	301.043	1217.43	100	100	124.39	109.839	272	180.522	376.125	430.131	100	100	114.685	109	330.331	271.756	301.043	1217.43
ENSMUSG00000010914	1	0	175	0	0	0	0	0	0	0	0	0	0	0	28		263.64	100	100	100	100	100	100	100	100	100	100	100	128	132.728	100	116.364	263.64	100	100	100	100	100	100	100	100	100	100	100	128	132.728	100	116.364	263.64
ENSMUSG00000010936	0	0	54	0	0	0	0	0	0	0	0	0	0	2	39		150.495	100	100	100	100	100	100	100	100	100	100	100.12	139	110.099	100	105.049	150.495	100	100	100	100	100	100	100	100	100	100	100.12	139	110.099	100	105.049	150.495
ENSMUSG00000011008	1	0.2	506	5	0	0	0	0	0	1	0	0	0	0	31		573.153	101.502	100	100	100	100	100	100.445	100	100	100	100	131	194.931	100.089	147.51	573.153	101.502	100	100	100	100	100	100.445	100	100	100	100	131	194.931	100.089	147.51	573.153
ENSMUSG00000011034	0	0	0	0	0	0	0	0	0	0	0	0	0	0	20		100	100	100	100	100	100	100	100	100	100	100	100	120	100	100	100	100	100	100	100	100	100	100	100	100	100	100	100	120	100	100	100	100
ENSMUSG00000011052	0	0	0	0	0	0	0	0	0	0	0	0	0	0	0		100	100	100	100	100	100	100	100	100	100	100	100	100	100	100	100	100	100	100	100	100	100	100	100	100	100	100	100	100	100	100	100	100
ENSMUSG00000011096	0	0	0	0	0	0	0	0	0	0	0	0	0	0	11		100	100	100	100	100	100	100	100	100	100	100	100	111	100	100	100	100	100	100	100	100	100	100	100	100	100	100	100	111	100	100	100	100
ENSMUSG00000011114	2	0.05	2651	1180	2346	2525	389	2271	0	703	1522	682	0	258	27		2578.91	454.533	793.281	1033.11	212.57	2371	100	412.585	703.918	168.033	100	115.528	127	1014.48	751.107	882.794	2578.91	454.533	793.281	1033.11	212.57	2371	100	412.585	703.918	168.033	100	115.528	127	1014.48	751.107	882.794	2578.91
ENSMUSG00000011118	0	0	0	0	0	0	0	0	0	0	0	0	0	0	25		100	100	100	100	100	100	100	100	100	100	100	100	125	100	100	100	100	100	100	100	100	100	100	100	100	100	100	100	125	100	100	100	100
ENSMUSG00000011148	-1	-0.25	0	155	0	0	0	0	0	0	0	4469	0	0	15		100	146.57	100	100	100	100	100	100	100	545.808	100	100	115	109.314	189.162	149.238	100	146.57	100	100	100	100	100	100	100	545.808	100	100	115	109.314	189.162	149.238	146.57
ENSMUSG00000011154	0	0	0	0	0	0	0	0	0	0	0	0	0	0	19		100	100	100	100	100	100	100	100	100	100	100	100	119	100	100	100	100	100	100	100	100	100	100	100	100	100	100	100	119	100	100	100	100
ENSMUSG00000011158	0	0	106	1	0	51	0	4	0	175	0	1	0	0	21		199.119	100.3	100	118.847	100	104	100	177.813	100	100.1	100	100	121	123.653	116.383	120.018	199.119	100.3	100	118.847	100	104	100	177.813	100	100.1	100	100	121	123.653	116.383	120.018	199.119
ENSMUSG00000011171	0	0	0	0	0	0	0	0	0	1	0	0	0	0	49		100	100	100	100	100	100	100	100.445	100	100	100	100	149	100	100.089	100.044	100	100	100	100	100	100	100	100.445	100	100	100	100	149	100	100.089	100.044	100
ENSMUSG00000011179	1	-0.15	1639	0	1071	363	1693	1213	0	848	619	0	0	8	13		1632.61	100	416.498	234.146	589.927	1313	100	477.059	345.615	100	100	100.481	113	594.635	467.135	530.885	1632.61	100	416.498	234.146	589.927	1313	100	477.059	345.615	100	100	100.481	113	594.635	467.135	530.885	1632.61
ENSMUSG00000011254	1	0.2	704	3	180	1	1	1	6	2	99	0	0	5	22		758.3	100.901	153.193	100.37	100.289	101	101.217	100.889	139.282	100	100	100.301	122	242.611	108.478	175.544	758.3	100.901	153.193	100.37	100.289	101	101.217	100.889	139.282	100	100	100.301	122	242.611	108.478	175.544	758.3
ENSMUSG00000011256	0	0	157	0	209	26	24	0	906	6	64	3	0	0	61		246.808	100	161.763	109.608	106.945	100	283.759	102.668	125.395	100.299	100	100	161	145.025	142.424	143.725	246.808	100	161.763	109.608	106.945	100	283.759	102.668	125.395	100.299	100	100	161	145.025	142.424	143.725	246.808
ENSMUSG00000011257	1	0	139	9	48	174	624	161	0	72	9	12	0	38	10		229.977	102.704	114.185	164.301	280.576	261	100	132.014	103.571	101.197	100	102.287	110	178.349	139.557	158.953	229.977	102.704	114.185	164.301	280.576	261	100	132.014	103.571	101.197	100	102.287	110	178.349	139.557	158.953	280.576
ENSMUSG00000011263	0	0	0	0	0	0	0	0	0	0	0	0	0	0	8		100	100	100	100	100	100	100	100	100	100	100	100	108	100	100	100	100	100	100	100	100	100	100	100	100	100	100	100	108	100	100	100	100
ENSMUSG00000011267	3	0.4	572	3376	0	283	35	0	151	19	100	0	0	94	11		634.869	1114.33	100	204.582	110.128	100	130.627	108.448	139.679	100	100	105.657	111	432.781	115.751	274.266	634.869	1114.33	100	204.582	110.128	100	130.627	108.448	139.679	100	100	105.657	111	432.781	115.751	274.266	1114.33
ENSMUSG00000011305	0	0	0	0	0	0	0	0	0	0	0	0	0	0	15		100	100	100	100	100	100	100	100	100	100	100	100	115	100	100	100	100	100	100	100	100	100	100	100	100	100	100	100	115	100	100	100	100
ENSMUSG00000011306	-1	-0.5	77	167	0	366	0	4	0	1788	671	83	1	119	34		172.002	150.175	100	235.255	100	104	100	895.025	366.248	108.28	100.067	107.162	134	151.486	314.711	233.098	172.002	150.175	100	235.255	100	104	100	895.025	366.248	108.28	100.067	107.162	134	151.486	314.711	233.098	235.255
ENSMUSG00000011349	0	0	0	0	0	0	0	0	0	0	0	0	0	0	10		100	100	100	100	100	100	100	100	100	100	100	100	110	100	100	100	100	100	100	100	100	100	100	100	100	100	100	100	110	100	100	100	100
ENSMUSG00000011350	0	0	0	0	0	0	0	0	0	0	0	0	0	0	29		100	100	100	100	100	100	100	100	100	100	100	100	129	100	100	100	100	100	100	100	100	100	100	100	100	100	100	100	129	100	100	100	100
ENSMUSG00000011382	0	0	99	0	0	0	0	0	0	0	115	0	0	34	32		192.573	100	100	100	100	100	100	100	145.631	100	100	102.046	132	118.515	109.126	113.82	192.573	100	100	100	100	100	100	100	145.631	100	100	102.046	132	118.515	109.126	113.82	192.573
ENSMUSG00000011427	0	0	12	17	0	0	0	0	0	0	0	0	0	0	22		111.221	105.108	100	100	100	100	100	100	100	100	100	100	122	103.266	100	101.633	111.221	105.108	100	100	100	100	100	100	100	100	100	100	122	103.266	100	101.633	111.221
ENSMUSG00000011463	0	0	0	0	0	0	0	0	0	0	0	0	0	5	13		100	100	100	100	100	100	100	100	100	100	100	100.301	113	100	100	100	100	100	100	100	100	100	100	100	100	100	100	100.301	113	100	100	100	100
ENSMUSG00000011486	0	0	0	0	0	0	0	0	0	0	0	0	0	0	15		100	100	100	100	100	100	100	100	100	100	100	100	115	100	100	100	100	100	100	100	100	100	100	100	100	100	100	100	115	100	100	100	100
ENSMUSG00000011589	0	0	0	0	0	0	0	0	0	0	0	0	0	0	24		100	100	100	100	100	100	100	100	100	100	100	100	124	100	100	100	100	100	100	100	100	100	100	100	100	100	100	100	124	100	100	100	100
ENSMUSG00000011632	0	0	0	0	0	0	0	0	0	0	0	0	0	0	5		100	100	100	100	100	100	100	100	100	100	100	100	105	100	100	100	100	100	100	100	100	100	100	100	100	100	100	100	105	100	100	100	100
ENSMUSG00000011658	0	0	0	0	0	7	0	0	0	0	17	0	0	0	33		100	100	100	102.587	100	100	100	100	106.745	100	100	100	133	100.517	101.349	100.933	100	100	100	102.587	100	100	100	100	106.745	100	100	100	133	100.517	101.349	100.933	102.587
ENSMUSG00000011751	0	0	0	0	0	0	0	0	0	0	0	0	0	0	70		100	100	100	100	100	100	100	100	100	100	100	100	170	100	100	100	100	100	100	100	100	100	100	100	100	100	100	100	170	100	100	100	100
ENSMUSG00000011752	-1	0	137	0	0	178	227	103	8	235	54	8	0	0	6		228.107	100	100	165.78	165.69	203	101.623	204.492	121.427	100.798	100	100	106	151.915	146.268	149.092	228.107	100	100	165.78	165.69	203	101.623	204.492	121.427	100.798	100	100	106	151.915	146.268	149.092	228.107
ENSMUSG00000011831	0	0	48	0	0	0	0	0	6	0	0	0	0	787	58		144.884	100	100	100	100	100	101.217	100	100	100	100	147.365	158	108.977	100.243	104.61	144.884	100	100	100	100	100	101.217	100	100	100	100	147.365	158	108.977	100.243	104.61	144.884
ENSMUSG00000011832	1	0.2	421	0	0	0	0	0	0	0	0	0	0	4	33		493.671	100	100	100	100	100	100	100	100	100	100	100.241	133	178.734	100	139.367	493.671	100	100	100	100	100	100	100	100	100	100	100.241	133	178.734	100	139.367	493.671
ENSMUSG00000011837	1	0.2	0	0	940	0	137	49	1	0	0	0	0	247	12		100	100	377.785	100	139.646	149	100.203	100	100	100	100	114.866	112	163.486	109.841	136.663	100	100	377.785	100	139.646	149	100.203	100	100	100	100	114.866	112	163.486	109.841	136.663	377.785
ENSMUSG00000011877	0	-0.05	795	0	15	2	0	1076	0	6	0	0	0	0	29		843.393	100	104.433	100.739	100	1176	100	102.668	100	100	100	100	129	249.713	315.734	282.723	843.393	100	104.433	100.739	100	1176	100	102.668	100	100	100	100	129	249.713	315.734	282.723	843.393
ENSMUSG00000011884	0	0.15	1239	0	3465	0	32	129	277	475	59	79	0	0	14		1258.57	100	1123.96	100	109.26	229	156.183	311.206	123.411	107.881	100	100	114	538.359	185.536	361.948	1258.57	100	1123.96	100	109.26	229	156.183	311.206	123.411	107.881	100	100	114	538.359	185.536	361.948	1258.57
ENSMUSG00000011958	-1	0.15	1884	167	1	1745	5	383	376	317	340	0	0	245	29		1861.7	150.175	100.296	744.862	101.447	483	176.262	240.952	234.91	100	100	114.745	129	591.696	247.025	419.361	1861.7	150.175	100.296	744.862	101.447	483	176.262	240.952	234.91	100	100	114.745	129	591.696	247.025	419.361	1861.7
ENSMUSG00000011960	1	-0.05	57	1125	414	174	481	1733	0	1	50	1088	0	62	48		153.3	438.008	222.344	164.301	239.194	1833	100	100.445	119.84	208.534	100	103.731	148	243.429	472.364	357.897	153.3	438.008	222.344	164.301	239.194	1833	100	100.445	119.84	208.534	100	103.731	148	243.429	472.364	357.897	438.008
ENSMUSG00000012017	0	0	0	0	0	0	0	0	0	0	0	0	0	0	24		100	100	100	100	100	100	100	100	100	100	100	100	124	100	100	100	100	100	100	100	100	100	100	100	100	100	100	100	124	100	100	100	100
ENSMUSG00000012042	0	0	0	0	0	0	0	0	0	0	0	0	0	0	12		100	100	100	100	100	100	100	100	100	100	100	100	112	100	100	100	100	100	100	100	100	100	100	100	100	100	100	100	112	100	100	100	100
ENSMUSG00000012076	1	0.2	1	0	0	0	1000	0	0	146	0	659	0	0	18		100.935	100	100	100	389.384	100	100	164.918	100	165.739	100	100	118	158.064	126.131	142.098	100.935	100	100	100	389.384	100	100	164.918	100	165.739	100	100	118	158.064	126.131	142.098	389.384
ENSMUSG00000012114	2	0.4	424	2	0	41	806	0	405	204	66	1	0	0	37		496.476	100.601	100	115.151	333.243	100	182.144	190.708	126.188	100.1	100	100	137	229.094	139.828	184.461	496.476	100.601	100	115.151	333.243	100	182.144	190.708	126.188	100.1	100	100	137	229.094	139.828	184.461	496.476
ENSMUSG00000012117	1	-0.05	180	1056	0	0	2	494	0	47	0	0	0	369	25		268.315	417.277	100	100	100.579	594	100	120.898	100	100	100	122.208	125	197.234	202.98	200.107	268.315	417.277	100	100	100.579	594	100	120.898	100	100	100	122.208	125	197.234	202.98	200.107	417.277
ENSMUSG00000012123	-1	-0.25	0	0	0	0	0	0	0	0	514	0	0	0	42		100	100	100	100	100	100	100	100	303.951	100	100	100	142	100	140.79	120.395	100	100	100	100	100	100	100	100	303.951	100	100	100	142	100	140.79	120.395	100
ENSMUSG00000012126	1	0	0	0	549	235	0	0	0	4	50	0	0	0	26		100	100	262.238	186.844	100	100	100	101.779	119.84	100	100	100	126	149.816	104.324	127.07	100	100	262.238	186.844	100	100	100	101.779	119.84	100	100	100	126	149.816	104.324	127.07	262.238
ENSMUSG00000012187	0	0	0	0	0	0	0	0	0	0	0	0	0	0	15		100	100	100	100	100	100	100	100	100	100	100	100	115	100	100	100	100	100	100	100	100	100	100	100	100	100	100	100	115	100	100	100	100
ENSMUSG00000012211	0	0	0	0	0	0	0	0	0	0	0	0	0	0	5		100	100	100	100	100	100	100	100	100	100	100	100	105	100	100	100	100	100	100	100	100	100	100	100	100	100	100	100	105	100	100	100	100
ENSMUSG00000012282	0	0	0	0	0	0	0	0	0	0	0	0	0	0	19		100	100	100	100	100	100	100	100	100	100	100	100	119	100	100	100	100	100	100	100	100	100	100	100	100	100	100	100	119	100	100	100	100
ENSMUSG00000012296	-1	-0.25	0	0	1	0	0	0	0	0	769	0	0	0	25		100	100	100.296	100	100	100	100	100	405.134	100	100	100	125	100.059	161.027	130.543	100	100	100.296	100	100	100	100	100	405.134	100	100	100	125	100.059	161.027	130.543	100.296
ENSMUSG00000012350	0	0.2	1549	0	0	0	0	0	1387	0	0	0	0	0	31		1548.45	100	100	100	100	100	381.318	100	100	100	100	100	131	389.689	156.264	272.977	1548.45	100	100	100	100	100	381.318	100	100	100	100	100	131	389.689	156.264	272.977	1548.45
ENSMUSG00000012396	0	0	0	0	2	1	0	0	0	0	0	0	0	0	9		100	100	100.591	100.37	100	100	100	100	100	100	100	100	109	100.192	100	100.096	100	100	100.591	100.37	100	100	100	100	100	100	100	100	109	100.192	100	100.096	100.591
ENSMUSG00000012405	0	0	1422	3817	850	3284	3945	1562	1376	2479	1639	2785	0	917	13		1429.69	1246.82	351.189	1313.6	1241.62	1662	379.087	1202.28	750.343	377.819	100	155.189	113	1116.58	874.305	995.445	1429.69	1246.82	351.189	1313.6	1241.62	1662	379.087	1202.28	750.343	377.819	100	155.189	113	1116.58	874.305	995.445	1429.69
ENSMUSG00000012422	0	0.3	1378	794	21	2738	2220	604	939	768	462	0	0	307	53		1388.55	338.559	106.206	1111.82	742.432	704	290.453	441.487	283.318	100	100	118.477	153	737.514	363.852	550.683	1388.55	338.559	106.206	1111.82	742.432	704	290.453	441.487	283.318	100	100	118.477	153	737.514	363.852	550.683	1388.55
ENSMUSG00000012428	0	0	0	0	0	0	0	0	0	0	0	0	0	0	12		100	100	100	100	100	100	100	100	100	100	100	100	112	100	100	100	100	100	100	100	100	100	100	100	100	100	100	100	112	100	100	100	100
ENSMUSG00000012429	0	0	21	0	0	0	170	58	0	0	0	0	0	0	13		119.637	100	100	100	149.195	158	100	100	100	100	100	100	113	113.766	111.6	112.683	119.637	100	100	100	149.195	158	100	100	100	100	100	100	113	113.766	111.6	112.683	149.195
ENSMUSG00000012443	-1	-0.1	2019	3	0	2945	8	5803	4	1146	367	1	0	874	34		1987.94	100.901	100	1188.32	102.315	5903	100.811	609.563	245.623	100.1	100	152.601	134	695.895	1391.82	1043.86	1987.94	100.901	100	1188.32	102.315	5903	100.811	609.563	245.623	100.1	100	152.601	134	695.895	1391.82	1043.86	1987.94
ENSMUSG00000012483	2	0.4	264	340	0	984	0	2	0	401	249	11	0	240	5		346.863	202.154	100	463.636	100	102	100	278.303	198.801	101.097	100	114.444	105	242.53	156.04	199.285	346.863	202.154	100	463.636	100	102	100	278.303	198.801	101.097	100	114.444	105	242.53	156.04	199.285	463.636
ENSMUSG00000012519	0	0	0	0	0	0	0	0	0	0	0	0	0	0	24		100	100	100	100	100	100	100	100	100	100	100	100	124	100	100	100	100	100	100	100	100	100	100	100	100	100	100	100	124	100	100	100	100
ENSMUSG00000012520	0	0	0	0	0	0	0	0	0	0	0	0	0	0	14		100	100	100	100	100	100	100	100	100	100	100	100	114	100	100	100	100	100	100	100	100	100	100	100	100	100	100	100	114	100	100	100	100
ENSMUSG00000012535	0	-0.1	943	4	0	5171	328	391	6	2690	35	479	0	563	57		981.786	101.202	100	2010.94	194.918	491	101.217	1296.1	113.888	147.783	100	133.884	157	677.768	429.997	553.882	981.786	101.202	100	2010.94	194.918	491	101.217	1296.1	113.888	147.783	100	133.884	157	677.768	429.997	553.882	2010.94
ENSMUSG00000012609	1	0.15	394	0	0	970	0	203	0	0	0	0	0	0	113		468.424	100	100	458.462	100	303	100	100	100	100	100	100	213	245.377	140.6	192.989	468.424	100	100	458.462	100	303	100	100	100	100	100	100	213	245.377	140.6	192.989	468.424
ENSMUSG00000012640	0	-0.05	0	297	7403	0	0	0	0	0	4016	0	0	0	39		100	189.234	2287.71	100	100	100	100	100	1693.52	100	100	100	139	555.388	418.704	487.046	100	189.234	2287.71	100	100	100	100	100	1693.52	100	100	100	139	555.388	418.704	487.046	2287.71
ENSMUSG00000012705	0	0	0	0	0	0	0	0	0	0	0	0	0	0	13		100	100	100	100	100	100	100	100	100	100	100	100	113	100	100	100	100	100	100	100	100	100	100	100	100	100	100	100	113	100	100	100	100
ENSMUSG00000012777	0	0	0	0	0	0	0	0	0	0	0	0	0	0	14		100	100	100	100	100	100	100	100	100	100	100	100	114	100	100	100	100	100	100	100	100	100	100	100	100	100	100	100	114	100	100	100	100
ENSMUSG00000012819	1	0	57	507	0	0	0	0	0	0	0	0	0	0	174		153.3	252.329	100	100	100	100	100	100	100	100	100	100	274	141.126	100	120.563	153.3	252.329	100	100	100	100	100	100	100	100	100	100	274	141.126	100	120.563	252.329
ENSMUSG00000012848	0	0	9925	22721	10455	11946	18358	8653	1715	10864	12537	16705	1	5601	21		9380.72	6926.56	3189.62	4514.63	5412.51	8753	447.845	4930.62	5074.59	1766.42	100.067	437.094	121	5884.81	4194.5	5039.65	9380.72	6926.56	3189.62	4514.63	5412.51	8753	447.845	4930.62	5074.59	1766.42	100.067	437.094	121	5884.81	4194.5	5039.65	9380.72
ENSMUSG00000012889	0	0	0	0	0	0	0	0	0	0	0	0	0	0	20		100	100	100	100	100	100	100	100	100	100	100	100	120	100	100	100	100	100	100	100	100	100	100	100	100	100	100	100	120	100	100	100	100
ENSMUSG00000013033	0	0	0	0	0	0	0	0	0	0	0	27	0	4	44		100	100	100	100	100	100	100	100	100	102.693	100	100.241	144	100	100.539	100.269	100	100	100	100	100	100	100	100	100	102.693	100	100.241	144	100	100.539	100.269	100
ENSMUSG00000013076	0	0	0	0	0	0	1	0	0	0	0	0	0	0	103		100	100	100	100	100.289	100	100	100	100	100	100	100	203	100.058	100	100.029	100	100	100	100	100.289	100	100	100	100	100	100	100	203	100.058	100	100.029	100.289
ENSMUSG00000013083	0	0	12	0	0	0	0	0	0	0	0	0	0	0	3		111.221	100	100	100	100	100	100	100	100	100	100	100	103	102.244	100	101.122	111.221	100	100	100	100	100	100	100	100	100	100	100	103	102.244	100	101.122	111.221
ENSMUSG00000013089	0	0	0	0	0	0	0	0	0	0	0	0	0	0	30		100	100	100	100	100	100	100	100	100	100	100	100	130	100	100	100	100	100	100	100	100	100	100	100	100	100	100	100	130	100	100	100	100
ENSMUSG00000013091	0	0	0	0	0	0	0	0	0	0	0	0	0	0	2		100	100	100	100	100	100	100	100	100	100	100	100	102	100	100	100	100	100	100	100	100	100	100	100	100	100	100	100	102	100	100	100	100
ENSMUSG00000013150	0	0	0	0	0	0	0	0	0	0	0	0	0	0	10		100	100	100	100	100	100	100	100	100	100	100	100	110	100	100	100	100	100	100	100	100	100	100	100	100	100	100	100	110	100	100	100	100
ENSMUSG00000013155	0	0	0	0	0	0	0	51	0	0	0	0	0	0	12		100	100	100	100	100	151	100	100	100	100	100	100	112	100	110.2	105.1	100	100	100	100	100	151	100	100	100	100	100	100	112	100	110.2	105.1	100
ENSMUSG00000013158	0	0	0	0	0	0	0	0	0	0	0	0	0	0	11		100	100	100	100	100	100	100	100	100	100	100	100	111	100	100	100	100	100	100	100	100	100	100	100	100	100	100	100	111	100	100	100	100
ENSMUSG00000013160	0	0.2	232	0	249	22	0	0	720	53	100	26	0	0	12		316.94	100	173.584	108.13	100	100	246.034	123.566	139.679	102.594	100	100	112	159.731	142.375	151.053	316.94	100	173.584	108.13	100	100	246.034	123.566	139.679	102.594	100	100	112	159.731	142.375	151.053	316.94
ENSMUSG00000013236	0	0	0	19	6	0	0	7	0	0	0	0	0	0	61		100	105.709	101.773	100	100	107	100	100	100	100	100	100	161	101.496	101.4	101.448	100	105.709	101.773	100	100	107	100	100	100	100	100	100	161	101.496	101.4	101.448	105.709
ENSMUSG00000013275	0	-0.25	1	0	0	533	0	0	0	0	666	0	0	162	35		100.935	100	100	296.969	100	100	100	100	364.264	100	100	109.75	135	139.581	152.853	146.217	100.935	100	100	296.969	100	100	100	100	364.264	100	100	109.75	135	139.581	152.853	146.217	296.969
ENSMUSG00000013338	0	0	0	0	0	0	0	0	0	0	0	0	0	0	74		100	100	100	100	100	100	100	100	100	100	100	100	174	100	100	100	100	100	100	100	100	100	100	100	100	100	100	100	174	100	100	100	100
ENSMUSG00000013353	0	0	0	0	0	0	0	0	0	0	0	0	0	0	41		100	100	100	100	100	100	100	100	100	100	100	100	141	100	100	100	100	100	100	100	100	100	100	100	100	100	100	100	141	100	100	100	100
ENSMUSG00000013367	0	0	0	0	0	0	0	0	0	0	0	0	0	0	4		100	100	100	100	100	100	100	100	100	100	100	100	104	100	100	100	100	100	100	100	100	100	100	100	100	100	100	100	104	100	100	100	100
ENSMUSG00000013415	0	0	0	0	0	1	0	0	0	0	0	1	0	0	54		100	100	100	100.37	100	100	100	100	100	100.1	100	100	154	100.074	100.02	100.047	100	100	100	100.37	100	100	100	100	100	100.1	100	100	154	100.074	100.02	100.047	100.37
ENSMUSG00000013418	0	0	0	0	0	0	0	0	0	0	0	0	0	0	17		100	100	100	100	100	100	100	100	100	100	100	100	117	100	100	100	100	100	100	100	100	100	100	100	100	100	100	100	117	100	100	100	100
ENSMUSG00000013419	0	0	0	0	0	0	0	0	0	0	0	0	0	0	37		100	100	100	100	100	100	100	100	100	100	100	100	137	100	100	100	100	100	100	100	100	100	100	100	100	100	100	100	137	100	100	100	100
ENSMUSG00000013465	0	-0.05	0	0	1865	0	0	605	0	53	0	367	0	134	28		100	100	651.138	100	100	705	100	123.566	100	136.61	100	108.065	128	210.228	233.035	221.631	100	100	651.138	100	100	705	100	123.566	100	136.61	100	108.065	128	210.228	233.035	221.631	651.138
ENSMUSG00000013483	0	0	0	0	25	0	0	0	0	0	0	0	0	0	33		100	100	107.388	100	100	100	100	100	100	100	100	100	133	101.478	100	100.739	100	100	107.388	100	100	100	100	100	100	100	100	100	133	101.478	100	100.739	107.388
ENSMUSG00000013495	1	0.2	20	0	955	0	0	0	0	0	0	0	0	323	22		118.702	100	382.218	100	100	100	100	100	100	100	100	119.44	122	160.184	100	130.092	118.702	100	382.218	100	100	100	100	100	100	100	100	119.44	122	160.184	100	130.092	382.218
ENSMUSG00000013523	0	0	0	0	0	0	0	0	0	0	0	0	0	0	18		100	100	100	100	100	100	100	100	100	100	100	100	118	100	100	100	100	100	100	100	100	100	100	100	100	100	100	100	118	100	100	100	100
ENSMUSG00000013539	-1	-0.25	2	102	0	0	0	0	0	0	0	2427	0	60	54		101.87	130.646	100	100	100	100	100	100	100	342.107	100	103.611	154	106.503	148.421	127.462	101.87	130.646	100	100	100	100	100	100	100	342.107	100	103.611	154	106.503	148.421	127.462	130.646
ENSMUSG00000013562	0	0	0	0	0	0	0	0	0	0	0	0	0	0	9		100	100	100	100	100	100	100	100	100	100	100	100	109	100	100	100	100	100	100	100	100	100	100	100	100	100	100	100	109	100	100	100	100
ENSMUSG00000013584	0	0	0	0	0	0	0	0	0	0	0	0	0	0	31		100	100	100	100	100	100	100	100	100	100	100	100	131	100	100	100	100	100	100	100	100	100	100	100	100	100	100	100	131	100	100	100	100
ENSMUSG00000013593	1	0.1	1404	1125	916	0	0	321	0	1781	20	1	0	0	11		1412.86	438.008	370.693	100	100	421	100	891.913	107.936	100.1	100	100	111	484.312	324.19	404.251	1412.86	438.008	370.693	100	100	421	100	891.913	107.936	100.1	100	100	111	484.312	324.19	404.251	1412.86
ENSMUSG00000013611	0	0	0	0	0	0	0	0	0	0	0	0	0	0	21		100	100	100	100	100	100	100	100	100	100	100	100	121	100	100	100	100	100	100	100	100	100	100	100	100	100	100	100	121	100	100	100	100
ENSMUSG00000013622	1	0	30	350	0	0	0	0	0	0	131	124	0	0	11		128.053	205.158	100	100	100	100	100	100	151.98	112.37	100	100	111	126.642	112.87	119.756	128.053	205.158	100	100	100	100	100	100	151.98	112.37	100	100	111	126.642	112.87	119.756	205.158
ENSMUSG00000013629	-2	-0.5	1	1	0	146	8	1871	0	1365	2	4	0	0	62		100.935	100.3	100	153.954	102.315	1971	100	706.941	100.794	100.399	100	100	162	111.501	595.827	353.664	100.935	100.3	100	153.954	102.315	1971	100	706.941	100.794	100.399	100	100	162	111.501	595.827	353.664	153.954
ENSMUSG00000013643	0	0	0	0	0	0	0	0	0	0	0	0	0	0	11		100	100	100	100	100	100	100	100	100	100	100	100	111	100	100	100	100	100	100	100	100	100	100	100	100	100	100	100	111	100	100	100	100
ENSMUSG00000013646	0	0	0	0	0	0	0	0	0	0	0	0	0	277	28		100	100	100	100	100	100	100	100	100	100	100	116.671	128	100	100	100	100	100	100	100	100	100	100	100	100	100	100	116.671	128	100	100	100	100
ENSMUSG00000013653	0	0	0	0	0	0	0	0	0	0	0	0	0	0	6		100	100	100	100	100	100	100	100	100	100	100	100	106	100	100	100	100	100	100	100	100	100	100	100	100	100	100	100	106	100	100	100	100
ENSMUSG00000013662	1	-0.05	854	284	0	53	360	0	0	2443	0	0	0	915	11		898.563	185.328	100	119.586	204.178	100	100	1186.27	100	100	100	155.069	111	301.531	317.254	309.392	898.563	185.328	100	119.586	204.178	100	100	1186.27	100	100	100	155.069	111	301.531	317.254	309.392	898.563
ENSMUSG00000013663	0	-0.2	2864	5350	90	2056	3655	467	10	1032	1073	9482	0	65	42		2778.08	1707.42	126.596	859.792	1157.7	567	102.028	558.874	525.759	1045.88	100	103.912	142	1325.92	559.909	942.913	2778.08	1707.42	126.596	859.792	1157.7	567	102.028	558.874	525.759	1045.88	100	103.912	142	1325.92	559.909	942.913	2778.08
ENSMUSG00000013668	0	0	0	0	0	0	0	0	0	0	0	0	0	0	11		100	100	100	100	100	100	100	100	100	100	100	100	111	100	100	100	100	100	100	100	100	100	100	100	100	100	100	100	111	100	100	100	100
ENSMUSG00000013698	0	0.15	427	0	3114	90	0	0	1120	539	0	0	0	0	14		499.282	100	1020.24	133.259	100	100	327.164	339.664	100	100	100	100	114	370.556	193.366	281.961	499.282	100	1020.24	133.259	100	100	327.164	339.664	100	100	100	100	114	370.556	193.366	281.961	1020.24
ENSMUSG00000013701	0	-0.25	123	16	34	238	361	698	197	426	75	0	0	63	7		215.016	104.807	110.048	187.953	204.468	798	139.957	289.419	129.759	100	100	103.792	107	164.458	291.427	227.943	215.016	104.807	110.048	187.953	204.468	798	139.957	289.419	129.759	100	100	103.792	107	164.458	291.427	227.943	215.016
ENSMUSG00000013707	0	-0.25	129	0	48	0	0	95	0	890	35	0	0	0	4		220.626	100	114.185	100	100	195	100	495.734	113.888	100	100	100	104	126.962	200.924	163.943	220.626	100	114.185	100	100	195	100	495.734	113.888	100	100	100	104	126.962	200.924	163.943	220.626
ENSMUSG00000013736	0	-0.35	1154	1512	2	485	151	822	276	1685	1241	0	0	100	25		1179.09	554.283	100.591	279.231	143.697	922	155.98	849.227	592.42	100	100	106.018	125	451.378	523.925	487.652	1179.09	554.283	100.591	279.231	143.697	922	155.98	849.227	592.42	100	100	106.018	125	451.378	523.925	487.652	1179.09
ENSMUSG00000013766	0	0	0	0	0	0	0	0	0	0	0	0	0	0	3		100	100	100	100	100	100	100	100	100	100	100	100	103	100	100	100	100	100	100	100	100	100	100	100	100	100	100	100	103	100	100	100	100
ENSMUSG00000013787	2	0.4	276	0	0	39	986	5	11	0	0	0	0	0	41		358.084	100	100	114.412	385.333	105	102.231	100	100	100	100	100	141	211.566	101.446	156.506	358.084	100	100	114.412	385.333	105	102.231	100	100	100	100	100	141	211.566	101.446	156.506	385.333
ENSMUSG00000013822	-1	-0.55	180	919	65	258	0	829	0	2363	895	740	0	44	11		268.315	376.115	119.209	195.344	100	929	100	1150.7	455.129	173.819	100	102.648	111	211.797	561.729	386.763	268.315	376.115	119.209	195.344	100	929	100	1150.7	455.129	173.819	100	102.648	111	211.797	561.729	386.763	376.115
ENSMUSG00000013833	1	0.2	18	2706	1	0	0	0	0	84	1	0	0	0	33		116.832	913.022	100.296	100	100	100	100	137.35	100.397	100	100	100	133	266.03	107.549	186.79	116.832	913.022	100.296	100	100	100	100	137.35	100.397	100	100	100	133	266.03	107.549	186.79	913.022
ENSMUSG00000013846	-1	0	89	0	0	0	0	0	0	0	423	0	0	0	32		183.223	100	100	100	100	100	100	100	267.843	100	100	100	132	116.645	133.569	125.107	183.223	100	100	100	100	100	100	100	267.843	100	100	100	132	116.645	133.569	125.107	183.223
ENSMUSG00000013858	0	0	0	0	0	0	0	0	0	0	0	0	0	0	7		100	100	100	100	100	100	100	100	100	100	100	100	107	100	100	100	100	100	100	100	100	100	100	100	100	100	100	100	107	100	100	100	100
ENSMUSG00000013878	0	-0.25	15	18	440	0	20	985	0	0	0	0	0	2	21		114.026	105.408	230.027	100	105.788	1085	100	100	100	100	100	100.12	121	131.05	297	214.025	114.026	105.408	230.027	100	105.788	1085	100	100	100	100	100	100.12	121	131.05	297	214.025	230.027
ENSMUSG00000013921	0	0	0	0	0	0	0	0	0	0	0	0	0	0	28		100	100	100	100	100	100	100	100	100	100	100	100	128	100	100	100	100	100	100	100	100	100	100	100	100	100	100	100	128	100	100	100	100
ENSMUSG00000013928	0	0	0	0	0	0	0	0	0	0	0	0	0	0	8		100	100	100	100	100	100	100	100	100	100	100	100	108	100	100	100	100	100	100	100	100	100	100	100	100	100	100	100	108	100	100	100	100
ENSMUSG00000013936	0	0	0	0	0	0	0	0	0	0	0	0	0	0	24		100	100	100	100	100	100	100	100	100	100	100	100	124	100	100	100	100	100	100	100	100	100	100	100	100	100	100	100	124	100	100	100	100
ENSMUSG00000013973	0	0	4	0	0	0	13	0	0	6	0	0	0	10	18		103.74	100	100	100	103.762	100	100	102.668	100	100	100	100.602	118	101.5	100.534	101.017	103.74	100	100	100	103.762	100	100	102.668	100	100	100	100.602	118	101.5	100.534	101.017	103.762
ENSMUSG00000013974	-1	0	65	0	0	0	0	0	1164	0	0	0	0	0	12		160.781	100	100	100	100	100	336.088	100	100	100	100	100	112	112.156	147.218	129.687	160.781	100	100	100	100	100	336.088	100	100	100	100	100	112	112.156	147.218	129.687	160.781
ENSMUSG00000013989	0	0	0	0	0	0	0	0	0	0	0	0	0	0	20		100	100	100	100	100	100	100	100	100	100	100	100	120	100	100	100	100	100	100	100	100	100	100	100	100	100	100	100	120	100	100	100	100
ENSMUSG00000013997	2	0.4	263	0	2082	0	11	0	78	0	59	0	0	0	15		345.927	100	715.265	100	103.183	100	115.82	100	123.411	100	100	100	115	272.875	107.846	190.361	345.927	100	715.265	100	103.183	100	115.82	100	123.411	100	100	100	115	272.875	107.846	190.361	715.265
ENSMUSG00000014030	0	0	114	4	75	145	184	5	0	9	455	6	0	92	23		206.6	101.202	122.164	153.585	153.247	105	100	104.002	280.541	100.599	100	105.537	123	147.359	138.028	142.694	206.6	101.202	122.164	153.585	153.247	105	100	104.002	280.541	100.599	100	105.537	123	147.359	138.028	142.694	206.6
ENSMUSG00000014039	0	0	0	199	0	0	0	0	0	0	0	0	0	0	83		100	159.79	100	100	100	100	100	100	100	100	100	100	183	111.958	100	105.979	100	159.79	100	100	100	100	100	100	100	100	100	100	183	111.958	100	105.979	159.79
ENSMUSG00000014074	-2	0.2	592	1	0	42	0	2	2549	239	349	0	0	0	20		653.571	100.3	100	115.521	100	102	617.001	206.27	238.481	100	100	100	120	213.878	252.75	233.314	653.571	100.3	100	115.521	100	102	617.001	206.27	238.481	100	100	100	120	213.878	252.75	233.314	653.571
ENSMUSG00000014075	0	0	102	486	82	0	0	0	4670	0	0	0	0	0	7		195.379	246.02	124.232	100	100	100	1047.19	100	100	100	100	100	107	153.126	289.439	221.282	195.379	246.02	124.232	100	100	100	1047.19	100	100	100	100	100	107	153.126	289.439	221.282	246.02
ENSMUSG00000014077	2	0.15	448	0	551	17	1502	0	267	18	2523	0	0	666	18		518.918	100	262.829	106.282	534.655	100	154.154	108.004	1101.11	100	100	140.083	118	304.537	312.653	308.595	518.918	100	262.829	106.282	534.655	100	154.154	108.004	1101.11	100	100	140.083	118	304.537	312.653	308.595	534.655
ENSMUSG00000014104	0	0	0	0	0	0	0	0	0	0	0	0	0	0	17		100	100	100	100	100	100	100	100	100	100	100	100	117	100	100	100	100	100	100	100	100	100	100	100	100	100	100	100	117	100	100	100	100
ENSMUSG00000014158	0	0	0	0	0	0	0	0	0	0	0	0	0	0	35		100	100	100	100	100	100	100	100	100	100	100	100	135	100	100	100	100	100	100	100	100	100	100	100	100	100	100	100	135	100	100	100	100
ENSMUSG00000014164	0	0	0	0	0	0	0	0	0	0	0	0	0	0	27		100	100	100	100	100	100	100	100	100	100	100	100	127	100	100	100	100	100	100	100	100	100	100	100	100	100	100	100	127	100	100	100	100
ENSMUSG00000014177	0	0	0	0	0	0	0	0	0	0	0	0	0	0	17		100	100	100	100	100	100	100	100	100	100	100	100	117	100	100	100	100	100	100	100	100	100	100	100	100	100	100	100	117	100	100	100	100
ENSMUSG00000014195	2	0.35	356	938	1083	340	218	129	177	39	122	7414	0	670	38		432.89	381.824	420.044	225.647	163.086	229	135.9	117.341	148.409	839.588	100	140.324	138	324.698	294.048	309.373	432.89	381.824	420.044	225.647	163.086	229	135.9	117.341	148.409	839.588	100	140.324	138	324.698	294.048	309.373	432.89
ENSMUSG00000014198	0	0	0	0	0	0	0	0	0	0	0	0	0	0	19		100	100	100	100	100	100	100	100	100	100	100	100	119	100	100	100	100	100	100	100	100	100	100	100	100	100	100	100	119	100	100	100	100
ENSMUSG00000014226	0	-0.15	1197	0	0	723	3460	1283	0	2215	3474	0	0	1233	7		1219.3	100	100	367.184	1101.27	1383	100	1084.89	1478.46	100	100	174.208	107	577.55	829.269	703.41	1219.3	100	100	367.184	1101.27	1383	100	1084.89	1478.46	100	100	174.208	107	577.55	829.269	703.41	1219.3
ENSMUSG00000014232	0	0	5	14	4	0	0	0	0	7	1	0	0	32	13		104.675	104.206	101.182	100	100	100	100	103.113	100.397	100	100	101.926	113	102.013	100.702	101.357	104.675	104.206	101.182	100	100	100	100	103.113	100.397	100	100	101.926	113	102.013	100.702	101.357	104.675
ENSMUSG00000014243	0	0	3	0	0	0	0	0	0	0	0	10	0	10	5		102.805	100	100	100	100	100	100	100	100	100.998	100	100.602	105	100.561	100.2	100.38	102.805	100	100	100	100	100	100	100	100	100.998	100	100.602	105	100.561	100.2	100.38	102.805
ENSMUSG00000014245	0	-0.05	382	0	126	0	0	27	0	451	0	0	0	0	33		457.203	100	137.235	100	100	127	100	300.535	100	100	100	100	133	178.888	145.507	162.197	457.203	100	137.235	100	100	127	100	300.535	100	100	100	100	133	178.888	145.507	162.197	457.203
ENSMUSG00000014294	1	0.3	445	1043	812	810	364	693	59	572	503	1099	0	522	4		516.113	413.371	339.959	399.334	205.336	793	111.967	354.337	299.587	209.631	100	131.416	104	374.823	353.704	364.264	516.113	413.371	339.959	399.334	205.336	793	111.967	354.337	299.587	209.631	100	131.416	104	374.823	353.704	364.264	516.113
ENSMUSG00000014301	0	0	14	0	48	28	17	67	0	14	2	0	0	62	12		113.091	100	114.185	110.347	104.92	167	100	106.225	100.794	100	100	103.731	112	108.509	114.804	111.656	113.091	100	114.185	110.347	104.92	167	100	106.225	100.794	100	100	103.731	112	108.509	114.804	111.656	114.185
ENSMUSG00000014303	0	0	0	0	0	0	0	0	0	0	0	0	0	0	32		100	100	100	100	100	100	100	100	100	100	100	100	132	100	100	100	100	100	100	100	100	100	100	100	100	100	100	100	132	100	100	100	100
ENSMUSG00000014313	1	0.05	731	1490	348	1536	1002	490	323	1223	1095	1963	0	451	17		783.548	547.673	202.84	667.627	389.963	590	165.512	643.801	534.488	295.82	100	127.143	117	518.33	445.924	482.127	783.548	547.673	202.84	667.627	389.963	590	165.512	643.801	534.488	295.82	100	127.143	117	518.33	445.924	482.127	783.548
ENSMUSG00000014329	0	0	0	0	0	0	0	0	0	0	0	0	0	0	40		100	100	100	100	100	100	100	100	100	100	100	100	140	100	100	100	100	100	100	100	100	100	100	100	100	100	100	100	140	100	100	100	100
ENSMUSG00000014349	0	0	17	0	0	0	13	1	1	0	0	0	0	0	17		115.896	100	100	100	103.762	101	100.203	100	100	100	100	100	117	103.932	100.241	102.086	115.896	100	100	100	103.762	101	100.203	100	100	100	100	100	117	103.932	100.241	102.086	115.896
ENSMUSG00000014351	0	0	0	0	0	0	0	0	0	0	0	0	0	0	6		100	100	100	100	100	100	100	100	100	100	100	100	106	100	100	100	100	100	100	100	100	100	100	100	100	100	100	100	106	100	100	100	100
ENSMUSG00000014353	3	0.4	1101	678	0	0	409	0	0	0	0	0	0	0	43		1129.53	303.706	100	100	218.358	100	100	100	100	100	100	100	143	370.319	100	235.159	1129.53	303.706	100	100	218.358	100	100	100	100	100	100	100	143	370.319	100	235.159	1129.53
ENSMUSG00000014355	0	-0.1	329	0	0	1678	0	1088	4	4256	23	2	0	1942	124		407.643	100	100	720.103	100	1188	100.811	1992.41	109.126	100.2	100	216.878	224	285.549	698.109	491.829	407.643	100	100	720.103	100	1188	100.811	1992.41	109.126	100.2	100	216.878	224	285.549	698.109	491.829	720.103
ENSMUSG00000014361	0	0	0	1	0	0	0	0	0	0	0	0	0	0	47		100	100.3	100	100	100	100	100	100	100	100	100	100	147	100.06	100	100.03	100	100.3	100	100	100	100	100	100	100	100	100	100	147	100.06	100	100.03	100.3
ENSMUSG00000014372	0	0	0	0	0	0	0	0	0	0	0	0	0	0	26		100	100	100	100	100	100	100	100	100	100	100	100	126	100	100	100	100	100	100	100	100	100	100	100	100	100	100	100	126	100	100	100	100
ENSMUSG00000014402	1	-0.15	435	1064	625	1160	0	486	0	506	683	0	0	0	34		506.762	419.681	284.698	528.676	100	586	100	324.99	371.009	100	100	100	134	367.963	296.4	332.182	506.762	419.681	284.698	528.676	100	586	100	324.99	371.009	100	100	100	134	367.963	296.4	332.182	528.676
ENSMUSG00000014418	-1	0	2	1	1	0	0	185	0	0	20	1	0	10	71		101.87	100.3	100.296	100	100	285	100	100	107.936	100.1	100	100.602	171	100.493	138.607	119.55	101.87	100.3	100.296	100	100	285	100	100	107.936	100.1	100	100.602	171	100.493	138.607	119.55	101.87
ENSMUSG00000014426	-1	-0.05	0	0	0	0	1460	344	0	321	0	3	0	0	23		100	100	100	100	522.5	444	100	242.731	100	100.299	100	100	123	184.5	197.406	190.953	100	100	100	100	522.5	444	100	242.731	100	100.299	100	100	123	184.5	197.406	190.953	522.5
ENSMUSG00000014444	0	0	11	0	0	4	0	0	206	0	15	0	0	2	62		110.286	100	100	101.478	100	100	141.782	100	105.952	100	100	100.12	162	102.353	109.547	105.95	110.286	100	100	101.478	100	100	141.782	100	105.952	100	100	100.12	162	102.353	109.547	105.95	110.286
ENSMUSG00000014453	-1	-0.3	472	155	0	33	0	269	0	1	1697	0	0	120	22		541.36	146.57	100	112.195	100	369	100	100.445	773.357	100	100	107.222	122	200.025	288.56	244.293	541.36	146.57	100	112.195	100	369	100	100.445	773.357	100	100	107.222	122	200.025	288.56	244.293	541.36
ENSMUSG00000014470	0	0	0	0	2	103	0	0	0	0	0	0	0	0	6		100	100	100.591	138.064	100	100	100	100	100	100	100	100	106	107.731	100	103.865	100	100	100.591	138.064	100	100	100	100	100	100	100	100	106	107.731	100	103.865	138.064
ENSMUSG00000014496	1	0.2	0	3	94	2	1470	0	1	0	0	2	0	70	30		100	100.901	127.779	100.739	525.394	100	100.203	100	100	100.2	100	104.213	130	190.963	100.08	145.522	100	100.901	127.779	100.739	525.394	100	100.203	100	100	100.2	100	104.213	130	190.963	100.08	145.522	525.394
ENSMUSG00000014498	0	0	103	22	0	1	0	2	0	5	6	0	0	0	52		196.314	106.61	100	100.37	100	102	100	102.223	102.381	100	100	100	152	120.659	101.321	110.99	196.314	106.61	100	100.37	100	102	100	102.223	102.381	100	100	100	152	120.659	101.321	110.99	196.314
ENSMUSG00000014503	0	0	1	0	0	0	0	1	0	0	0	0	0	0	32		100.935	100	100	100	100	101	100	100	100	100	100	100	132	100.187	100.2	100.194	100.935	100	100	100	100	101	100	100	100	100	100	100	132	100.187	100.2	100.194	100.935
ENSMUSG00000014504	0	-0.35	1697	661	552	2951	273	616	581	1097	1601	739	0	1303	15		1686.84	298.599	263.125	1190.54	179.002	716	217.841	587.776	735.265	173.719	100	178.42	115	723.621	486.12	604.87	1686.84	298.599	263.125	1190.54	179.002	716	217.841	587.776	735.265	173.719	100	178.42	115	723.621	486.12	604.87	1686.84
ENSMUSG00000014529	0	0	0	0	0	0	0	0	0	0	0	0	0	0	24		100	100	100	100	100	100	100	100	100	100	100	100	124	100	100	100	100	100	100	100	100	100	100	100	100	100	100	100	124	100	100	100	100
ENSMUSG00000014542	0	0	0	0	0	0	0	0	0	0	0	0	0	0	18		100	100	100	100	100	100	100	100	100	100	100	100	118	100	100	100	100	100	100	100	100	100	100	100	100	100	100	100	118	100	100	100	100
ENSMUSG00000014543	0	0	0	0	0	0	0	0	0	0	0	0	0	0	13		100	100	100	100	100	100	100	100	100	100	100	100	113	100	100	100	100	100	100	100	100	100	100	100	100	100	100	100	113	100	100	100	100
ENSMUSG00000014547	0	0	0	0	0	0	0	0	0	0	0	0	0	0	16		100	100	100	100	100	100	100	100	100	100	100	100	116	100	100	100	100	100	100	100	100	100	100	100	100	100	100	100	116	100	100	100	100
ENSMUSG00000014550	3	0.6	249	0	0	4491	993	82	0	0	0	0	0	0	24		332.836	100	100	1759.64	387.358	182	100	100	100	100	100	100	124	535.967	116.4	326.184	332.836	100	100	1759.64	387.358	182	100	100	100	100	100	100	124	535.967	116.4	326.184	1759.64
ENSMUSG00000014551	-2	-0.25	87	0	0	0	147	196	0	919	107	0	0	224	16		181.352	100	100	100	142.539	296	100	508.629	142.457	100	100	113.481	116	124.778	229.417	177.098	181.352	100	100	100	142.539	296	100	508.629	142.457	100	100	113.481	116	124.778	229.417	177.098	181.352
ENSMUSG00000014554	3	0.8	407	1343	933	511	947	0	15	426	327	204	0	91	13		480.58	503.507	375.717	288.839	374.047	100	103.042	289.419	229.751	120.35	100	105.477	113	404.538	168.513	286.525	480.58	503.507	375.717	288.839	374.047	100	103.042	289.419	229.751	120.35	100	105.477	113	404.538	168.513	286.525	503.507
ENSMUSG00000014592	0	0	22	0	15	1	3	0	0	31	0	0	0	0	85		120.572	100	104.433	100.37	100.868	100	100	113.784	100	100	100	100	185	105.248	102.757	104.003	120.572	100	104.433	100.37	100.868	100	100	113.784	100	100	100	100	185	105.248	102.757	104.003	120.572
ENSMUSG00000014599	0	0	0	0	0	0	0	0	0	0	0	0	0	0	23		100	100	100	100	100	100	100	100	100	100	100	100	123	100	100	100	100	100	100	100	100	100	100	100	100	100	100	100	123	100	100	100	100
ENSMUSG00000014601	0	0	0	0	0	0	0	0	0	0	38	0	0	0	43		100	100	100	100	100	100	100	100	115.078	100	100	100	143	100	103.016	101.508	100	100	100	100	100	100	100	100	115.078	100	100	100	143	100	103.016	101.508	100
ENSMUSG00000014602	0	0	0	0	0	0	0	0	0	0	0	0	0	0	102		100	100	100	100	100	100	100	100	100	100	100	100	202	100	100	100	100	100	100	100	100	100	100	100	100	100	100	100	202	100	100	100	100
ENSMUSG00000014603	0	0	0	0	0	0	0	0	0	0	0	0	0	0	0		100	100	100	100	100	100	100	100	100	100	100	100	100	100	100	100	100	100	100	100	100	100	100	100	100	100	100	100	100	100	100	100	100
ENSMUSG00000014606	2	0.4	1139	0	77	771	106	34	13	173	0	11	0	169	12		1165.06	100	122.755	384.922	130.675	134	102.637	176.924	100	101.097	100	110.171	112	380.683	122.932	251.807	1165.06	100	122.755	384.922	130.675	134	102.637	176.924	100	101.097	100	110.171	112	380.683	122.932	251.807	1165.06
ENSMUSG00000014609	0	0	0	0	0	0	0	0	0	0	0	0	0	0	13		100	100	100	100	100	100	100	100	100	100	100	100	113	100	100	100	100	100	100	100	100	100	100	100	100	100	100	100	113	100	100	100	100
ENSMUSG00000014633	-2	-0.25	61	93	0	2	65	5	0	527	292	0	0	81	11		157.04	127.942	100	100.739	118.81	105	100	334.328	215.863	100	100	104.875	111	120.906	171.038	145.972	157.04	127.942	100	100.739	118.81	105	100	334.328	215.863	100	100	104.875	111	120.906	171.038	145.972	157.04
ENSMUSG00000014668	1	0.2	781	0	0	28	0	0	0	0	148	0	0	197	29		830.302	100	100	110.347	100	100	100	100	158.725	100	100	111.856	129	248.13	111.745	179.937	830.302	100	100	110.347	100	100	100	100	158.725	100	100	111.856	129	248.13	111.745	179.937	830.302
ENSMUSG00000014686	0	0	0	0	0	0	0	0	0	0	0	0	0	0	16		100	100	100	100	100	100	100	100	100	100	100	100	116	100	100	100	100	100	100	100	100	100	100	100	100	100	100	100	116	100	100	100	100
ENSMUSG00000014704	0	0	0	0	0	0	0	0	0	0	0	0	0	0	7		100	100	100	100	100	100	100	100	100	100	100	100	107	100	100	100	100	100	100	100	100	100	100	100	100	100	100	100	107	100	100	100	100
ENSMUSG00000014725	0	0	0	0	0	0	0	0	0	0	0	0	0	0	39		100	100	100	100	100	100	100	100	100	100	100	100	139	100	100	100	100	100	100	100	100	100	100	100	100	100	100	100	139	100	100	100	100
ENSMUSG00000014747	0	0	0	0	0	0	0	0	0	0	0	0	0	0	13		100	100	100	100	100	100	100	100	100	100	100	100	113	100	100	100	100	100	100	100	100	100	100	100	100	100	100	100	113	100	100	100	100
ENSMUSG00000014748	-2	-0.5	37	0	0	114	0	280	21	0	0	3033	0	0	36		134.598	100	100	142.129	100	380	104.259	100	100	402.559	100	100	136	115.345	217.364	166.354	134.598	100	100	142.129	100	380	104.259	100	100	402.559	100	100	136	115.345	217.364	166.354	142.129
ENSMUSG00000014763	-2	-0.5	13	232	0	0	0	269	218	0	0	3401	0	0	31		112.156	169.705	100	100	100	369	144.216	100	100	439.269	100	100	131	116.372	230.497	173.435	112.156	169.705	100	100	100	369	144.216	100	100	439.269	100	100	131	116.372	230.497	173.435	169.705
ENSMUSG00000014767	1	-0.05	482	274	0	506	0	4	0	0	3501	0	0	475	61		550.711	182.324	100	286.992	100	104	100	100	1489.17	100	100	128.588	161	244.005	378.634	311.32	550.711	182.324	100	286.992	100	104	100	100	1489.17	100	100	128.588	161	244.005	378.634	311.32	550.711
ENSMUSG00000014769	1	0.05	2958	2583	437	3938	1626	1021	467	3973	1830	1669	0	1227	4		2865.98	876.067	229.141	1555.28	570.538	1121	194.719	1866.57	826.131	266.492	100	173.846	104	1219.4	854.983	1037.19	2865.98	876.067	229.141	1555.28	570.538	1121	194.719	1866.57	826.131	266.492	100	173.846	104	1219.4	854.983	1037.19	2865.98
ENSMUSG00000014771	0	0	0	0	0	0	0	0	0	0	0	0	0	0	0		100	100	100	100	100	100	100	100	100	100	100	100	100	100	100	100	100	100	100	100	100	100	100	100	100	100	100	100	100	100	100	100	100
ENSMUSG00000014773	0	0	0	0	0	0	0	0	0	0	0	0	0	0	24		100	100	100	100	100	100	100	100	100	100	100	100	124	100	100	100	100	100	100	100	100	100	100	100	100	100	100	100	124	100	100	100	100
ENSMUSG00000014776	0	0	0	0	0	0	0	0	0	0	0	0	0	0	6		100	100	100	100	100	100	100	100	100	100	100	100	106	100	100	100	100	100	100	100	100	100	100	100	100	100	100	100	106	100	100	100	100
ENSMUSG00000014778	0	0	0	0	0	0	0	0	0	0	0	0	0	0	32		100	100	100	100	100	100	100	100	100	100	100	100	132	100	100	100	100	100	100	100	100	100	100	100	100	100	100	100	132	100	100	100	100
ENSMUSG00000014782	0	0	0	0	0	0	0	0	0	0	0	0	0	0	46		100	100	100	100	100	100	100	100	100	100	100	100	146	100	100	100	100	100	100	100	100	100	100	100	100	100	100	100	146	100	100	100	100
ENSMUSG00000014786	0	0	0	0	0	0	0	0	0	0	0	0	0	0	29		100	100	100	100	100	100	100	100	100	100	100	100	129	100	100	100	100	100	100	100	100	100	100	100	100	100	100	100	129	100	100	100	100
ENSMUSG00000014791	0	0	0	0	8	0	0	0	0	0	37	0	0	0	20		100	100	102.364	100	100	100	100	100	114.681	100	100	100	120	100.473	102.936	101.705	100	100	102.364	100	100	100	100	100	114.681	100	100	100	120	100.473	102.936	101.705	102.364
ENSMUSG00000014813	0	0	0	0	0	0	0	0	0	0	0	0	0	0	20		100	100	100	100	100	100	100	100	100	100	100	100	120	100	100	100	100	100	100	100	100	100	100	100	100	100	100	100	120	100	100	100	100
ENSMUSG00000014837	-1	-0.25	0	0	0	0	0	0	0	0	1429	0	0	0	23		100	100	100	100	100	100	100	100	667.017	100	100	100	123	100	213.403	156.702	100	100	100	100	100	100	100	100	667.017	100	100	100	123	100	213.403	156.702	100
ENSMUSG00000014846	0	0	0	0	0	0	0	0	0	0	105	0	0	0	12		100	100	100	100	100	100	100	100	141.663	100	100	100	112	100	108.333	104.166	100	100	100	100	100	100	100	100	141.663	100	100	100	112	100	108.333	104.166	100
ENSMUSG00000014850	-2	-0.25	0	0	0	0	0	0	3119	6	1494	0	0	567	67		100	100	100	100	100	100	732.611	102.668	692.808	100	100	134.125	167	100	345.617	222.809	100	100	100	100	100	100	732.611	102.668	692.808	100	100	134.125	167	100	345.617	222.809	100
ENSMUSG00000014852	0	0	33	0	0	0	13	0	0	0	0	0	0	0	52		130.858	100	100	100	103.762	100	100	100	100	100	100	100	152	106.924	100	103.462	130.858	100	100	100	103.762	100	100	100	100	100	100	100	152	106.924	100	103.462	130.858
ENSMUSG00000014856	3	0.4	891	1153	0	0	586	82	339	111	171	0	0	15	11		933.161	446.421	100	100	269.579	182	168.758	149.356	167.852	100	100	100.903	111	369.832	153.593	261.713	933.161	446.421	100	100	269.579	182	168.758	149.356	167.852	100	100	100.903	111	369.832	153.593	261.713	933.161
ENSMUSG00000014859	-2	-0.25	73	8	59	121	0	792	2	60	444	0	0	144	13		168.261	102.404	117.435	144.715	100	892	100.406	126.679	276.176	100	100	108.667	113	126.563	299.052	212.808	168.261	102.404	117.435	144.715	100	892	100.406	126.679	276.176	100	100	108.667	113	126.563	299.052	212.808	168.261
ENSMUSG00000014867	0	-0.1	1719	1	0	999	161	1332	0	2032	0	2	0	0	18		1707.41	100.3	100	469.179	146.591	1432	100	1003.52	100	100.2	100	100	118	504.696	547.144	525.92	1707.41	100.3	100	469.179	146.591	1432	100	1003.52	100	100.2	100	100	118	504.696	547.144	525.92	1707.41
ENSMUSG00000014873	1	0.2	272	0	0	55	0	77	0	105	1	0	0	119	17		354.343	100	100	120.325	100	177	100	146.688	100.397	100	100	107.162	117	154.934	124.817	139.875	354.343	100	100	120.325	100	177	100	146.688	100.397	100	100	107.162	117	154.934	124.817	139.875	354.343
ENSMUSG00000014905	1	-0.25	162	73	0	411	118	0	2	0	962	0	0	0	4		251.484	121.933	100	251.884	134.147	100	100.406	100	481.715	100	100	100	104	171.89	176.424	174.157	251.484	121.933	100	251.884	134.147	100	100.406	100	481.715	100	100	100	104	171.89	176.424	174.157	251.884
ENSMUSG00000014907	0	0	0	0	0	2	0	19	0	9	0	0	0	0	9		100	100	100	100.739	100	119	100	104.002	100	100	100	100	109	100.148	104.6	102.374	100	100	100	100.739	100	119	100	104.002	100	100	100	100	109	100.148	104.6	102.374	100.739
ENSMUSG00000014932	0	0	0	0	0	0	0	0	0	0	0	0	0	0	20		100	100	100	100	100	100	100	100	100	100	100	100	120	100	100	100	100	100	100	100	100	100	100	100	100	100	100	100	120	100	100	100	100
ENSMUSG00000014956	0	0.1	628	722	236	761	531	540	5471	368	232	3101	0	841	30		687.234	316.926	169.742	381.227	253.663	640	1209.66	263.629	192.056	409.342	100	150.615	130	361.758	542.937	452.347	687.234	316.926	169.742	381.227	253.663	640	1209.66	263.629	192.056	409.342	100	150.615	130	361.758	542.937	452.347	687.234
ENSMUSG00000014959	1	0.15	864	4171	0	17	0	946	87	9	199	0	0	173	34		907.914	1353.18	100	106.282	100	1046	117.646	104.002	178.962	100	100	110.412	134	513.476	309.322	411.399	907.914	1353.18	100	106.282	100	1046	117.646	104.002	178.962	100	100	110.412	134	513.476	309.322	411.399	1353.18
ENSMUSG00000014980	0	0.2	0	0	0	28	718	70	0	371	29	6	0	0	19		100	100	100	110.347	307.778	170	100	264.963	111.507	100.599	100	100	119	143.625	149.414	146.519	100	100	100	110.347	307.778	170	100	264.963	111.507	100.599	100	100	119	143.625	149.414	146.519	307.778
ENSMUSG00000015001	0	0	0	0	0	0	0	0	0	0	0	0	0	0	31		100	100	100	100	100	100	100	100	100	100	100	100	131	100	100	100	100	100	100	100	100	100	100	100	100	100	100	100	131	100	100	100	100
ENSMUSG00000015002	0	0.35	1480	760	1	1471	25	177	689	1107	195	17	0	0	76		1483.93	328.343	100.296	643.606	107.235	277	239.746	592.222	177.375	101.696	100	100	176	532.681	277.608	405.145	1483.93	328.343	100.296	643.606	107.235	277	239.746	592.222	177.375	101.696	100	100	176	532.681	277.608	405.145	1483.93
ENSMUSG00000015013	-1	-0.1	9	1021	0	997	2	436	0	235	57	3912	0	84	14		108.416	406.761	100	468.44	100.579	536	100	204.492	122.617	490.244	100	105.056	114	236.839	290.671	263.755	108.416	406.761	100	468.44	100.579	536	100	204.492	122.617	490.244	100	105.056	114	236.839	290.671	263.755	468.44
ENSMUSG00000015016	0	0	71	0	0	1	0	0	0	0	1	0	0	0	18		166.391	100	100	100.37	100	100	100	100	100.397	100	100	100	118	113.352	100.079	106.716	166.391	100	100	100.37	100	100	100	100	100.397	100	100	100	118	113.352	100.079	106.716	166.391
ENSMUSG00000015023	0	0	5	0	0	24	1	47	0	68	54	0	0	23	14		104.675	100	100	108.869	100.289	147	100	130.236	121.427	100	100	101.384	114	102.767	119.733	111.25	104.675	100	100	108.869	100.289	147	100	130.236	121.427	100	100	101.384	114	102.767	119.733	111.25	108.869
ENSMUSG00000015027	0	0	0	0	0	0	25	0	0	5	0	0	0	0	9		100	100	100	100	107.235	100	100	102.223	100	100	100	100	109	101.447	100.445	100.946	100	100	100	100	107.235	100	100	102.223	100	100	100	100	109	101.447	100.445	100.946	107.235
ENSMUSG00000015053	0	0	0	0	0	0	0	0	0	0	0	0	0	0	14		100	100	100	100	100	100	100	100	100	100	100	100	114	100	100	100	100	100	100	100	100	100	100	100	100	100	100	100	114	100	100	100	100
ENSMUSG00000015083	0	0	0	0	0	0	0	0	0	0	20	0	0	0	13		100	100	100	100	100	100	100	100	107.936	100	100	100	113	100	101.587	100.794	100	100	100	100	100	100	100	100	107.936	100	100	100	113	100	101.587	100.794	100
ENSMUSG00000015085	0	0	0	0	0	0	0	0	0	0	0	0	0	0	10		100	100	100	100	100	100	100	100	100	100	100	100	110	100	100	100	100	100	100	100	100	100	100	100	100	100	100	100	110	100	100	100	100
ENSMUSG00000015087	1	-0.05	1402	0	0	368	0	544	0	0	0	0	0	0	44		1410.99	100	100	235.994	100	644	100	100	100	100	100	100	144	389.397	208.8	299.098	1410.99	100	100	235.994	100	644	100	100	100	100	100	100	144	389.397	208.8	299.098	1410.99
ENSMUSG00000015090	0	0	0	0	0	0	0	0	0	0	0	0	0	0	16		100	100	100	100	100	100	100	100	100	100	100	100	116	100	100	100	100	100	100	100	100	100	100	100	100	100	100	100	116	100	100	100	100
ENSMUSG00000015092	-1	-0.3	518	135	0	200	74	510	356	27	957	162	0	401	6		584.374	140.561	100	173.91	121.414	610	172.206	112.005	479.731	116.16	100	124.134	106	224.052	298.02	261.036	584.374	140.561	100	173.91	121.414	610	172.206	112.005	479.731	116.16	100	124.134	106	224.052	298.02	261.036	584.374
ENSMUSG00000015093	0	0	0	0	0	0	0	0	0	0	0	0	0	0	14		100	100	100	100	100	100	100	100	100	100	100	100	114	100	100	100	100	100	100	100	100	100	100	100	100	100	100	100	114	100	100	100	100
ENSMUSG00000015094	0	0	0	0	0	0	0	0	0	0	0	0	0	0	15		100	100	100	100	100	100	100	100	100	100	100	100	115	100	100	100	100	100	100	100	100	100	100	100	100	100	100	100	115	100	100	100	100
ENSMUSG00000015095	1	-0.25	182	0	0	0	364	64	0	165	41	8625	0	0	23		270.186	100	100	100	205.336	164	100	173.366	116.268	960.392	100	100	123	155.104	302.805	228.955	270.186	100	100	100	205.336	164	100	173.366	116.268	960.392	100	100	123	155.104	302.805	228.955	270.186
ENSMUSG00000015112	0	-0.05	0	0	0	1575	0	1143	0	0	0	0	0	0	24		100	100	100	682.039	100	1243	100	100	100	100	100	100	124	216.408	328.6	272.504	100	100	100	682.039	100	1243	100	100	100	100	100	100	124	216.408	328.6	272.504	682.039
ENSMUSG00000015120	0	-0.15	379	806	3	613	130	412	0	703	1547	255	0	385	32		454.397	342.164	100.887	326.533	137.62	512	100	412.585	713.838	125.438	100	123.171	132	272.32	372.772	322.546	454.397	342.164	100.887	326.533	137.62	512	100	412.585	713.838	125.438	100	123.171	132	272.32	372.772	322.546	454.397
ENSMUSG00000015126	0	0	51	0	170	0	0	42	0	22	0	0	0	0	8		147.689	100	150.238	100	100	142	100	109.782	100	100	100	100	108	119.585	110.356	114.971	147.689	100	150.238	100	100	142	100	109.782	100	100	100	100	108	119.585	110.356	114.971	150.238
ENSMUSG00000015127	0	0	0	0	0	0	0	60	0	0	0	0	0	0	26		100	100	100	100	100	160	100	100	100	100	100	100	126	100	112	106	100	100	100	100	100	160	100	100	100	100	100	100	126	100	112	106	100
ENSMUSG00000015133	0	0	0	0	0	0	0	0	0	9	0	0	0	66	90		100	100	100	100	100	100	100	104.002	100	100	100	103.972	190	100	100.8	100.4	100	100	100	100	100	100	100	104.002	100	100	100	103.972	190	100	100.8	100.4	100
ENSMUSG00000015134	0	0	1	0	0	0	1	2	0	0	1	0	0	0	39		100.935	100	100	100	100.289	102	100	100	100.397	100	100	100	139	100.245	100.479	100.362	100.935	100	100	100	100.289	102	100	100	100.397	100	100	100	139	100.245	100.479	100.362	100.935
ENSMUSG00000015143	0	0	158	0	0	0	0	0	3067	0	0	0	0	1	28		247.744	100	100	100	100	100	722.064	100	100	100	100	100.06	128	129.549	224.413	176.981	247.744	100	100	100	100	100	722.064	100	100	100	100	100.06	128	129.549	224.413	176.981	247.744
ENSMUSG00000015149	-1	-0.1	1149	1177	0	99	0	212	2229	817	1	0	0	158	20		1174.41	453.632	100	136.585	100	312	552.097	463.275	100.397	100	100	109.509	120	392.926	305.554	349.24	1174.41	453.632	100	136.585	100	312	552.097	463.275	100.397	100	100	109.509	120	392.926	305.554	349.24	1174.41
ENSMUSG00000015165	1	0.05	599	1011	204	703	945	751	296	1035	1865	269	0	326	35		660.116	403.757	160.285	359.793	373.468	851	160.036	560.208	840.018	126.834	100	119.62	135	391.484	507.619	449.552	660.116	403.757	160.285	359.793	373.468	851	160.036	560.208	840.018	126.834	100	119.62	135	391.484	507.619	449.552	660.116
ENSMUSG00000015176	-1	-0.1	346	32	0	5746	264	2070	0	3134	324	0	0	915	24		423.54	109.614	100	2223.43	176.397	2170	100	1493.52	228.561	100	100	155.069	124	606.596	818.416	712.506	423.54	109.614	100	2223.43	176.397	2170	100	1493.52	228.561	100	100	155.069	124	606.596	818.416	712.506	2223.43
ENSMUSG00000015189	0	0	20	0	0	0	0	0	0	0	0	35	0	0	24		118.702	100	100	100	100	100	100	100	100	103.491	100	100	124	103.74	100.698	102.219	118.702	100	100	100	100	100	100	100	100	103.491	100	100	124	103.74	100.698	102.219	118.702
ENSMUSG00000015202	0	0	0	0	0	0	1	0	0	0	0	0	0	0	26		100	100	100	100	100.289	100	100	100	100	100	100	100	126	100.058	100	100.029	100	100	100	100	100.289	100	100	100	100	100	100	100	126	100.058	100	100.029	100.289
ENSMUSG00000015214	1	0	19	0	0	321	172	0	0	0	0	1	0	0	32		117.767	100	100	218.625	149.774	100	100	100	100	100.1	100	100	132	137.233	100.02	118.627	117.767	100	100	218.625	149.774	100	100	100	100	100.1	100	100	132	137.233	100.02	118.627	218.625
ENSMUSG00000015217	-1	-0.25	55	0	0	136	68	4	0	89	514	0	0	62	15		151.43	100	100	150.259	119.678	104	100	139.573	303.951	100	100	103.731	115	124.273	149.505	136.889	151.43	100	100	150.259	119.678	104	100	139.573	303.951	100	100	103.731	115	124.273	149.505	136.889	151.43
ENSMUSG00000015222	1	0.2	11	0	0	0	1088	0	0	0	0	0	0	0	96		110.286	100	100	100	414.85	100	100	100	100	100	100	100	196	165.027	100	132.514	110.286	100	100	100	414.85	100	100	100	100	100	100	100	196	165.027	100	132.514	414.85
ENSMUSG00000015224	0	0	0	0	0	0	0	0	0	0	0	0	0	0	20		100	100	100	100	100	100	100	100	100	100	100	100	120	100	100	100	100	100	100	100	100	100	100	100	100	100	100	100	120	100	100	100	100
ENSMUSG00000015242	0	0	0	0	0	0	0	0	0	0	0	0	0	0	8		100	100	100	100	100	100	100	100	100	100	100	100	108	100	100	100	100	100	100	100	100	100	100	100	100	100	100	100	108	100	100	100	100
ENSMUSG00000015243	0	0	0	0	0	0	0	0	0	0	0	5	0	0	85		100	100	100	100	100	100	100	100	100	100.499	100	100	185	100	100.1	100.05	100	100	100	100	100	100	100	100	100	100.499	100	100	185	100	100.1	100.05	100
ENSMUSG00000015247	2	0.4	12	1112	0	768	679	3	4217	95	82	0	0	2	8		111.221	434.102	100	383.813	296.492	103	955.313	142.241	132.537	100	100	100.12	108	265.126	286.618	275.872	111.221	434.102	100	383.813	296.492	103	955.313	142.241	132.537	100	100	100.12	108	265.126	286.618	275.872	434.102
ENSMUSG00000015289	0	0.15	233	282	0	1210	86	147	94	784	0	7	0	57	8		317.875	184.727	100	547.154	124.887	247	119.066	448.602	100	100.698	100	103.431	108	254.929	203.073	229.001	317.875	184.727	100	547.154	124.887	247	119.066	448.602	100	100.698	100	103.431	108	254.929	203.073	229.001	547.154
ENSMUSG00000015290	0	-0.1	773	215	12	516	896	296	0	2045	427	0	0	266	14		822.821	164.597	103.546	290.687	359.288	396	100	1009.3	269.43	100	100	116.009	114	348.188	374.946	361.567	822.821	164.597	103.546	290.687	359.288	396	100	1009.3	269.43	100	100	116.009	114	348.188	374.946	361.567	822.821
ENSMUSG00000015291	1	0.35	1112	3731	321	3480	78	2	4	873	380	633	0	0	42		1139.82	1220.99	194.861	1386.03	122.572	102	100.811	488.175	250.781	163.145	100	100	142	812.852	220.983	516.918	1139.82	1220.99	194.861	1386.03	122.572	102	100.811	488.175	250.781	163.145	100	100	142	812.852	220.983	516.918	1386.03
ENSMUSG00000015305	0	0	0	0	0	0	11	0	0	0	0	0	0	0	35		100	100	100	100	103.183	100	100	100	100	100	100	100	135	100.637	100	100.318	100	100	100	100	103.183	100	100	100	100	100	100	100	135	100.637	100	100.318	103.183
ENSMUSG00000015312	1	0.4	1688	632	0	3946	358	112	1790	219	473	21	0	363	8		1678.42	289.885	100	1558.24	203.599	212	463.057	197.377	287.683	102.095	100	121.847	108	766.03	252.442	509.236	1678.42	289.885	100	1558.24	203.599	212	463.057	197.377	287.683	102.095	100	121.847	108	766.03	252.442	509.236	1678.42
ENSMUSG00000015314	0	-0.25	198	0	0	0	50	717	0	0	178	1	0	87	43		285.147	100	100	100	114.469	817	100	100	170.629	100.1	100	105.236	143	139.923	257.546	198.734	285.147	100	100	100	114.469	817	100	100	170.629	100.1	100	105.236	143	139.923	257.546	198.734	285.147
ENSMUSG00000015316	0	0	0	0	0	0	0	0	0	0	0	0	0	0	31		100	100	100	100	100	100	100	100	100	100	100	100	131	100	100	100	100	100	100	100	100	100	100	100	100	100	100	100	131	100	100	100	100
ENSMUSG00000015335	1	0.4	548	1180	0	0	0	141	0	0	0	0	0	0	4		612.427	454.533	100	100	100	241	100	100	100	100	100	100	104	273.392	128.2	200.796	612.427	454.533	100	100	100	241	100	100	100	100	100	100	104	273.392	128.2	200.796	612.427
ENSMUSG00000015337	0	0	0	0	0	0	0	0	0	0	0	0	0	0	1		100	100	100	100	100	100	100	100	100	100	100	100	101	100	100	100	100	100	100	100	100	100	100	100	100	100	100	100	101	100	100	100	100
ENSMUSG00000015340	1	0.25	856	11619	3360	3993	1789	1764	2201	5618	1839	3	0	402	50		900.433	3590.95	1092.93	1575.61	617.708	1864	546.418	2598.02	829.702	100.299	100	124.194	150	1555.53	1187.69	1371.61	900.433	3590.95	1092.93	1575.61	617.708	1864	546.418	2598.02	829.702	100.299	100	124.194	150	1555.53	1187.69	1371.61	3590.95
ENSMUSG00000015341	-1	-0.35	784	0	3	838	74	682	0	810	979	508	0	88	11		833.107	100	100.887	409.682	121.414	782	100	460.163	488.46	150.676	100	105.296	111	313.018	396.26	354.639	833.107	100	100.887	409.682	121.414	782	100	460.163	488.46	150.676	100	105.296	111	313.018	396.26	354.639	833.107
ENSMUSG00000015342	0	0	0	0	0	0	0	0	0	0	0	0	0	0	20		100	100	100	100	100	100	100	100	100	100	100	100	120	100	100	100	100	100	100	100	100	100	100	100	100	100	100	100	120	100	100	100	100
ENSMUSG00000015354	0	0	0	0	0	0	0	0	0	0	0	0	0	0	18		100	100	100	100	100	100	100	100	100	100	100	100	118	100	100	100	100	100	100	100	100	100	100	100	100	100	100	100	118	100	100	100	100
ENSMUSG00000015355	0	-0.2	928	4086	2233	2389	589	1765	2276	1799	2101	4067	0	449	8		967.759	1327.65	759.888	982.852	270.447	1865	561.63	899.916	933.661	505.706	100	127.023	108	861.718	953.183	907.451	967.759	1327.65	759.888	982.852	270.447	1865	561.63	899.916	933.661	505.706	100	127.023	108	861.718	953.183	907.451	1327.65
ENSMUSG00000015357	1	0.2	162	0	0	1266	49	178	0	32	111	0	0	0	31		251.484	100	100	567.849	114.18	278	100	114.229	144.044	100	100	100	131	226.702	147.255	186.978	251.484	100	100	567.849	114.18	278	100	114.229	144.044	100	100	100	131	226.702	147.255	186.978	567.849
ENSMUSG00000015363	-1	0	1	1	0	0	97	0	735	0	0	0	0	1	36		100.935	100.3	100	100	128.07	100	249.076	100	100	100	100	100.06	136	105.861	129.815	117.838	100.935	100.3	100	100	128.07	100	249.076	100	100	100	100	100.06	136	105.861	129.815	117.838	128.07
ENSMUSG00000015365	0	0	0	0	0	0	0	0	0	0	0	0	0	2	53		100	100	100	100	100	100	100	100	100	100	100	100.12	153	100	100	100	100	100	100	100	100	100	100	100	100	100	100	100.12	153	100	100	100	100
ENSMUSG00000015377	0	0	50	0	0	0	0	0	0	0	0	0	0	0	42		146.754	100	100	100	100	100	100	100	100	100	100	100	142	109.351	100	104.675	146.754	100	100	100	100	100	100	100	100	100	100	100	142	109.351	100	104.675	146.754
ENSMUSG00000015396	1	0.3	3863	1875	0	931	4628	129	1	2695	7382	0	0	1186	17		3712.24	663.347	100	444.05	1439.27	229	100.203	1298.32	3029.12	100	100	171.379	117	1271.78	951.329	1111.55	3712.24	663.347	100	444.05	1439.27	229	100.203	1298.32	3029.12	100	100	171.379	117	1271.78	951.329	1111.55	3712.24
ENSMUSG00000015401	0	0	0	0	0	0	0	0	0	0	0	0	0	0	7		100	100	100	100	100	100	100	100	100	100	100	100	107	100	100	100	100	100	100	100	100	100	100	100	100	100	100	100	107	100	100	100	100
ENSMUSG00000015405	0	0	0	0	0	0	0	0	0	0	0	0	0	0	31		100	100	100	100	100	100	100	100	100	100	100	100	131	100	100	100	100	100	100	100	100	100	100	100	100	100	100	100	131	100	100	100	100
ENSMUSG00000015437	0	0	0	0	0	0	0	0	0	0	0	0	0	0	14		100	100	100	100	100	100	100	100	100	100	100	100	114	100	100	100	100	100	100	100	100	100	100	100	100	100	100	100	114	100	100	100	100
ENSMUSG00000015441	0	0	0	0	0	0	0	0	0	0	0	0	0	0	8		100	100	100	100	100	100	100	100	100	100	100	100	108	100	100	100	100	100	100	100	100	100	100	100	100	100	100	100	108	100	100	100	100
ENSMUSG00000015443	0	0	0	0	0	0	0	0	0	0	0	0	0	0	6		100	100	100	100	100	100	100	100	100	100	100	100	106	100	100	100	100	100	100	100	100	100	100	100	100	100	100	100	106	100	100	100	100
ENSMUSG00000015451	0	0	0	0	0	0	0	0	0	0	0	0	0	0	59		100	100	100	100	100	100	100	100	100	100	100	100	159	100	100	100	100	100	100	100	100	100	100	100	100	100	100	100	159	100	100	100	100
ENSMUSG00000015452	0	0	0	0	0	0	0	0	0	0	0	0	0	0	11		100	100	100	100	100	100	100	100	100	100	100	100	111	100	100	100	100	100	100	100	100	100	100	100	100	100	100	100	111	100	100	100	100
ENSMUSG00000015461	-1	-0.25	4	0	0	0	18	652	0	4	0	0	0	58	23		103.74	100	100	100	105.209	752	100	101.779	100	100	100	103.491	123	101.79	230.756	166.273	103.74	100	100	100	105.209	752	100	101.779	100	100	100	103.491	123	101.79	230.756	166.273	105.209
ENSMUSG00000015467	0	0	0	0	0	0	0	0	0	0	0	0	0	0	2		100	100	100	100	100	100	100	100	100	100	100	100	102	100	100	100	100	100	100	100	100	100	100	100	100	100	100	100	102	100	100	100	100
ENSMUSG00000015468	0	0	0	0	0	0	0	0	0	0	0	0	0	0	41		100	100	100	100	100	100	100	100	100	100	100	100	141	100	100	100	100	100	100	100	100	100	100	100	100	100	100	100	141	100	100	100	100
ENSMUSG00000015474	0	0	19	0	0	0	0	0	0	0	0	0	0	0	5		117.767	100	100	100	100	100	100	100	100	100	100	100	105	103.553	100	101.777	117.767	100	100	100	100	100	100	100	100	100	100	100	105	103.553	100	101.777	117.767
ENSMUSG00000015476	0	0	0	0	0	0	0	0	0	0	0	0	0	0	5		100	100	100	100	100	100	100	100	100	100	100	100	105	100	100	100	100	100	100	100	100	100	100	100	100	100	100	100	105	100	100	100	100
ENSMUSG00000015478	0	0	187	165	0	34	16	107	0	1	0	0	0	113	2		274.861	149.575	100	112.565	104.63	207	100	100.445	100	100	100	106.801	102	148.326	121.489	134.907	274.861	149.575	100	112.565	104.63	207	100	100.445	100	100	100	106.801	102	148.326	121.489	134.907	274.861
ENSMUSG00000015484	0	0	0	0	0	0	0	0	0	0	0	0	0	0	19		100	100	100	100	100	100	100	100	100	100	100	100	119	100	100	100	100	100	100	100	100	100	100	100	100	100	100	100	119	100	100	100	100
ENSMUSG00000015488	0	0	0	0	0	0	0	0	0	0	0	0	0	0	38		100	100	100	100	100	100	100	100	100	100	100	100	138	100	100	100	100	100	100	100	100	100	100	100	100	100	100	100	138	100	100	100	100
ENSMUSG00000015501	1	0.15	787	3428	0	0	0	0	0	1103	1	0	0	0	49		835.912	1129.95	100	100	100	100	100	590.444	100.397	100	100	100	149	453.172	198.168	325.67	835.912	1129.95	100	100	100	100	100	590.444	100.397	100	100	100	149	453.172	198.168	325.67	1129.95
ENSMUSG00000015519	0	0	0	0	0	0	0	0	0	0	0	0	0	0	6		100	100	100	100	100	100	100	100	100	100	100	100	106	100	100	100	100	100	100	100	100	100	100	100	100	100	100	100	106	100	100	100	100
ENSMUSG00000015522	0	0	52	1	0	0	0	0	0	2	97	0	0	0	57		148.624	100.3	100	100	100	100	100	100.889	138.489	100	100	100	157	109.785	107.876	108.83	148.624	100.3	100	100	100	100	100	100.889	138.489	100	100	100	157	109.785	107.876	108.83	148.624
ENSMUSG00000015533	0	0	0	0	0	0	0	0	0	0	0	0	0	0	37		100	100	100	100	100	100	100	100	100	100	100	100	137	100	100	100	100	100	100	100	100	100	100	100	100	100	100	100	137	100	100	100	100
ENSMUSG00000015536	2	0.2	60	1485	614	191	0	44	0	4	23	46	0	74	23		156.105	546.171	281.447	170.584	100	144	100	101.779	109.126	104.589	100	104.454	123	250.861	111.899	181.38	156.105	546.171	281.447	170.584	100	144	100	101.779	109.126	104.589	100	104.454	123	250.861	111.899	181.38	546.171
ENSMUSG00000015542	1	0.2	546	0	44	0	0	0	0	110	66	0	0	0	10		610.557	100	113.003	100	100	100	100	148.911	126.188	100	100	100	110	204.712	115.02	159.866	610.557	100	113.003	100	100	100	100	148.911	126.188	100	100	100	110	204.712	115.02	159.866	610.557
ENSMUSG00000015568	0	0	0	0	0	0	0	0	0	0	0	0	0	0	46		100	100	100	100	100	100	100	100	100	100	100	100	146	100	100	100	100	100	100	100	100	100	100	100	100	100	100	100	146	100	100	100	100
ENSMUSG00000015575	-1	0.1	929	2441	224	408	928	322	4359	381	832	1273	0	140	10		968.694	833.403	166.196	250.776	368.548	422	984.114	269.41	430.131	226.989	100	108.426	110	517.523	466.529	492.026	968.694	833.403	166.196	250.776	368.548	422	984.114	269.41	430.131	226.989	100	108.426	110	517.523	466.529	492.026	968.694
ENSMUSG00000015579	0	0	0	0	0	0	0	0	0	0	0	0	0	0	2		100	100	100	100	100	100	100	100	100	100	100	100	102	100	100	100	100	100	100	100	100	100	100	100	100	100	100	100	102	100	100	100	100
ENSMUSG00000015597	2	0.4	587	0	0	241	797	7	0	0	0	0	0	82	41		648.895	100	100	189.061	330.639	107	100	100	100	100	100	104.935	141	273.719	101.4	187.56	648.895	100	100	189.061	330.639	107	100	100	100	100	100	104.935	141	273.719	101.4	187.56	648.895
ENSMUSG00000015599	0	0	0	0	0	0	0	0	0	0	0	0	0	0	35		100	100	100	100	100	100	100	100	100	100	100	100	135	100	100	100	100	100	100	100	100	100	100	100	100	100	100	100	135	100	100	100	100
ENSMUSG00000015605	-2	-0.5	8	5	0	0	0	745	0	605	1	0	0	0	24		107.481	101.502	100	100	100	845	100	369.01	100.397	100	100	100	124	101.797	302.881	202.339	107.481	101.502	100	100	100	845	100	369.01	100.397	100	100	100	124	101.797	302.881	202.339	107.481
ENSMUSG00000015619	0	0	0	0	1	0	0	0	0	0	0	0	0	0	21		100	100	100.296	100	100	100	100	100	100	100	100	100	121	100.059	100	100.03	100	100	100.296	100	100	100	100	100	100	100	100	100	121	100.059	100	100.03	100.296
ENSMUSG00000015627	0	0	0	0	0	0	0	0	0	0	0	0	0	0	38		100	100	100	100	100	100	100	100	100	100	100	100	138	100	100	100	100	100	100	100	100	100	100	100	100	100	100	100	138	100	100	100	100
ENSMUSG00000015647	0	0	0	0	0	0	1	0	0	0	0	0	0	1	115		100	100	100	100	100.289	100	100	100	100	100	100	100.06	215	100.058	100	100.029	100	100	100	100	100.289	100	100	100	100	100	100	100.06	215	100.058	100	100.029	100.289
ENSMUSG00000015652	0	0	0	0	0	0	0	0	0	0	0	0	0	0	9		100	100	100	100	100	100	100	100	100	100	100	100	109	100	100	100	100	100	100	100	100	100	100	100	100	100	100	100	109	100	100	100	100
ENSMUSG00000015653	0	0	0	0	0	0	0	0	0	0	0	0	0	0	55		100	100	100	100	100	100	100	100	100	100	100	100	155	100	100	100	100	100	100	100	100	100	100	100	100	100	100	100	155	100	100	100	100
ENSMUSG00000015656	1	0	6698	3262	2019	33593	10313	11939	278	29740	12766	3082	1	9466	8		6363.2	1080.07	696.647	12514.2	3084.42	12039	156.385	13323.7	5165.46	407.447	100.067	669.707	108	4747.72	6218.41	5483.06	6363.2	1080.07	696.647	12514.2	3084.42	12039	156.385	13323.7	5165.46	407.447	100.067	669.707	108	4747.72	6218.41	5483.06	12514.2
ENSMUSG00000015659	0	0	26	0	0	0	0	0	0	0	0	0	0	0	40		124.312	100	100	100	100	100	100	100	100	100	100	100	140	104.862	100	102.431	124.312	100	100	100	100	100	100	100	100	100	100	100	140	104.862	100	102.431	124.312
ENSMUSG00000015665	0	0	0	0	0	0	0	0	0	0	0	0	0	0	22		100	100	100	100	100	100	100	100	100	100	100	100	122	100	100	100	100	100	100	100	100	100	100	100	100	100	100	100	122	100	100	100	100
ENSMUSG00000015668	-2	-0.3	250	0	0	0	558	368	1880	432	755	0	0	0	6		333.771	100	100	100	261.476	468	481.311	292.087	399.578	100	100	100	106	179.05	348.195	263.622	333.771	100	100	100	261.476	468	481.311	292.087	399.578	100	100	100	106	179.05	348.195	263.622	333.771
ENSMUSG00000015671	1	0.25	2467	3491	3344	2288	1600	1393	4344	2208	3237	173	0	612	12		2406.86	1148.88	1088.21	945.527	563.014	1493	981.072	1081.78	1384.42	117.258	100	136.833	112	1230.5	1011.5	1121	2406.86	1148.88	1088.21	945.527	563.014	1493	981.072	1081.78	1384.42	117.258	100	136.833	112	1230.5	1011.5	1121	2406.86
ENSMUSG00000015672	1	0.35	448	896	0	747	0	14	1623	50	596	0	0	189	5		518.918	369.205	100	376.053	100	114	429.185	122.232	336.488	100	100	111.375	105	292.835	220.381	256.608	518.918	369.205	100	376.053	100	114	429.185	122.232	336.488	100	100	111.375	105	292.835	220.381	256.608	518.918
ENSMUSG00000015697	0	-0.25	12	0	0	377	0	306	0	0	0	0	0	0	41		111.221	100	100	239.32	100	406	100	100	100	100	100	100	141	130.108	161.2	145.654	111.221	100	100	239.32	100	406	100	100	100	100	100	100	141	130.108	161.2	145.654	239.32
ENSMUSG00000015702	0	0	0	0	0	0	0	0	0	0	0	0	0	0	15		100	100	100	100	100	100	100	100	100	100	100	100	115	100	100	100	100	100	100	100	100	100	100	100	100	100	100	100	115	100	100	100	100
ENSMUSG00000015709	0	0	0	0	0	0	0	0	0	0	0	0	0	0	42		100	100	100	100	100	100	100	100	100	100	100	100	142	100	100	100	100	100	100	100	100	100	100	100	100	100	100	100	142	100	100	100	100
ENSMUSG00000015711	0	0	0	0	0	106	0	0	0	0	0	0	0	81	25		100	100	100	139.172	100	100	100	100	100	100	100	104.875	125	107.834	100	103.917	100	100	100	139.172	100	100	100	100	100	100	100	104.875	125	107.834	100	103.917	139.172
ENSMUSG00000015714	-2	-0.55	1445	4	9	62	367	698	1427	120	4858	7373	0	0	28		1451.2	101.202	102.66	122.912	206.204	798	389.431	153.357	2027.62	835.498	100	100	128	396.835	840.781	618.808	1451.2	101.202	102.66	122.912	206.204	798	389.431	153.357	2027.62	835.498	100	100	128	396.835	840.781	618.808	1451.2
ENSMUSG00000015721	0	0	0	0	0	0	0	0	0	0	0	0	0	0	28		100	100	100	100	100	100	100	100	100	100	100	100	128	100	100	100	100	100	100	100	100	100	100	100	100	100	100	100	128	100	100	100	100
ENSMUSG00000015733	1	0.05	2518	880	14	5565	809	574	0	3280	5869	900	0	755	13		2454.55	364.398	104.137	2156.54	334.112	674	100	1558.44	2428.78	189.78	100	145.439	113	1082.75	990.198	1036.47	2454.55	364.398	104.137	2156.54	334.112	674	100	1558.44	2428.78	189.78	100	145.439	113	1082.75	990.198	1036.47	2454.55
ENSMUSG00000015745	1	0.2	0	0	0	0	827	68	0	0	235	51	0	0	7		100	100	100	100	339.32	168	100	100	193.246	105.088	100	100	107	147.864	133.267	140.565	100	100	100	100	339.32	168	100	100	193.246	105.088	100	100	107	147.864	133.267	140.565	339.32
ENSMUSG00000015747	0	0	0	0	0	49	265	0	0	0	107	39	0	0	35		100	100	100	118.108	176.687	100	100	100	142.457	103.89	100	100	135	118.959	109.269	114.114	100	100	100	118.108	176.687	100	100	100	142.457	103.89	100	100	135	118.959	109.269	114.114	176.687
ENSMUSG00000015748	0	0	0	0	0	1	0	0	0	21	0	0	0	484	27		100	100	100	100.37	100	100	100	109.338	100	100	100	129.129	127	100.074	101.868	100.971	100	100	100	100.37	100	100	100	109.338	100	100	100	129.129	127	100.074	101.868	100.971	100.37
ENSMUSG00000015749	0	-0.1	2944	0	15	1348	483	874	0	346	1494	21	0	465	22		2852.89	100	104.433	598.152	239.772	974	100	253.847	692.808	102.095	100	127.986	122	779.05	424.55	601.8	2852.89	100	104.433	598.152	239.772	974	100	253.847	692.808	102.095	100	127.986	122	779.05	424.55	601.8	2852.89
ENSMUSG00000015750	0	0	7	0	0	0	20	17	0	0	0	0	0	0	9		106.546	100	100	100	105.788	117	100	100	100	100	100	100	109	102.467	103.4	102.933	106.546	100	100	100	105.788	117	100	100	100	100	100	100	109	102.467	103.4	102.933	106.546
ENSMUSG00000015755	1	0	124	0	0	0	9	1	0	6	250	0	0	9	29		215.951	100	100	100	102.604	101	100	102.668	199.198	100	100	100.542	129	123.711	120.573	122.142	215.951	100	100	100	102.604	101	100	102.668	199.198	100	100	100.542	129	123.711	120.573	122.142	215.951
ENSMUSG00000015757	-2	-0.55	510	435	65	3	99	465	2477	1263	2810	2	0	25	37		576.894	230.697	119.209	101.109	128.649	565	602.398	661.587	1214.99	100.2	100	101.505	137	231.311	628.834	430.073	576.894	230.697	119.209	101.109	128.649	565	602.398	661.587	1214.99	100.2	100	101.505	137	231.311	628.834	430.073	576.894
ENSMUSG00000015759	0	-0.35	1904	176	0	1092	570	960	0	1258	548	0	0	206	17		1880.4	152.88	100	503.547	264.949	1060	100	659.364	317.442	100	100	112.398	117	580.356	447.361	513.858	1880.4	152.88	100	503.547	264.949	1060	100	659.364	317.442	100	100	112.398	117	580.356	447.361	513.858	1880.4
ENSMUSG00000015766	1	0.2	269	0	0	0	46	0	0	0	0	0	0	0	49		351.538	100	100	100	113.312	100	100	100	100	100	100	100	149	152.97	100	126.485	351.538	100	100	100	113.312	100	100	100	100	100	100	100	149	152.97	100	126.485	351.538
ENSMUSG00000015776	0	-0.05	0	0	1085	23	0	0	0	0	616	0	0	0	20		100	100	420.635	108.5	100	100	100	100	344.424	100	100	100	120	165.827	148.885	157.356	100	100	420.635	108.5	100	100	100	100	344.424	100	100	100	120	165.827	148.885	157.356	420.635
ENSMUSG00000015787	0	0	0	0	0	0	0	0	0	0	0	0	0	0	12		100	100	100	100	100	100	100	100	100	100	100	100	112	100	100	100	100	100	100	100	100	100	100	100	100	100	100	100	112	100	100	100	100
ENSMUSG00000015790	-2	0	45	6	162	19	0	0	0	133	431	1870	0	0	6		142.079	101.803	147.874	107.021	100	100	100	159.138	271.018	286.543	100	100	106	119.755	183.34	151.547	142.079	101.803	147.874	107.021	100	100	100	159.138	271.018	286.543	100	100	106	119.755	183.34	151.547	147.874
ENSMUSG00000015804	-2	-0.3	738	51	123	76	43	890	0	1433	282	23	0	234	34		790.093	115.323	136.348	128.086	112.444	990	100	737.176	211.896	102.294	100	114.083	134	256.459	428.273	342.366	790.093	115.323	136.348	128.086	112.444	990	100	737.176	211.896	102.294	100	114.083	134	256.459	428.273	342.366	790.093
ENSMUSG00000015806	1	0.2	662	21	0	50	33	84	0	24	149	51	0	194	15		719.027	106.309	100	118.477	109.55	184	100	110.671	159.122	105.088	100	111.676	115	230.673	131.776	181.224	719.027	106.309	100	118.477	109.55	184	100	110.671	159.122	105.088	100	111.676	115	230.673	131.776	181.224	719.027
ENSMUSG00000015812	0	0	0	0	0	0	342	0	0	178	0	0	0	0	9		100	100	100	100	198.969	100	100	179.147	100	100	100	100	109	119.794	115.829	117.812	100	100	100	100	198.969	100	100	179.147	100	100	100	100	109	119.794	115.829	117.812	198.969
ENSMUSG00000015829	0	0	0	0	0	0	0	0	0	0	0	0	0	0	69		100	100	100	100	100	100	100	100	100	100	100	100	169	100	100	100	100	100	100	100	100	100	100	100	100	100	100	100	169	100	100	100	100
ENSMUSG00000015837	1	0.55	1070	3618	1	3327	2281	5	6764	5209	108	1404	0	172	27		1100.54	1187.03	100.296	1329.49	760.085	105	1471.91	2416.16	142.854	240.057	100	110.352	127	895.489	875.195	885.342	1100.54	1187.03	100.296	1329.49	760.085	105	1471.91	2416.16	142.854	240.057	100	110.352	127	895.489	875.195	885.342	1329.49
ENSMUSG00000015839	0	-0.2	708	1361	701	755	1	743	317	1057	1918	4801	0	0	24		762.041	508.915	307.157	379.009	100.289	843	164.296	569.99	861.048	578.926	100	100	124	411.482	603.452	507.467	762.041	508.915	307.157	379.009	100.289	843	164.296	569.99	861.048	578.926	100	100	124	411.482	603.452	507.467	762.041
ENSMUSG00000015843	0	0	0	0	0	0	0	0	0	0	0	0	0	0	24		100	100	100	100	100	100	100	100	100	100	100	100	124	100	100	100	100	100	100	100	100	100	100	100	100	100	100	100	124	100	100	100	100
ENSMUSG00000015846	0	0	0	0	0	4	0	0	0	0	0	0	0	0	39		100	100	100	101.478	100	100	100	100	100	100	100	100	139	100.296	100	100.148	100	100	100	101.478	100	100	100	100	100	100	100	100	139	100.296	100	100.148	101.478
ENSMUSG00000015850	0	0	0	0	0	0	0	0	0	0	0	0	0	0	13		100	100	100	100	100	100	100	100	100	100	100	100	113	100	100	100	100	100	100	100	100	100	100	100	100	100	100	100	113	100	100	100	100
ENSMUSG00000015852	0	0	0	0	0	0	0	0	0	0	0	0	0	0	13		100	100	100	100	100	100	100	100	100	100	100	100	113	100	100	100	100	100	100	100	100	100	100	100	100	100	100	100	113	100	100	100	100
ENSMUSG00000015854	0	0	10	0	0	0	0	0	0	0	0	0	0	0	33		109.351	100	100	100	100	100	100	100	100	100	100	100	133	101.87	100	100.935	109.351	100	100	100	100	100	100	100	100	100	100	100	133	101.87	100	100.935	109.351
ENSMUSG00000015869	2	0.2	943	0	0	1	451	3	0	0	32	0	0	0	31		981.786	100	100	100.37	230.512	103	100	100	112.697	100	100	100	131	302.533	103.139	202.836	981.786	100	100	100.37	230.512	103	100	100	112.697	100	100	100	131	302.533	103.139	202.836	981.786
ENSMUSG00000015879	0	0	0	0	0	0	0	0	0	0	0	0	0	0	36		100	100	100	100	100	100	100	100	100	100	100	100	136	100	100	100	100	100	100	100	100	100	100	100	100	100	100	100	136	100	100	100	100
ENSMUSG00000015880	0	-0.1	1661	0	0	1036	146	2140	0	1282	34	0	0	0	26		1653.18	100	100	482.852	142.25	2240	100	670.035	113.491	100	100	100	126	495.656	644.705	570.181	1653.18	100	100	482.852	142.25	2240	100	670.035	113.491	100	100	100	126	495.656	644.705	570.181	1653.18
ENSMUSG00000015882	0	0	0	37	0	0	17	0	0	0	1	2	0	0	38		100	111.117	100	100	104.92	100	100	100	100.397	100.2	100	100	138	103.207	100.119	101.663	100	111.117	100	100	104.92	100	100	100	100.397	100.2	100	100	138	103.207	100.119	101.663	111.117
ENSMUSG00000015889	-2	-0.55	640	0	621	50	71	620	1183	2100	1716	0	0	0	18		698.455	100	283.516	118.477	120.546	720	339.942	1033.75	780.896	100	100	100	118	264.199	594.919	429.559	698.455	100	283.516	118.477	120.546	720	339.942	1033.75	780.896	100	100	100	118	264.199	594.919	429.559	698.455
ENSMUSG00000015890	0	0	0	0	0	0	0	0	0	0	0	0	0	0	13		100	100	100	100	100	100	100	100	100	100	100	100	113	100	100	100	100	100	100	100	100	100	100	100	100	100	100	100	113	100	100	100	100
ENSMUSG00000015932	-2	-0.35	393	895	0	228	185	661	1065	1389	0	2748	0	85	12		467.489	368.904	100	184.257	153.536	761	316.009	717.612	100	374.128	100	105.116	112	254.837	453.75	354.294	467.489	368.904	100	184.257	153.536	761	316.009	717.612	100	374.128	100	105.116	112	254.837	453.75	354.294	467.489
ENSMUSG00000015937	-1	0.05	1279	159	818	1887	1275	1075	731	1516	1738	1391	0	18	47		1295.97	147.772	341.732	797.338	468.964	1175	248.265	774.082	789.626	238.76	100	101.083	147	610.356	645.147	627.751	1295.97	147.772	341.732	797.338	468.964	1175	248.265	774.082	789.626	238.76	100	101.083	147	610.356	645.147	627.751	1295.97
ENSMUSG00000015942	0	0	0	0	0	0	0	0	0	0	0	0	0	0	36		100	100	100	100	100	100	100	100	100	100	100	100	136	100	100	100	100	100	100	100	100	100	100	100	100	100	100	100	136	100	100	100	100
ENSMUSG00000015943	0	0	74	0	0	269	9	7	4	12	174	0	0	65	4		169.196	100	100	199.409	102.604	107	100.811	105.336	169.042	100	100	103.912	104	134.242	116.438	125.34	169.196	100	100	199.409	102.604	107	100.811	105.336	169.042	100	100	103.912	104	134.242	116.438	125.34	199.409
ENSMUSG00000015944	1	0.2	376	0	0	0	0	0	0	0	0	0	0	0	36		451.592	100	100	100	100	100	100	100	100	100	100	100	136	170.318	100	135.159	451.592	100	100	100	100	100	100	100	100	100	100	100	136	170.318	100	135.159	451.592
ENSMUSG00000015947	0	0	0	0	0	0	0	0	0	0	0	0	0	0	20		100	100	100	100	100	100	100	100	100	100	100	100	120	100	100	100	100	100	100	100	100	100	100	100	100	100	100	100	120	100	100	100	100
ENSMUSG00000015950	1	0.2	780	0	82	0	0	1	0	156	29	0	1	722	11		829.367	100	124.232	100	100	101	100	169.365	111.507	100	100.067	143.453	111	250.72	116.374	183.547	829.367	100	124.232	100	100	101	100	169.365	111.507	100	100.067	143.453	111	250.72	116.374	183.547	829.367
ENSMUSG00000015957	0	0	0	0	0	0	0	0	0	0	0	0	0	0	19		100	100	100	100	100	100	100	100	100	100	100	100	119	100	100	100	100	100	100	100	100	100	100	100	100	100	100	100	119	100	100	100	100
ENSMUSG00000015961	-1	-0.35	1000	0	0	1159	101	581	0	2031	2092	235	0	60	30		1035.09	100	100	528.307	129.228	681	100	1003.07	930.09	123.443	100	103.611	130	378.524	567.521	473.023	1035.09	100	100	528.307	129.228	681	100	1003.07	930.09	123.443	100	103.611	130	378.524	567.521	473.023	1035.09
ENSMUSG00000015962	0	0	0	0	0	0	0	0	0	0	0	0	0	0	20		100	100	100	100	100	100	100	100	100	100	100	100	120	100	100	100	100	100	100	100	100	100	100	100	100	100	100	100	120	100	100	100	100
ENSMUSG00000015966	0	0	0	0	0	0	0	0	0	0	0	0	0	0	35		100	100	100	100	100	100	100	100	100	100	100	100	135	100	100	100	100	100	100	100	100	100	100	100	100	100	100	100	135	100	100	100	100
ENSMUSG00000015968	0	0	0	0	0	0	0	0	0	0	0	0	0	0	95		100	100	100	100	100	100	100	100	100	100	100	100	195	100	100	100	100	100	100	100	100	100	100	100	100	100	100	100	195	100	100	100	100
ENSMUSG00000015970	0	0	0	0	0	0	0	0	0	0	0	0	0	0	45		100	100	100	100	100	100	100	100	100	100	100	100	145	100	100	100	100	100	100	100	100	100	100	100	100	100	100	100	145	100	100	100	100
ENSMUSG00000015971	-1	-0.25	39	0	0	0	0	20	0	1976	0	12	0	68	23		136.468	100	100	100	100	120	100	978.619	100	101.197	100	104.093	123	107.294	279.963	193.628	136.468	100	100	100	100	120	100	978.619	100	101.197	100	104.093	123	107.294	279.963	193.628	136.468
ENSMUSG00000015980	1	0.2	224	0	0	81	0	0	0	0	0	0	0	0	31		309.459	100	100	129.933	100	100	100	100	100	100	100	100	131	147.879	100	123.939	309.459	100	100	129.933	100	100	100	100	100	100	100	100	131	147.879	100	123.939	309.459
ENSMUSG00000015981	0	0	0	0	0	0	0	0	0	0	0	0	0	0	20		100	100	100	100	100	100	100	100	100	100	100	100	120	100	100	100	100	100	100	100	100	100	100	100	100	100	100	100	120	100	100	100	100
ENSMUSG00000015994	1	0.2	520	0	0	0	0	0	0	0	2	0	0	0	17		586.244	100	100	100	100	100	100	100	100.794	100	100	100	117	197.249	100.159	148.704	586.244	100	100	100	100	100	100	100	100.794	100	100	100	117	197.249	100.159	148.704	586.244
ENSMUSG00000016018	1	0.4	1689	3919	0	94	0	170	6	138	93	0	0	0	27		1679.36	1277.47	100	134.738	100	270	101.217	161.361	136.902	100	100	100	127	658.313	153.896	406.105	1679.36	1277.47	100	134.738	100	270	101.217	161.361	136.902	100	100	100	127	658.313	153.896	406.105	1679.36
ENSMUSG00000016024	0	0	0	0	0	0	0	0	0	0	0	0	0	0	24		100	100	100	100	100	100	100	100	100	100	100	100	124	100	100	100	100	100	100	100	100	100	100	100	100	100	100	100	124	100	100	100	100
ENSMUSG00000016028	0	0	0	0	0	0	0	0	0	0	0	0	0	0	81		100	100	100	100	100	100	100	100	100	100	100	100	181	100	100	100	100	100	100	100	100	100	100	100	100	100	100	100	181	100	100	100	100
ENSMUSG00000016087	0	-0.35	803	4	306	298	1852	644	5	975	2695	626	0	85	16		850.874	101.202	190.428	210.125	635.939	744	101.014	533.529	1169.36	162.447	100	105.116	116	397.714	542.069	469.891	850.874	101.202	190.428	210.125	635.939	744	101.014	533.529	1169.36	162.447	100	105.116	116	397.714	542.069	469.891	850.874
ENSMUSG00000016128	0	0	0	0	0	0	0	0	0	0	0	0	0	0	56		100	100	100	100	100	100	100	100	100	100	100	100	156	100	100	100	100	100	100	100	100	100	100	100	100	100	100	100	156	100	100	100	100
ENSMUSG00000016150	0	0	0	0	0	0	0	0	0	0	0	0	0	0	103		100	100	100	100	100	100	100	100	100	100	100	100	203	100	100	100	100	100	100	100	100	100	100	100	100	100	100	100	203	100	100	100	100
ENSMUSG00000016179	0	0	0	0	0	0	0	0	0	0	0	0	0	0	38		100	100	100	100	100	100	100	100	100	100	100	100	138	100	100	100	100	100	100	100	100	100	100	100	100	100	100	100	138	100	100	100	100
ENSMUSG00000016181	0	-0.05	682	0	0	0	2	12	0	10	1060	286	0	0	46		737.728	100	100	100	100.579	112	100	104.446	520.6	128.53	100	100	146	227.661	193.115	210.388	737.728	100	100	100	100.579	112	100	104.446	520.6	128.53	100	100	146	227.661	193.115	210.388	737.728
ENSMUSG00000016194	0	0	0	0	0	0	78	0	0	152	0	0	0	0	26		100	100	100	100	122.572	100	100	167.586	100	100	100	100	126	104.514	113.517	109.016	100	100	100	100	122.572	100	100	167.586	100	100	100	100	126	104.514	113.517	109.016	122.572
ENSMUSG00000016200	0	0	0	0	0	0	0	0	0	0	0	0	0	0	15		100	100	100	100	100	100	100	100	100	100	100	100	115	100	100	100	100	100	100	100	100	100	100	100	100	100	100	100	115	100	100	100	100
ENSMUSG00000016206	2	0.4	1154	66	54	0	1277	0	0	0	154	0	0	0	15		1179.09	119.83	115.958	100	469.543	100	100	100	161.106	100	100	100	115	396.884	112.221	254.553	1179.09	119.83	115.958	100	469.543	100	100	100	161.106	100	100	100	115	396.884	112.221	254.553	1179.09
ENSMUSG00000016239	0	0	0	0	0	0	0	0	0	0	0	0	0	0	34		100	100	100	100	100	100	100	100	100	100	100	100	134	100	100	100	100	100	100	100	100	100	100	100	100	100	100	100	134	100	100	100	100
ENSMUSG00000016252	2	0.05	628	1819	471	849	745	246	295	1388	721	318	0	350	12		687.234	646.522	239.188	413.747	315.591	346	159.833	717.167	386.088	131.722	100	121.065	112	460.456	348.162	404.309	687.234	646.522	239.188	413.747	315.591	346	159.833	717.167	386.088	131.722	100	121.065	112	460.456	348.162	404.309	687.234
[truncated: 36,280 more rows]
[truncated: 1 more columns]

## Sheet: Correlations
Pearson of inividual samples to the positive control
[truncated: 24 more rows]

[truncated: 5 more sheets: Cell Size, Expression Scores, Down in Big Cells, Up in Big Cells, NFkBTargetGenes]
