# Supplementary material for: A multi-scale approach reveals that NF-κB cRel enforces a B-cell decision to divide
Source: Mol Syst Biol. 2015 Feb 13;11(2):783. doi: 10.15252/msb.20145554 (PMC4358656; doi:10.15252/msb.20145554)
Supplement: Supplementary file 18 [file msb0011-0783-sd18.zip]

Archive with 311 entries (311 files):
- Snap-28_c4_ORG.png
- Snap-15_c1_ORG.png
- Snap-15_c2_ORG.png
- Snap-15_c3_ORG.png
- Snap-15_c4_ORG.png
- Snap-16_c1_ORG.png
- Snap-16_c2_ORG.png
- Snap-16_c3_ORG.png
- Snap-16_c4_ORG.png
- Snap-17_c1_ORG.png
- Snap-17_c2_ORG.png
- Snap-17_c3_ORG.png
- Snap-17_c4_ORG.png
- Snap-18_c1_ORG.png
- Snap-18_c2_ORG.png
- Snap-18_c3_ORG.png
- Snap-18_c4_ORG.png
- Snap-19_c1_ORG.png
- Snap-19_c2_ORG.png
- Snap-19_c3_ORG.png
- Snap-19_c4_ORG.png
- Snap-20_c1_ORG.png
- Snap-20_c2_ORG.png
- Snap-20_c3_ORG.png
- Snap-20_c4_ORG.png
- Snap-21_c1_ORG.png
- Snap-21_c2_ORG.png
- Snap-21_c3_ORG.png
- Snap-21_c4_ORG.png
- Snap-22_c1_ORG.png
- Snap-22_c2_ORG.png
- Snap-22_c3_ORG.png
- Snap-22_c4_ORG.png
- Snap-23_c1_ORG.png
- Snap-23_c2_ORG.png
- Snap-23_c3_ORG.png
- Snap-23_c4_ORG.png
- Snap-24_c1_ORG.png
- Snap-24_c2_ORG.png
- Snap-24_c3_ORG.png
- Snap-24_c4_ORG.png
- Snap-25_c1_ORG.png
- Snap-25_c2_ORG.png
- Snap-25_c3_ORG.png
- Snap-25_c4_ORG.png
- Snap-26_c1_ORG.png
- Snap-26_c2_ORG.png
- Snap-26_c3_ORG.png
- Snap-26_c4_ORG.png
- Snap-27_c1_ORG.png
- Snap-27_c2_ORG.png
- Snap-27_c3_ORG.png
- Snap-27_c4_ORG.png
- Snap-28_c1_ORG.png
- Snap-28_c2_ORG.png
- Snap-28_c3_ORG.png
- Snap-46_c1_ORG.png
- Snap-46_c2_ORG.png
- Snap-46_c3_ORG.png
- Snap-46_c4_ORG.png
- Snap-47_c1_ORG.png
- Snap-47_c2_ORG.png
- Snap-47_c3_ORG.png
- Snap-47_c4_ORG.png
- Snap-48_c1_ORG.png
- Snap-48_c2_ORG.png
- Snap-48_c3_ORG.png
- Snap-48_c4_ORG.png
- Snap-49_c1_ORG.png
- Snap-49_c2_ORG.png
- Snap-49_c3_ORG.png
- Snap-49_c4_ORG.png
- Snap-38_c1_ORG.png
- Snap-38_c2_ORG.png
- Snap-38_c3_ORG.png
- Snap-38_c4_ORG.png
- Snap-39_c1_ORG.png
- Snap-39_c2_ORG.png
- Snap-39_c3_ORG.png
- Snap-39_c4_ORG.png
- Snap-40_c1_ORG.png
- Snap-40_c2_ORG.png
- Snap-40_c3_ORG.png
- Snap-40_c4_ORG.png
- Snap-41_c1_ORG.png
- Snap-41_c2_ORG.png
- Snap-41_c3_ORG.png
- Snap-41_c4_ORG.png
- Snap-42_c1_ORG.png
- Snap-42_c2_ORG.png
- Snap-42_c3_ORG.png
- Snap-42_c4_ORG.png
- Snap-43_c1_ORG.png
- Snap-43_c2_ORG.png
- Snap-43_c3_ORG.png
- Snap-43_c4_ORG.png
- Snap-44_c1_ORG.png
- Snap-44_c2_ORG.png
- Snap-44_c3_ORG.png
- Snap-44_c4_ORG.png
- Snap-45_c1_ORG.png
- Snap-45_c2_ORG.png
- Snap-45_c3_ORG.png
- Snap-45_c4_ORG.png
- Snap-155_c4_ORG.png
- Snap-142_c1_ORG.png
- Snap-142_c2_ORG.png
- Snap-142_c3_ORG.png
- Snap-142_c4_ORG.png
- Snap-143_c1_ORG.png
- Snap-143_c2_ORG.png
- Snap-143_c3_ORG.png
- Snap-143_c4_ORG.png
- Snap-144_c1_ORG.png
- Snap-144_c2_ORG.png
- Snap-144_c3_ORG.png
- Snap-144_c4_ORG.png
- Snap-145_c1_ORG.png
- Snap-145_c2_ORG.png
- Snap-145_c3_ORG.png
- Snap-145_c4_ORG.png
- Snap-146_c1_ORG.png
- Snap-146_c2_ORG.png
- Snap-146_c3_ORG.png
- Snap-146_c4_ORG.png
- Snap-147_c1_ORG.png
- Snap-147_c2_ORG.png
- Snap-147_c3_ORG.png
- Snap-147_c4_ORG.png
- Snap-148_c1_ORG.png
- Snap-148_c2_ORG.png
- Snap-148_c3_ORG.png
- Snap-148_c4_ORG.png
- Snap-149_c1_ORG.png
- Snap-149_c2_ORG.png
- Snap-149_c3_ORG.png
- Snap-149_c4_ORG.png
- Snap-150_c1_ORG.png
- Snap-150_c2_ORG.png
- Snap-150_c3_ORG.png
- Snap-150_c4_ORG.png
- Snap-151_c1_ORG.png
- Snap-151_c2_ORG.png
- Snap-151_c3_ORG.png
- Snap-151_c4_ORG.png
- Snap-152_c1_ORG.png
- Snap-152_c2_ORG.png
- Snap-152_c3_ORG.png
- Snap-152_c4_ORG.png
- Snap-153_c1_ORG.png
- Snap-153_c2_ORG.png
- Snap-153_c3_ORG.png
- Snap-153_c4_ORG.png
- Snap-154_c1_ORG.png
- Snap-154_c2_ORG.png
- Snap-154_c3_ORG.png
- Snap-154_c4_ORG.png
- Snap-155_c1_ORG.png
- Snap-155_c2_ORG.png
- Snap-155_c3_ORG.png
- Snap-165_c1_ORG.png
- Snap-165_c2_ORG.png
- Snap-165_c3_ORG.png
- Snap-165_c4_ORG.png
- Snap-166_c1_ORG.png
- Snap-166_c2_ORG.png
- Snap-166_c3_ORG.png
- Snap-166_c4_ORG.png
- Snap-167_c1_ORG.png
- Snap-167_c2_ORG.png
- Snap-167_c3_ORG.png
- Snap-167_c4_ORG.png
- Snap-168_c1_ORG.png
- Snap-168_c2_ORG.png
- Snap-168_c3_ORG.png
- Snap-168_c4_ORG.png
- Snap-169_c1_ORG.png
- Snap-169_c2_ORG.png
- Snap-169_c3_ORG.png
- Snap-169_c4_ORG.png
- Snap-170_c1_ORG.png
- Snap-170_c2_ORG.png
- Snap-170_c3_ORG.png
- Snap-170_c4_ORG.png
- Snap-171_c1_ORG.png
- Snap-171_c2_ORG.png
- Snap-171_c3_ORG.png
- Snap-171_c4_ORG.png
- Snap-172_c1_ORG.png
- Snap-172_c2_ORG.png
- Snap-172_c3_ORG.png
- Snap-172_c4_ORG.png
- Snap-173_c1_ORG.png
- Snap-173_c2_ORG.png
- Snap-173_c3_ORG.png
- Snap-173_c4_ORG.png
- Snap-174_c1_ORG.png
- Snap-174_c2_ORG.png
- Snap-174_c3_ORG.png
- Snap-174_c4_ORG.png
- Snap-175_c1_ORG.png
- Snap-175_c2_ORG.png
- Snap-175_c3_ORG.png
- Snap-175_c4_ORG.png
- Snap-176_c1_ORG.png
- Snap-176_c2_ORG.png
- Snap-176_c3_ORG.png
- Snap-176_c4_ORG.png
- Snap-29_c1_ORG.png
- Snap-29_c2_ORG.png
- Snap-29_c3_ORG.png
- Snap-29_c4_ORG.png
- Snap-30_c1_ORG.png
- Snap-30_c2_ORG.png
- Snap-30_c3_ORG.png
- Snap-30_c4_ORG.png
- Snap-31_c1_ORG.png
- Snap-31_c2_ORG.png
- Snap-31_c3_ORG.png
- Snap-31_c4_ORG.png
- Snap-32_c1_ORG.png
- Snap-32_c2_ORG.png
- Snap-32_c3_ORG.png
- Snap-32_c4_ORG.png
- Snap-33_c1_ORG.png
- Snap-33_c2_ORG.png
- Snap-33_c3_ORG.png
- Snap-33_c4_ORG.png
- Snap-34_c1_ORG.png
- Snap-34_c2_ORG.png
- Snap-34_c3_ORG.png
- Snap-34_c4_ORG.png
- Snap-35_c1_ORG.png
- Snap-35_c2_ORG.png
- Snap-35_c3_ORG.png
- Snap-35_c4_ORG.png
- Snap-36_c1_ORG.png
- Snap-36_c2_ORG.png
- Snap-36_c3_ORG.png
- Snap-36_c4_ORG.png
- Snap-2497_c4_ORG.png
- Snap-2475_c1_ORG.png
- Snap-2475_c2_ORG.png
- Snap-2475_c3_ORG.png
- Snap-2475_c4_ORG.png
- Snap-2476_c1_ORG.png
- Snap-2476_c2_ORG.png
- Snap-2476_c3_ORG.png
- Snap-2476_c4_ORG.png
- Snap-2477_c1_ORG.png
- Snap-2477_c2_ORG.png
- Snap-2477_c3_ORG.png
- Snap-2477_c4_ORG.png
- Snap-2478_c1_ORG.png
- Snap-2478_c2_ORG.png
- Snap-2478_c3_ORG.png
- Snap-2478_c4_ORG.png
- Snap-2479_c1_ORG.png
- Snap-2479_c2_ORG.png
- Snap-2479_c3_ORG.png
- Snap-2479_c4_ORG.png
- Snap-2480_c1_ORG.png
- Snap-2480_c2_ORG.png
- Snap-2480_c3_ORG.png
- Snap-2480_c4_ORG.png
- Snap-2481_c1_ORG.png
- Snap-2481_c2_ORG.png
- Snap-2481_c3_ORG.png
- Snap-2481_c4_ORG.png
- Snap-2482_c1_ORG.png
- Snap-2482_c2_ORG.png
- Snap-2482_c3_ORG.png
- Snap-2482_c4_ORG.png
- Snap-2483_c1_ORG.png
- Snap-2483_c2_ORG.png
- Snap-2483_c3_ORG.png
- Snap-2483_c4_ORG.png
- Snap-2490_c1_ORG.png
- Snap-2490_c2_ORG.png
- Snap-2490_c3_ORG.png
- Snap-2490_c4_ORG.png
- Snap-2491_c1_ORG.png
- Snap-2491_c2_ORG.png
- Snap-2491_c3_ORG.png
- Snap-2491_c4_ORG.png
- Snap-2492_c1_ORG.png
- Snap-2492_c2_ORG.png
- Snap-2492_c3_ORG.png
- Snap-2492_c4_ORG.png
- Snap-2493_c1_ORG.png
- Snap-2493_c2_ORG.png
- Snap-2493_c3_ORG.png
- Snap-2493_c4_ORG.png
- Snap-2494_c1_ORG.png
- Snap-2494_c2_ORG.png
- Snap-2494_c3_ORG.png
- Snap-2494_c4_ORG.png
- Snap-2495_c1_ORG.png
- Snap-2495_c2_ORG.png
- Snap-2495_c3_ORG.png
[truncated: 11 more entries]
