# Supplementary material for: A multi-scale approach reveals that NF-κB cRel enforces a B-cell decision to divide
Source: Mol Syst Biol. 2015 Feb 13;11(2):783. doi: 10.15252/msb.20145554 (PMC4358656; doi:10.15252/msb.20145554)
Supplement: Supplementary file 19 [file msb0011-0783-sd19.zip]

Archive with 17 entries (17 files):
- apop_init_nopy.m
- apoptosis_cond.m
- cell2csv.m
- death.m
- division.m
- divisionFullModel.m
- divisionOrDeath.m
- divisionOrDeathNoStop.m
- getInitialCellCycle4.m
- initial_parameters8.m
- nfkbDivDeath_ode_cRel.m
- nfkbDivDeath_ode_cRelDisconnected.m
- printMatrix.m
- run_cell.m
- run_cells_combined.m
- ReadMe.txt
- SolveBigModel.m
