# Supplementary material for: A multi-scale approach reveals that NF-κB cRel enforces a B-cell decision to divide
Source: Mol Syst Biol. 2015 Feb 13;11(2):783. doi: 10.15252/msb.20145554 (PMC4358656; doi:10.15252/msb.20145554)
Supplement: Supplementary file 19 [file msb0011-0783-sd19.zip › apoptosis_cond.m]

function [lookfor stop direction] = apoptosis_cond(t, x, k,k_,kc,v)

    lookfor=x(23)-50000;
    stop=1;
    direction=1;

end
