# Supplementary material for: A multi-scale approach reveals that NF-κB cRel enforces a B-cell decision to divide
Source: Mol Syst Biol. 2015 Feb 13;11(2):783. doi: 10.15252/msb.20145554 (PMC4358656; doi:10.15252/msb.20145554)
Supplement: Supplementary file 19 [file msb0011-0783-sd19.zip › cell2csv.m]

function cell2csv(filename,cellArray)
% Writes cell array content into a *.csv file.
% 
% CELL2CSV(filename,cellArray,delimiter)
%
% filename      = Name of the file to save. [ i.e. 'text.csv' ]
% cellarray    = Name of the Cell Array where the data is in
% delimiter = seperating sign, normally:',' (default)
%
% by Sylvain Fiedler, KA, 2004
% modified by Rob Kohr, Rutgers, 2005 - changed to english and fixed delimiter
datei = fopen(filename,'w');
for z=1:size(cellArray,1)
    string = '';
    for s=1:size(cellArray,2)
        var = eval(['cellArray{z,s}']);

        if size(var,1) == 0
            var = '';
        end

        if isnumeric(var) == 1
            var = num2str(var);
        end
        
        if s == size(cellArray,2)
            string=strcat(string,var);
        else
            string=strcat(string,var,',');
            
        end
    end
    fprintf(datei,'%s\n',string);
end
fprintf(datei,'%s',string);
fclose(datei);
