# Supplementary material for: A multi-scale approach reveals that NF-κB cRel enforces a B-cell decision to divide
Source: Mol Syst Biol. 2015 Feb 13;11(2):783. doi: 10.15252/msb.20145554 (PMC4358656; doi:10.15252/msb.20145554)
Supplement: Supplementary file 19 [file msb0011-0783-sd19.zip › death.m]

function [lookfor stop direction] = death(t, x)
    %need to set lookfor stop and direction    
    %cdh1 is 0.2
    lookfor = x(84)-25000;
    %lookfor = x(143)-0.001518902599670;
    %stop the solver to allow for m->m/2
    stop = 1;
    %only stop if cdh1 is increasing
    direction =1;
end
