# Supplementary material for: A multi-scale approach reveals that NF-κB cRel enforces a B-cell decision to divide
Source: Mol Syst Biol. 2015 Feb 13;11(2):783. doi: 10.15252/msb.20145554 (PMC4358656; doi:10.15252/msb.20145554)
Supplement: Supplementary file 19 [file msb0011-0783-sd19.zip › division.m]

function [lookfor stop direction] = division(t, x)
    %need to set lookfor stop and direction
    
    %cdh1 is 0.2
    lookfor = x(7)-0.2;
    %stop the solver to allow for m->m/2
    stop = 1;
    %only stop if cdh1 is increasing
    direction =1;
end
