# Supplementary material for: A multi-scale approach reveals that NF-κB cRel enforces a B-cell decision to divide
Source: Mol Syst Biol. 2015 Feb 13;11(2):783. doi: 10.15252/msb.20145554 (PMC4358656; doi:10.15252/msb.20145554)
Supplement: Supplementary file 19 [file msb0011-0783-sd19.zip › divisionFullModel.m]

function [lookfor stop direction] = divisionFullModel(t, x)

    lookfor = x(126)-0.2;
    stop = 1;
    direction =1;
end
