# Supplementary material for: A multi-scale approach reveals that NF-κB cRel enforces a B-cell decision to divide
Source: Mol Syst Biol. 2015 Feb 13;11(2):783. doi: 10.15252/msb.20145554 (PMC4358656; doi:10.15252/msb.20145554)
Supplement: Supplementary file 19 [file msb0011-0783-sd19.zip › divisionOrDeath.m]

function [lookfor stop direction] = divisionOrDeath(t, x)
    %need to set lookfor stop and direction
    
    %lookfor = [x(143)-0.001518894642752;x(84)-25000];
    %lookfor = [x(143)-0.0022;x(84)-25000];
    lookfor = [x(126)-0.2;x(84)-25000;x(134)-0.5];
    stop = [1;1;1];
    direction =[1;1;0];
end
