# Supplementary material for: A multi-scale approach reveals that NF-κB cRel enforces a B-cell decision to divide
Source: Mol Syst Biol. 2015 Feb 13;11(2):783. doi: 10.15252/msb.20145554 (PMC4358656; doi:10.15252/msb.20145554)
Supplement: Supplementary file 19 [file msb0011-0783-sd19.zip › ReadMe.txt]

Multi-scale B cell Model
Shokhirev et al. 2014.
ODE file: nfkbDivDeath_ode_cRel.m
Run SolveBigModel.m and set the appropriate run-flags in the m file
"See also getInitialCellCycle4.m, initial_parameters8.m, apop_init_nopy.m for initial parameter setup"
run_cell.m runs the simulation for one particular cell given initial starting parameters. This function is called by SolveBigModel.m repeatedly. 

"SolveBigModel.m keeps track of all agents and handles cell initialization, division, death, and saving to files. "
